# Supplementary material for: Identification of Accessible Hepatic Gene Signatures for Interindividual Variations in Nutrigenomic Response to Dietary Supplementation of Omega-3 Fatty Acids
Source: Cells. 2021 Feb 22;10(2):467. doi: 10.3390/cells10020467 (PMC7926558; doi:10.3390/cells10020467)
Supplement: Supplementary file 1 [file cells-10-00467-s001.zip]

Archive with 89 entries (84 files):
- cells-1094174-resubmitted supplementary/
- cells-1094174-resubmitted supplementary/Supplementary data/
- cells-1094174-resubmitted supplementary/Supplementary data/._020221_Supplementary Data_1.xlsx
- cells-1094174-resubmitted supplementary/Supplementary data/._020221_Supplementary Data_10.xlsx
- cells-1094174-resubmitted supplementary/Supplementary data/._020221_Supplementary Data_11.xlsx
- cells-1094174-resubmitted supplementary/Supplementary data/._020221_Supplementary Data_12.xlsx
- cells-1094174-resubmitted supplementary/Supplementary data/._020221_Supplementary data_13.xlsx
- cells-1094174-resubmitted supplementary/Supplementary data/._020221_Supplementary Data_2.xlsx
- cells-1094174-resubmitted supplementary/Supplementary data/._020221_supplementary Data_3.xlsx
- cells-1094174-resubmitted supplementary/Supplementary data/._020221_supplementary Data_4.xlsx
- cells-1094174-resubmitted supplementary/Supplementary data/._020221_Supplementary Data_5.xlsx
- cells-1094174-resubmitted supplementary/Supplementary data/._020221_Supplementary Data_6.xlsx
- cells-1094174-resubmitted supplementary/Supplementary data/._020221_Supplementary Data_7.xlsx
- cells-1094174-resubmitted supplementary/Supplementary data/._020221_Supplementary Data_8.xlsx
- cells-1094174-resubmitted supplementary/Supplementary data/._020221_Supplementary Data_9.xlsx
- cells-1094174-resubmitted supplementary/Supplementary data/._Supplementary Figure .docx
- cells-1094174-resubmitted supplementary/Supplementary data/020221_Supplementary Data_1.xlsx
- cells-1094174-resubmitted supplementary/Supplementary data/020221_Supplementary Data_10.xlsx
- cells-1094174-resubmitted supplementary/Supplementary data/020221_Supplementary Data_11.xlsx
- cells-1094174-resubmitted supplementary/Supplementary data/020221_Supplementary Data_12.xlsx
- cells-1094174-resubmitted supplementary/Supplementary data/020221_Supplementary data_13.xlsx
- cells-1094174-resubmitted supplementary/Supplementary data/020221_Supplementary Data_2.xlsx
- cells-1094174-resubmitted supplementary/Supplementary data/020221_supplementary Data_3.xlsx
- cells-1094174-resubmitted supplementary/Supplementary data/020221_supplementary Data_4.xlsx
- cells-1094174-resubmitted supplementary/Supplementary data/020221_Supplementary Data_5.xlsx
- cells-1094174-resubmitted supplementary/Supplementary data/020221_Supplementary Data_6.xlsx
- cells-1094174-resubmitted supplementary/Supplementary data/020221_Supplementary Data_7.xlsx
- cells-1094174-resubmitted supplementary/Supplementary data/020221_Supplementary Data_8.xlsx
- cells-1094174-resubmitted supplementary/Supplementary data/020221_Supplementary Data_9.xlsx
- cells-1094174-resubmitted supplementary/Supplementary data/Supplementary Figure .pdf
- cells-1094174-resubmitted supplementary/__MACOSX/
- cells-1094174-resubmitted supplementary/__MACOSX/Supplementary data/
- cells-1094174-resubmitted supplementary/__MACOSX/Supplementary data/._020221_Supplementary Data_1.xlsx
- cells-1094174-resubmitted supplementary/__MACOSX/Supplementary data/._020221_Supplementary Data_10.xlsx
- cells-1094174-resubmitted supplementary/__MACOSX/Supplementary data/._020221_Supplementary Data_11.xlsx
- cells-1094174-resubmitted supplementary/__MACOSX/Supplementary data/._020221_Supplementary Data_12.xlsx
- cells-1094174-resubmitted supplementary/__MACOSX/Supplementary data/._020221_Supplementary data_13.xlsx
- cells-1094174-resubmitted supplementary/__MACOSX/Supplementary data/._020221_Supplementary Data_2.xlsx
- cells-1094174-resubmitted supplementary/__MACOSX/Supplementary data/._020221_supplementary Data_3.xlsx
- cells-1094174-resubmitted supplementary/__MACOSX/Supplementary data/._020221_supplementary Data_4.xlsx
- cells-1094174-resubmitted supplementary/__MACOSX/Supplementary data/._020221_Supplementary Data_5.xlsx
- cells-1094174-resubmitted supplementary/__MACOSX/Supplementary data/._020221_Supplementary Data_6.xlsx
- cells-1094174-resubmitted supplementary/__MACOSX/Supplementary data/._020221_Supplementary Data_7.xlsx
- cells-1094174-resubmitted supplementary/__MACOSX/Supplementary data/._020221_Supplementary Data_8.xlsx
- cells-1094174-resubmitted supplementary/__MACOSX/Supplementary data/._020221_Supplementary Data_9.xlsx
- cells-1094174-resubmitted supplementary/__MACOSX/Supplementary data/._Supplementary Figure .docx
- Supplementary data/
- Supplementary data/._020221_Supplementary Data_1.xlsx
- Supplementary data/._020221_Supplementary Data_10.xlsx
- Supplementary data/._020221_Supplementary Data_11.xlsx
- Supplementary data/._020221_Supplementary Data_12.xlsx
- Supplementary data/._020221_Supplementary data_13.xlsx
- Supplementary data/._020221_Supplementary Data_2.xlsx
- Supplementary data/._020221_supplementary Data_3.xlsx
- Supplementary data/._020221_supplementary Data_4.xlsx
- Supplementary data/._020221_Supplementary Data_5.xlsx
- Supplementary data/._020221_Supplementary Data_6.xlsx
- Supplementary data/._020221_Supplementary Data_7.xlsx
- Supplementary data/._020221_Supplementary Data_8.xlsx
- Supplementary data/._020221_Supplementary Data_9.xlsx
- Supplementary data/._Supplementary Figure .docx
- Supplementary data/020221_Supplementary Data_1.xlsx
- Supplementary data/020221_Supplementary Data_10.xlsx
- Supplementary data/020221_Supplementary Data_11.xlsx
- Supplementary data/020221_Supplementary Data_12.xlsx
- Supplementary data/020221_Supplementary data_13.xlsx
- Supplementary data/020221_Supplementary Data_2.xlsx
- Supplementary data/020221_supplementary Data_3.xlsx
- Supplementary data/020221_supplementary Data_4.xlsx
- Supplementary data/020221_Supplementary Data_5.xlsx
- Supplementary data/020221_Supplementary Data_6.xlsx
- Supplementary data/020221_Supplementary Data_7.xlsx
- Supplementary data/020221_Supplementary Data_8.xlsx
- Supplementary data/020221_Supplementary Data_9.xlsx
- Supplementary data/Supplementary Figure .docx
- __MACOSX/Supplementary data/._020221_Supplementary Data_1.xlsx
- __MACOSX/Supplementary data/._020221_Supplementary Data_10.xlsx
- __MACOSX/Supplementary data/._020221_Supplementary Data_11.xlsx
- __MACOSX/Supplementary data/._020221_Supplementary Data_12.xlsx
- __MACOSX/Supplementary data/._020221_Supplementary data_13.xlsx
- __MACOSX/Supplementary data/._020221_Supplementary Data_2.xlsx
- __MACOSX/Supplementary data/._020221_supplementary Data_3.xlsx
- __MACOSX/Supplementary data/._020221_supplementary Data_4.xlsx
- __MACOSX/Supplementary data/._020221_Supplementary Data_5.xlsx
- __MACOSX/Supplementary data/._020221_Supplementary Data_6.xlsx
- __MACOSX/Supplementary data/._020221_Supplementary Data_7.xlsx
- __MACOSX/Supplementary data/._020221_Supplementary Data_8.xlsx
- __MACOSX/Supplementary data/._020221_Supplementary Data_9.xlsx
- __MACOSX/Supplementary data/._Supplementary Figure .docx
