# Supplementary material for: Identification of Accessible Hepatic Gene Signatures for Interindividual Variations in Nutrigenomic Response to Dietary Supplementation of Omega-3 Fatty Acids
Source: Cells. 2021 Feb 22;10(2):467. doi: 10.3390/cells10020467 (PMC7926558; doi:10.3390/cells10020467)
Supplement: Supplementary file 1 [file cells-10-00467-s001.zip › cells-1094174-resubmitted supplementary/Supplementary data/020221_Supplementary Data_1.xlsx]

## Sheet: DHA DEGs
DHA vs Veh	baseMean	log2FoldChange	lfcSE	stat	pvalue	padj	gene_type	log10(padj)
ENSG00000021826	7395.21	-0.679249	0.017636	-38.5148	0	0	protein_coding	#NUM!
ENSG00000132855	1047.31	-1.00025	0.0305238	-32.7696	1.6e-235	1.37e-231	protein_coding	230.863
ENSG00000104419	1290.91	0.888155	0.0276697	32.0984	4.64e-226	2.66e-222	protein_coding	221.575
ENSG00000125730	12537.5	-0.385363	0.0131544	-29.2953	1.19e-188	5.11e-185	protein_coding	184.292
ENSG00000178445	2134.31	-0.396767	0.0136501	-29.0669	9.42e-186	3.24e-182	protein_coding	181.489
ENSG00000167772	1792.47	0.7247	0.0250675	28.9099	8.96e-184	2.57e-180	protein_coding	179.59
ENSG00000198650	3429.99	-0.986359	0.0346859	-28.4369	7.09e-178	1.74e-174	protein_coding	173.759
ENSG00000125148	843.688	0.80748	0.0294568	27.4123	1.96e-165	4.2e-162	protein_coding	161.377
ENSG00000147872	9902.65	0.809767	0.0299664	27.0225	8.04e-161	1.54e-157	protein_coding	156.812
ENSG00000165029	810.453	-0.662504	0.0248169	-26.6956	5.29e-157	8.46e-154	protein_coding	153.073
ENSG00000169715	567.068	0.89335	0.0334654	26.6948	5.42e-157	8.46e-154	protein_coding	153.073
ENSG00000099194	2668.25	-0.478136	0.0182279	-26.231	1.18e-151	1.69e-148	protein_coding	147.772
ENSG00000106366	9909.28	0.579075	0.0231756	24.9864	8.6e-138	1.14e-134	protein_coding	133.943
ENSG00000161011	13285.1	0.513749	0.0206054	24.9328	3.29e-137	4.03e-134	protein_coding	133.395
ENSG00000186529	1126.17	-0.410504	0.0166434	-24.6647	2.56e-134	2.93e-131	protein_coding	130.533
ENSG00000130513	346.007	0.90226	0.0372295	24.2351	9.51e-130	1.02e-126	protein_coding	125.991
ENSG00000196616	1227.06	-1.00538	0.0415349	-24.2057	1.94e-129	1.96e-126	protein_coding	125.708
ENSG00000023839	9259.31	0.257556	0.0107423	23.9759	4.96e-127	4.74e-124	protein_coding	123.324
ENSG00000198431	8390.57	0.399219	0.0167378	23.8513	9.81e-126	8.87e-123	protein_coding	122.052
ENSG00000166840	770.971	-0.520728	0.0221026	-23.5596	1e-122	8.61e-120	protein_coding	119.065
ENSG00000008311	497.326	-0.57794	0.0246119	-23.4822	6.21e-122	5.08e-119	protein_coding	118.294
ENSG00000110090	1658.38	0.430759	0.0187036	23.0308	2.29e-117	1.79e-114	protein_coding	113.747
ENSG00000072310	296.401	-0.849108	0.0370154	-22.9393	1.88e-116	1.41e-113	protein_coding	112.851
ENSG00000134240	1038.09	0.64526	0.0285795	22.5778	7.17e-113	5.14e-110	protein_coding	109.289
ENSG00000186480	1236.33	-0.572837	0.0266869	-21.4651	3.3e-102	2.27e-99	protein_coding	98.644
ENSG00000173281	1380.62	-0.382512	0.0183583	-20.836	2.04e-96	1.35e-93	protein_coding	92.8697
ENSG00000183747	1787.31	-0.57616	0.0277002	-20.7999	4.34e-96	2.76e-93	protein_coding	92.5591
ENSG00000137801	4878.87	0.474212	0.0229786	20.6371	1.27e-94	7.82e-92	protein_coding	91.1068
ENSG00000100292	486.394	0.776511	0.0377517	20.5689	5.21e-94	3.09e-91	protein_coding	90.51
ENSG00000163581	2098.72	-0.347031	0.0171577	-20.226	5.78e-91	3.31e-88	protein_coding	87.4802
ENSG00000154262	581.257	-0.63622	0.0316864	-20.0786	1.13e-89	6.29e-87	protein_coding	86.2013
ENSG00000128284	583.415	-0.639608	0.0320263	-19.9713	9.78e-89	5.25e-86	protein_coding	85.2798
ENSG00000112972	2881.76	-0.323445	0.0162987	-19.8448	1.22e-87	6.36e-85	protein_coding	84.1965
ENSG00000139209	944.96	-0.484178	0.0250569	-19.3231	3.43e-83	1.74e-80	protein_coding	79.7595
ENSG00000164938	2159.1	-0.329044	0.0170319	-19.3193	3.69e-83	1.81e-80	protein_coding	79.7423
ENSG00000145692	557.898	-1.00979	0.0531567	-18.9965	1.82e-80	8.71e-78	protein_coding	77.06
ENSG00000167996	4185.89	0.485714	0.0265486	18.2953	9.02e-75	4.19e-72	protein_coding	71.3778
ENSG00000116285	9349.82	0.222304	0.0122415	18.1598	1.07e-73	4.86e-71	protein_coding	70.3134
ENSG00000143921	395.822	-0.568454	0.0314023	-18.1023	3.06e-73	1.35e-70	protein_coding	69.8697
ENSG00000118514	557.935	-0.46645	0.025796	-18.0823	4.39e-73	1.89e-70	protein_coding	69.7235
ENSG00000169710	1477.71	-0.501078	0.0277213	-18.0755	4.97e-73	2.08e-70	protein_coding	69.6819
ENSG00000108551	633.722	0.453661	0.0253691	17.8825	1.62e-71	6.61e-69	protein_coding	68.1798
ENSG00000112964	1232.99	-0.350227	0.0196588	-17.8153	5.38e-71	2.15e-68	protein_coding	67.6676
ENSG00000121858	264.248	-0.7168	0.0404685	-17.7125	3.36e-70	1.31e-67	protein_coding	66.8827
ENSG00000187193	127.977	0.947608	0.0535354	17.7006	4.15e-70	1.58e-67	protein_coding	66.8013
ENSG00000127948	3293.79	0.42609	0.0242706	17.5558	5.37e-69	2.01e-66	protein_coding	65.6968
ENSG00000185215	914.79	-0.434458	0.0248333	-17.495	1.56e-68	5.72e-66	protein_coding	65.2426
ENSG00000119938	645.709	-0.68502	0.0391738	-17.4867	1.81e-68	6.48e-66	protein_coding	65.1884
ENSG00000023909	1245.39	0.365931	0.0209963	17.4284	5.03e-68	1.76e-65	protein_coding	64.7545
ENSG00000150991	9757.82	0.268086	0.0154878	17.3095	3.99e-67	1.37e-64	protein_coding	63.8633
ENSG00000106804	920.242	-0.372471	0.0215504	-17.2837	6.24e-67	2.1e-64	protein_coding	63.6778
ENSG00000069431	749.088	-0.403968	0.0235762	-17.1346	8.19e-66	2.71e-63	protein_coding	62.567
ENSG00000100219	2518.65	-0.291569	0.0170372	-17.1136	1.18e-65	3.81e-63	protein_coding	62.4191
ENSG00000138449	3197.96	0.344477	0.0202422	17.0178	6.06e-65	1.93e-62	protein_coding	61.7144
ENSG00000183044	1999.18	-0.291474	0.0173685	-16.7818	3.32e-63	1.04e-60	protein_coding	59.983
ENSG00000175899	2287.09	-0.267223	0.0159273	-16.7777	3.56e-63	1.09e-60	protein_coding	59.9626
ENSG00000151726	3937.36	-0.223371	0.0136141	-16.4073	1.7e-60	5.11e-58	protein_coding	57.2916
ENSG00000187134	21420.1	0.355692	0.0216843	16.4032	1.81e-60	5.38e-58	protein_coding	57.2692
ENSG00000166415	399.974	-0.515533	0.0315163	-16.3576	3.84e-60	1.12e-57	protein_coding	56.9508
ENSG00000151655	1395.06	-0.340076	0.0208072	-16.3442	4.79e-60	1.37e-57	protein_coding	56.8633
ENSG00000149212	640.893	-0.491768	0.0301791	-16.295	1.07e-59	3.02e-57	protein_coding	56.52
ENSG00000244062	126.086	-0.88685	0.0545931	-16.2447	2.43e-59	6.75e-57	processed_pseudogene	56.1707
ENSG00000103569	2155.74	-0.277443	0.017117	-16.2086	4.39e-59	1.2e-56	protein_coding	55.9208
ENSG00000165175	124.045	-0.791329	0.0491284	-16.1073	2.27e-58	6.08e-56	protein_coding	55.2161
ENSG00000115414	25393.8	-0.194166	0.0121907	-15.9274	4.09e-57	1.08e-54	protein_coding	53.9666
ENSG00000250722	1267.69	-0.420384	0.0264271	-15.9073	5.64e-57	1.47e-54	protein_coding	53.8327
ENSG00000149124	245.418	-0.710176	0.0448335	-15.8403	1.64e-56	4.21e-54	protein_coding	53.3757
ENSG00000151790	2586.85	-0.509117	0.0321826	-15.8196	2.28e-56	5.76e-54	protein_coding	53.2396
ENSG00000163631	81337.3	-0.359633	0.0228299	-15.7527	6.58e-56	1.64e-53	protein_coding	52.7852
ENSG00000197081	6204.37	0.206447	0.0131302	15.7231	1.05e-55	2.58e-53	protein_coding	52.5884
ENSG00000181830	759.066	0.373555	0.023895	15.6332	4.33e-55	1.05e-52	protein_coding	51.9788
ENSG00000278540	743.724	-0.351974	0.0225268	-15.6246	4.95e-55	1.18e-52	protein_coding	51.9281
ENSG00000237988	247.437	-0.622677	0.0398905	-15.6097	6.26e-55	1.47e-52	protein_coding	51.8327
ENSG00000168003	1959.9	0.315022	0.0201989	15.596	7.75e-55	1.8e-52	protein_coding	51.7447
ENSG00000172955	376.262	-0.493439	0.0320264	-15.4073	1.46e-53	3.35e-51	protein_coding	50.475
ENSG00000166575	259.679	-0.576702	0.0376358	-15.3232	5.35e-53	1.21e-50	protein_coding	49.9172
ENSG00000254166	573.92	0.78617	0.0516352	15.2255	2.4e-52	5.35e-50	lncRNA	49.2716
ENSG00000079557	356.219	-0.474216	0.0312078	-15.1954	3.79e-52	8.36e-50	protein_coding	49.0778
ENSG00000023445	3253.9	-0.332424	0.0219508	-15.1441	8.29e-52	1.8e-49	protein_coding	48.7447
ENSG00000066813	1509.18	-0.414549	0.0273915	-15.1342	9.64e-52	2.07e-49	protein_coding	48.684
ENSG00000171105	4212.16	0.210331	0.0139057	15.1255	1.1e-51	2.33e-49	protein_coding	48.6326
ENSG00000146072	248.794	0.578257	0.0382571	15.115	1.29e-51	2.7e-49	protein_coding	48.5686
ENSG00000136872	7514.24	-0.394395	0.026302	-14.9949	7.93e-51	1.64e-48	protein_coding	47.7852
ENSG00000280837	86.1603	-0.874781	0.0586613	-14.9124	2.74e-50	5.6e-48	lncRNA	47.2518
ENSG00000145675	2048.87	-0.241398	0.0162269	-14.8764	4.69e-50	9.48e-48	protein_coding	47.0232
ENSG00000179761	601.246	-0.437669	0.0295119	-14.8303	9.34e-50	1.87e-47	protein_coding	46.7282
ENSG00000058668	705.457	0.422144	0.028487	14.8188	1.11e-49	2.19e-47	protein_coding	46.6596
ENSG00000189410	109.209	0.823128	0.0555941	14.806	1.34e-49	2.62e-47	protein_coding	46.5817
ENSG00000072778	4190.64	0.255724	0.0174175	14.6821	8.4e-49	1.62e-46	protein_coding	45.7905
ENSG00000076770	2372.54	-0.345662	0.0236512	-14.615	2.25e-48	4.3e-46	protein_coding	45.3665
ENSG00000171759	2358.17	-0.303578	0.0209466	-14.493	1.34e-47	2.53e-45	protein_coding	44.5969
ENSG00000000971	2577.1	-0.309601	0.0213742	-14.4848	1.51e-47	2.82e-45	protein_coding	44.5498
ENSG00000156510	592.323	0.505108	0.0349907	14.4355	3.09e-47	5.72e-45	protein_coding	44.2426
ENSG00000111859	3670.94	0.160569	0.0112224	14.308	1.95e-46	3.57e-44	protein_coding	43.4473
ENSG00000087086	27343.6	0.274003	0.0192159	14.2592	3.93e-46	7.11e-44	protein_coding	43.1481
ENSG00000084110	624.369	-0.32322	0.0227396	-14.2139	7.51e-46	1.34e-43	protein_coding	42.8729
ENSG00000185432	4019.05	-0.248709	0.0175111	-14.2029	8.79e-46	1.56e-43	protein_coding	42.8069
ENSG00000140505	36.0303	-1.4363	0.101244	-14.1866	1.11e-45	1.95e-43	protein_coding	42.71
ENSG00000198099	98.9988	-0.788845	0.0567861	-13.8915	7.13e-44	1.24e-41	protein_coding	40.9066
ENSG00000136997	1025.39	0.282163	0.0203692	13.8524	1.23e-43	2.11e-41	protein_coding	40.6757
ENSG00000164089	168.65	-0.599045	0.0433889	-13.8064	2.33e-43	3.97e-41	protein_coding	40.4012
ENSG00000084754	2605.28	0.217596	0.0157746	13.7941	2.77e-43	4.66e-41	protein_coding	40.3316
ENSG00000091513	5678.2	-0.417779	0.0304833	-13.7052	9.45e-43	1.58e-40	protein_coding	39.8013
ENSG00000168234	430.994	-0.415561	0.0303318	-13.7005	1.01e-42	1.67e-40	protein_coding	39.7773
ENSG00000258867	463.542	-0.382661	0.0279552	-13.6884	1.19e-42	1.95e-40	lncRNA	39.71
ENSG00000100266	1136.66	0.292905	0.021446	13.6578	1.81e-42	2.94e-40	protein_coding	39.5317
ENSG00000135094	136.582	-0.952663	0.0697866	-13.6511	1.99e-42	3.19e-40	protein_coding	39.4962
ENSG00000052795	1025.71	0.287889	0.0211763	13.5948	4.3e-42	6.84e-40	protein_coding	39.1649
ENSG00000087074	578.221	0.324754	0.023912	13.5812	5.18e-42	8.16e-40	protein_coding	39.0883
ENSG00000080618	2115.99	-0.259282	0.0191116	-13.5667	6.31e-42	9.86e-40	protein_coding	39.0061
ENSG00000173210	5967.75	0.189032	0.0139804	13.5212	1.17e-41	1.82e-39	protein_coding	38.7399
ENSG00000161267	349.168	-0.505438	0.0374316	-13.503	1.5e-41	2.3e-39	protein_coding	38.6383
ENSG00000141232	467.339	-0.370508	0.027668	-13.3912	6.81e-41	1.04e-38	protein_coding	37.983
ENSG00000196632	329.161	-0.427325	0.0319168	-13.3887	7.04e-41	1.06e-38	protein_coding	37.9747
ENSG00000124875	223.963	-0.823245	0.0615521	-13.3748	8.49e-41	1.27e-38	protein_coding	37.8962
ENSG00000137309	879.238	0.280378	0.0209691	13.371	8.93e-41	1.32e-38	protein_coding	37.8794
ENSG00000099260	422.661	-0.403686	0.0304046	-13.2771	3.14e-40	4.62e-38	protein_coding	37.3354
ENSG00000148672	1442.21	-0.247609	0.0186596	-13.2698	3.47e-40	5.05e-38	protein_coding	37.2967
ENSG00000267391	815.501	-0.359552	0.0272105	-13.2137	7.31e-40	1.06e-37	lncRNA	36.9747
ENSG00000161010	430.779	0.417632	0.0316459	13.197	9.13e-40	1.31e-37	protein_coding	36.8827
ENSG00000052802	1943.38	-0.356833	0.0270844	-13.1749	1.22e-39	1.74e-37	protein_coding	36.7595
ENSG00000099937	351.981	-0.422953	0.0321655	-13.1492	1.72e-39	2.42e-37	protein_coding	36.6162
ENSG00000169903	3385.51	-0.284135	0.0216109	-13.1478	1.75e-39	2.45e-37	protein_coding	36.6108
ENSG00000166035	365.797	-0.401803	0.0306565	-13.1066	3.02e-39	4.18e-37	protein_coding	36.3788
ENSG00000084674	56455.6	-0.212411	0.0162198	-13.0958	3.48e-39	4.78e-37	protein_coding	36.3206
ENSG00000154556	2093.1	-0.242785	0.0185647	-13.0778	4.41e-39	6.02e-37	protein_coding	36.2204
ENSG00000076864	222.212	0.492263	0.038319	12.8464	9.01e-38	1.22e-35	protein_coding	34.9136
ENSG00000003989	4404.36	-0.150187	0.0117092	-12.8264	1.17e-37	1.57e-35	protein_coding	34.8041
ENSG00000137474	1001.76	-0.284759	0.0222314	-12.8088	1.46e-37	1.95e-35	protein_coding	34.71
ENSG00000163739	346.01	-0.674339	0.0527824	-12.7758	2.24e-37	2.96e-35	protein_coding	34.5287
ENSG00000249948	126.902	-0.61769	0.0483604	-12.7726	2.33e-37	3.06e-35	polymorphic_pseudogene	34.5143
ENSG00000131482	194.923	-0.57188	0.0448369	-12.7547	2.94e-37	3.82e-35	protein_coding	34.4179
ENSG00000185022	158.158	0.576261	0.0452435	12.7369	3.69e-37	4.77e-35	protein_coding	34.3215
ENSG00000170271	795.572	-0.246516	0.0194102	-12.7003	5.89e-37	7.56e-35	protein_coding	34.1215
ENSG00000120708	5842.78	0.167436	0.0132186	12.6667	9.04e-37	1.15e-34	protein_coding	33.9393
ENSG00000153395	170.402	0.610478	0.0482661	12.6482	1.15e-36	1.45e-34	protein_coding	33.8386
ENSG00000138413	1863.1	-0.243389	0.0194636	-12.5048	7.02e-36	8.81e-34	protein_coding	33.055
ENSG00000123684	3154.79	-0.202527	0.0162016	-12.5004	7.43e-36	9.25e-34	protein_coding	33.0339
ENSG00000106258	14212.5	0.222589	0.0178922	12.4405	1.57e-35	1.95e-33	protein_coding	32.71
ENSG00000101605	438.238	-0.353697	0.0286852	-12.3303	6.22e-35	7.64e-33	protein_coding	32.1169
ENSG00000113161	801.969	-0.268818	0.0218529	-12.3012	8.92e-35	1.09e-32	protein_coding	31.9626
ENSG00000042445	1807.99	0.184861	0.0151115	12.2332	2.07e-34	2.5e-32	protein_coding	31.6021
ENSG00000169856	409.59	-0.382554	0.0312915	-12.2255	2.27e-34	2.73e-32	protein_coding	31.5638
ENSG00000101670	656.394	-0.318287	0.0260425	-12.2218	2.38e-34	2.84e-32	protein_coding	31.5467
ENSG00000163884	233.444	-0.473233	0.0387407	-12.2154	2.57e-34	3.04e-32	protein_coding	31.5171
ENSG00000196950	254.842	-0.440365	0.0360506	-12.2152	2.58e-34	3.04e-32	protein_coding	31.5171
ENSG00000122787	218	-0.580054	0.0475587	-12.1966	3.24e-34	3.79e-32	protein_coding	31.4214
ENSG00000121361	386.763	-0.348374	0.0286043	-12.1791	4.02e-34	4.63e-32	protein_coding	31.3344
ENSG00000189233	174.053	-0.538824	0.0442417	-12.1791	4.02e-34	4.63e-32	protein_coding	31.3344
ENSG00000141338	528.233	-0.325178	0.0267264	-12.1669	4.66e-34	5.34e-32	protein_coding	31.2725
ENSG00000248323	99.648	0.718093	0.0590684	12.157	5.27e-34	6e-32	lncRNA	31.2218
ENSG00000135220	394.878	-0.359895	0.0296308	-12.146	6.03e-34	6.81e-32	protein_coding	31.1669
ENSG00000148584	2877.53	-0.252194	0.0208231	-12.1113	9.2e-34	1.03e-31	protein_coding	30.9872
ENSG00000163251	1620.98	-0.176316	0.01456	-12.1096	9.39e-34	1.05e-31	protein_coding	30.9788
ENSG00000204876	267.964	0.41165	0.0340201	12.1002	1.05e-33	1.17e-31	lncRNA	30.9318
ENSG00000248810	97.1255	-0.690862	0.0573535	-12.0457	2.04e-33	2.25e-31	lncRNA	30.6478
ENSG00000076555	1323.5	-0.265662	0.0220859	-12.0286	2.51e-33	2.75e-31	protein_coding	30.5607
ENSG00000131781	409.09	-0.418187	0.0348228	-12.009	3.19e-33	3.47e-31	protein_coding	30.4597
ENSG00000154803	567.228	0.30924	0.0258015	11.9853	4.24e-33	4.59e-31	protein_coding	30.3382
ENSG00000119927	4059.52	-0.209963	0.0175434	-11.9682	5.21e-33	5.6e-31	protein_coding	30.2518
ENSG00000102910	3160.88	-0.166981	0.0139849	-11.9401	7.31e-33	7.81e-31	protein_coding	30.1073
ENSG00000134070	881.449	0.23041	0.0193536	11.9052	1.11e-32	1.18e-30	protein_coding	29.9281
ENSG00000157557	2672.3	0.210545	0.0176918	11.9007	1.17e-32	1.24e-30	protein_coding	29.9066
ENSG00000137561	338.482	-0.458617	0.0386076	-11.8789	1.52e-32	1.6e-30	protein_coding	29.7959
ENSG00000131016	1811.71	0.618993	0.0522248	11.8525	2.09e-32	2.18e-30	protein_coding	29.6615
ENSG00000178104	675.069	-0.28594	0.0242418	-11.7953	4.13e-32	4.27e-30	protein_coding	29.3696
ENSG00000109046	1091.02	0.248794	0.0211635	11.7558	6.59e-32	6.79e-30	protein_coding	29.1681
ENSG00000119711	350.956	-0.385858	0.0332893	-11.5911	4.57e-31	4.68e-29	protein_coding	28.3298
ENSG00000265491	1406.71	0.186677	0.0161343	11.5702	5.84e-31	5.94e-29	protein_coding	28.2262
ENSG00000117707	1778.94	-0.239466	0.0207193	-11.5576	6.76e-31	6.83e-29	protein_coding	28.1656
ENSG00000155792	193.209	-0.452914	0.0393365	-11.5138	1.12e-30	1.13e-28	protein_coding	27.9469
ENSG00000187546	177.844	-0.488773	0.0426098	-11.4709	1.85e-30	1.85e-28	protein_coding	27.7328
ENSG00000152270	547.289	-0.297218	0.0259246	-11.4647	1.98e-30	1.97e-28	protein_coding	27.7055
ENSG00000196620	946.249	-0.420272	0.0368612	-11.4014	4.11e-30	4.06e-28	protein_coding	27.3915
ENSG00000149742	125.067	-0.572281	0.0503395	-11.3684	6.01e-30	5.9e-28	protein_coding	27.2291
ENSG00000151632	19978.4	0.364075	0.0320966	11.3431	8.02e-30	7.83e-28	protein_coding	27.1062
ENSG00000213699	1149.57	0.241145	0.0213006	11.3211	1.03e-29	1e-27	protein_coding	27
ENSG00000184012	356.889	0.327038	0.0289447	11.2988	1.33e-29	1.29e-27	protein_coding	26.8894
ENSG00000060566	1032.25	0.331102	0.0293582	11.278	1.69e-29	1.62e-27	protein_coding	26.7905
ENSG00000280306	59.5269	-0.81174	0.0720181	-11.2713	1.82e-29	1.74e-27	TEC	26.7595
ENSG00000154258	56.8956	-0.808837	0.0717871	-11.2672	1.91e-29	1.81e-27	protein_coding	26.7423
ENSG00000145476	566.907	-0.290191	0.0258499	-11.226	3.04e-29	2.87e-27	protein_coding	26.5421
ENSG00000145192	3370.59	-0.261933	0.0233603	-11.2127	3.53e-29	3.32e-27	protein_coding	26.4789
ENSG00000162654	193.798	-0.426748	0.0380703	-11.2095	3.66e-29	3.4e-27	protein_coding	26.4685
ENSG00000172482	1018.33	-0.472922	0.0421884	-11.2098	3.65e-29	3.4e-27	protein_coding	26.4685
ENSG00000197063	443.172	0.324856	0.0290438	11.185	4.83e-29	4.46e-27	protein_coding	26.3507
ENSG00000109814	4023.27	0.225592	0.0201733	11.1827	4.95e-29	4.55e-27	protein_coding	26.342
ENSG00000161013	3029.21	0.196288	0.0175635	11.1759	5.35e-29	4.89e-27	protein_coding	26.3107
ENSG00000186918	296.503	0.392976	0.0353381	11.1205	9.97e-29	9.07e-27	protein_coding	26.0424
ENSG00000164211	341.837	-0.408044	0.0367389	-11.1066	1.17e-28	1.05e-26	protein_coding	25.9788
ENSG00000237596	159.914	0.513967	0.0463079	11.0989	1.27e-28	1.14e-26	lncRNA	25.9431
ENSG00000036473	105.162	-0.670084	0.0604933	-11.077	1.62e-28	1.45e-26	protein_coding	25.8386
ENSG00000157103	359.203	-0.373188	0.0337127	-11.0697	1.76e-28	1.57e-26	protein_coding	25.8041
ENSG00000104549	990.127	-0.240892	0.0217894	-11.0554	2.06e-28	1.83e-26	protein_coding	25.7375
ENSG00000108691	139.322	-0.78167	0.0709752	-11.0133	3.3e-28	2.91e-26	protein_coding	25.5361
ENSG00000148730	1741.44	0.155938	0.0141988	10.9824	4.64e-28	4.07e-26	protein_coding	25.3904
ENSG00000123843	497.134	-0.295203	0.0269159	-10.9676	5.47e-28	4.77e-26	protein_coding	25.3215
ENSG00000196600	126.854	-0.568966	0.051909	-10.9608	5.9e-28	5.12e-26	protein_coding	25.2907
ENSG00000150768	1323.2	-0.244811	0.0224268	-10.916	9.66e-28	8.35e-26	protein_coding	25.0783
ENSG00000162772	290.854	0.35706	0.0327645	10.8978	1.18e-27	1.02e-25	protein_coding	24.9914
ENSG00000119408	1209.91	0.221032	0.0203262	10.8742	1.53e-27	1.31e-25	protein_coding	24.8827
ENSG00000153714	507.152	0.319244	0.0293673	10.8707	1.59e-27	1.35e-25	protein_coding	24.8697
ENSG00000169504	1191.72	-0.268421	0.02473	-10.854	1.91e-27	1.62e-25	protein_coding	24.7905
ENSG00000162688	1826.57	-0.247625	0.0228348	-10.8442	2.12e-27	1.79e-25	protein_coding	24.7471
ENSG00000112992	1024.7	-0.211344	0.0195082	-10.8336	2.39e-27	2e-25	protein_coding	24.699
ENSG00000070214	735.659	-0.236515	0.0218333	-10.8328	2.41e-27	2.01e-25	protein_coding	24.6968
ENSG00000198734	1825.2	-0.200449	0.0185299	-10.8176	2.84e-27	2.36e-25	protein_coding	24.6271
ENSG00000140470	303.997	0.40323	0.03732	10.8047	3.27e-27	2.7e-25	protein_coding	24.5686
ENSG00000204160	386.312	0.34649	0.032095	10.7957	3.61e-27	2.96e-25	protein_coding	24.5287
ENSG00000183091	154.815	-0.478013	0.0442802	-10.7952	3.63e-27	2.97e-25	protein_coding	24.5272
ENSG00000260604	2113.72	0.225821	0.0209521	10.7779	4.38e-27	3.56e-25	lncRNA	24.4486
ENSG00000169245	55.6954	-0.940945	0.087965	-10.6968	1.05e-26	8.54e-25	protein_coding	24.0685
ENSG00000169174	273.592	-0.380594	0.0356824	-10.6661	1.47e-26	1.18e-24	protein_coding	23.9281
ENSG00000242265	58.8978	-0.807972	0.0758571	-10.6512	1.72e-26	1.38e-24	protein_coding	23.8601
ENSG00000105974	2663.21	-0.17099	0.0160672	-10.6422	1.9e-26	1.52e-24	protein_coding	23.8182
ENSG00000158104	6309	-0.177449	0.0167841	-10.5725	4e-26	3.18e-24	protein_coding	23.4976
ENSG00000140526	12075.9	0.114262	0.0108516	10.5295	6.32e-26	5.01e-24	protein_coding	23.3002
ENSG00000196083	1216.93	-0.187583	0.0179427	-10.4546	1.4e-25	1.1e-23	protein_coding	22.9586
ENSG00000102743	558.702	-0.264912	0.0253797	-10.4379	1.66e-25	1.31e-23	protein_coding	22.8827
ENSG00000119125	1128.93	-0.203866	0.0195767	-10.4137	2.15e-25	1.68e-23	protein_coding	22.7747
ENSG00000123983	583.447	-0.288377	0.0277072	-10.408	2.28e-25	1.77e-23	protein_coding	22.752
ENSG00000198848	2621.2	0.212934	0.0204993	10.3874	2.83e-25	2.19e-23	protein_coding	22.6596
ENSG00000160712	1946.7	0.185642	0.0178991	10.3716	3.34e-25	2.57e-23	protein_coding	22.5901
ENSG00000100652	522.831	-0.417355	0.0402982	-10.3567	3.9e-25	3e-23	protein_coding	22.5229
ENSG00000176871	1320.48	-0.192624	0.0186288	-10.3401	4.64e-25	3.54e-23	protein_coding	22.451
ENSG00000163931	2488.02	0.192296	0.0186148	10.3303	5.14e-25	3.91e-23	protein_coding	22.4078
ENSG00000198142	761.014	0.241313	0.0233662	10.3275	5.29e-25	4.01e-23	protein_coding	22.3969
ENSG00000204128	453.98	-0.33233	0.0322385	-10.3085	6.45e-25	4.86e-23	protein_coding	22.3134
ENSG00000184232	547.768	-0.304121	0.0295115	-10.3052	6.68e-25	5.01e-23	protein_coding	22.3002
ENSG00000130787	1464.64	0.218908	0.0212597	10.2969	7.28e-25	5.44e-23	protein_coding	22.2644
ENSG00000179222	1046.28	-0.193497	0.0188437	-10.2685	9.77e-25	7.27e-23	protein_coding	22.1385
ENSG00000138029	1150.17	0.22272	0.0217111	10.2583	1.09e-24	8.04e-23	protein_coding	22.0947
ENSG00000111339	1276.31	-0.206892	0.0201838	-10.2504	1.18e-24	8.69e-23	protein_coding	22.061
ENSG00000148677	7436.91	0.321138	0.0313586	10.2408	1.3e-24	9.54e-23	protein_coding	22.0205
ENSG00000188211	340.132	0.335532	0.0327649	10.2406	1.3e-24	9.54e-23	protein_coding	22.0205
ENSG00000125735	80.1541	-0.660706	0.0645712	-10.2322	1.42e-24	1.04e-22	protein_coding	21.983
ENSG00000181904	679.067	-0.278505	0.0272533	-10.2191	1.63e-24	1.18e-22	protein_coding	21.9281
ENSG00000117228	1582.74	-0.232256	0.0228173	-10.179	2.46e-24	1.78e-22	protein_coding	21.7496
ENSG00000006327	1422.38	0.252664	0.0248329	10.1746	2.57e-24	1.85e-22	protein_coding	21.7328
ENSG00000050820	1070.43	0.250316	0.0246801	10.1424	3.58e-24	2.56e-22	protein_coding	21.5918
ENSG00000070404	1567.27	-0.257008	0.0253481	-10.1391	3.7e-24	2.64e-22	protein_coding	21.5784
ENSG00000196139	4161.84	0.270481	0.0267082	10.1273	4.18e-24	2.97e-22	protein_coding	21.5272
ENSG00000138496	938.599	-0.270262	0.0267408	-10.1067	5.16e-24	3.65e-22	protein_coding	21.4377
ENSG00000143257	86.9115	-0.652685	0.0646493	-10.0958	5.77e-24	4.06e-22	protein_coding	21.3915
ENSG00000106780	1119.93	0.189672	0.0187968	10.0907	6.08e-24	4.26e-22	protein_coding	21.3706
ENSG00000120063	2274.1	0.253442	0.0251341	10.0836	6.53e-24	4.56e-22	protein_coding	21.341
ENSG00000107551	558.667	-0.247769	0.0246118	-10.0671	7.72e-24	5.37e-22	protein_coding	21.27
ENSG00000039537	628.67	-0.346705	0.0344576	-10.0618	8.15e-24	5.65e-22	protein_coding	21.248
ENSG00000116171	1303.54	-0.237026	0.0235627	-10.0594	8.35e-24	5.76e-22	protein_coding	21.2396
ENSG00000151365	14.0152	-1.57492	0.156576	-10.0585	8.43e-24	5.79e-22	protein_coding	21.2373
ENSG00000138771	1377.14	-0.1685	0.0167733	-10.0457	9.6e-24	6.57e-22	protein_coding	21.1824
ENSG00000122420	150.14	-0.492591	0.0491492	-10.0224	1.22e-23	8.29e-22	protein_coding	21.0814
ENSG00000140961	482.305	0.312992	0.0313149	9.99501	1.6e-23	1.09e-21	protein_coding	20.9626
ENSG00000196182	541.831	0.234849	0.0235032	9.99224	1.65e-23	1.12e-21	protein_coding	20.9508
ENSG00000163975	702.437	0.279034	0.0279733	9.97501	1.96e-23	1.32e-21	protein_coding	20.8794
ENSG00000164916	798.806	0.251859	0.0253254	9.94494	2.65e-23	1.78e-21	protein_coding	20.7496
ENSG00000136783	266.835	-0.349999	0.0352028	-9.94236	2.72e-23	1.82e-21	protein_coding	20.7399
ENSG00000082781	1193.02	0.185674	0.0186988	9.92971	3.09e-23	2.06e-21	protein_coding	20.6861
ENSG00000198478	655.653	0.247128	0.0249198	9.91691	3.51e-23	2.33e-21	protein_coding	20.6326
ENSG00000188641	298.057	-0.319402	0.0324184	-9.85248	6.69e-23	4.42e-21	protein_coding	20.3546
ENSG00000241119	493.598	0.300605	0.030521	9.84911	6.92e-23	4.55e-21	protein_coding	20.342
ENSG00000107957	260.712	-0.364126	0.0371149	-9.81079	1.01e-22	6.64e-21	protein_coding	20.1778
ENSG00000123838	1028.73	-0.221904	0.0226352	-9.80347	1.09e-22	7.11e-21	protein_coding	20.1481
ENSG00000092871	694.819	0.202148	0.0206634	9.78291	1.33e-22	8.68e-21	protein_coding	20.0615
ENSG00000164828	1060.2	0.163573	0.0167346	9.77449	1.45e-22	9.4e-21	protein_coding	20.0269
ENSG00000157087	123.925	-0.593981	0.0608812	-9.75639	1.73e-22	1.12e-20	protein_coding	19.9508
ENSG00000125845	1156.48	-0.224146	0.0230648	-9.71809	2.52e-22	1.63e-20	protein_coding	19.7878
ENSG00000105835	6690.9	0.174263	0.0179339	9.71694	2.55e-22	1.64e-20	protein_coding	19.7852
ENSG00000205213	1066.73	-0.205258	0.0211334	-9.71247	2.67e-22	1.7e-20	protein_coding	19.7696
ENSG00000086062	1533.24	-0.147536	0.0151924	-9.71115	2.7e-22	1.72e-20	protein_coding	19.7645
ENSG00000130649	1086.73	-0.28337	0.029253	-9.68686	3.43e-22	2.17e-20	protein_coding	19.6635
ENSG00000132823	396.948	0.270947	0.0279729	9.68607	3.46e-22	2.18e-20	protein_coding	19.6615
ENSG00000182326	3729.91	-0.178158	0.0184183	-9.67288	3.93e-22	2.48e-20	protein_coding	19.6055
ENSG00000124713	52.2821	-0.822	0.0850682	-9.66283	4.34e-22	2.72e-20	protein_coding	19.5654
ENSG00000103249	499.889	0.265086	0.0275147	9.63433	5.73e-22	3.58e-20	protein_coding	19.4461
ENSG00000248144	162.895	-0.639804	0.0664534	-9.62786	6.1e-22	3.8e-20	protein_coding	19.4202
ENSG00000139144	362.027	-0.285713	0.0296811	-9.62607	6.21e-22	3.85e-20	protein_coding	19.4145
ENSG00000112851	1357.58	-0.191172	0.0199383	-9.58816	8.97e-22	5.54e-20	protein_coding	19.2565
ENSG00000114480	6511.96	0.144233	0.0151168	9.54126	1.41e-21	8.69e-20	protein_coding	19.061
ENSG00000198074	292.823	0.510544	0.0535575	9.53265	1.53e-21	9.41e-20	protein_coding	19.0264
ENSG00000138115	493.586	-0.399503	0.0419121	-9.53192	1.54e-21	9.44e-20	protein_coding	19.025
ENSG00000166900	504.324	0.226499	0.0238236	9.50734	1.96e-21	1.19e-19	protein_coding	18.9245
ENSG00000278967	37.8215	-0.878432	0.0925685	-9.48954	2.32e-21	1.41e-19	TEC	18.8508
ENSG00000156273	1069.9	0.194543	0.0205254	9.47816	2.59e-21	1.57e-19	protein_coding	18.8041
ENSG00000241388	158.915	-0.478943	0.0506176	-9.46199	3.02e-21	1.82e-19	lncRNA	18.7399
ENSG00000177606	1334.26	0.182124	0.019272	9.4502	3.38e-21	2.03e-19	protein_coding	18.6925
ENSG00000103855	795.27	0.204925	0.0216937	9.44627	3.51e-21	2.1e-19	protein_coding	18.6778
ENSG00000244398	125.171	0.701425	0.0744337	9.42348	4.36e-21	2.6e-19	processed_pseudogene	18.585
ENSG00000115486	1170.42	-0.16226	0.0172191	-9.42324	4.37e-21	2.6e-19	protein_coding	18.585
ENSG00000172059	337.803	0.296186	0.0314352	9.42213	4.42e-21	2.62e-19	protein_coding	18.5817
ENSG00000107263	917.051	0.211487	0.0224476	9.42136	4.45e-21	2.63e-19	protein_coding	18.58
ENSG00000047457	4485.94	0.179666	0.0190709	9.42098	4.47e-21	2.63e-19	protein_coding	18.58
ENSG00000171793	732.364	-0.210671	0.0223718	-9.4168	4.65e-21	2.73e-19	protein_coding	18.5638
ENSG00000164344	500.654	-0.251838	0.0268058	-9.3949	5.73e-21	3.34e-19	protein_coding	18.4763
ENSG00000164742	70.4094	-0.651726	0.0693716	-9.39471	5.74e-21	3.34e-19	protein_coding	18.4763
ENSG00000111816	1373.96	-0.177096	0.0188886	-9.3758	6.87e-21	3.99e-19	protein_coding	18.399
ENSG00000067082	3512.48	0.129475	0.0138178	9.37013	7.24e-21	4.19e-19	protein_coding	18.3778
ENSG00000115762	629.016	0.232336	0.0248591	9.34614	9.09e-21	5.24e-19	protein_coding	18.2807
ENSG00000151892	1789.63	-0.208791	0.0223698	-9.3336	1.02e-20	5.88e-19	protein_coding	18.2306
ENSG00000123561	220.647	-0.364232	0.0391606	-9.30097	1.39e-20	7.97e-19	protein_coding	18.0985
ENSG00000133639	910.419	-0.232057	0.0250662	-9.25778	2.09e-20	1.19e-18	protein_coding	17.9245
ENSG00000116882	944.712	-0.258097	0.0278817	-9.25686	2.11e-20	1.2e-18	protein_coding	17.9208
ENSG00000138075	313.463	-0.311128	0.0336665	-9.24147	2.43e-20	1.38e-18	protein_coding	17.8601
ENSG00000105971	1219.34	-0.218501	0.0236736	-9.22976	2.71e-20	1.53e-18	protein_coding	17.8153
ENSG00000277443	432.345	-0.298963	0.0324358	-9.21707	3.05e-20	1.72e-18	protein_coding	17.7645
ENSG00000091831	44.6699	-0.733569	0.0796875	-9.20557	3.4e-20	1.91e-18	protein_coding	17.719
ENSG00000134684	1399.63	0.154262	0.0167789	9.19379	3.79e-20	2.12e-18	protein_coding	17.6737
ENSG00000138640	612.232	-0.208253	0.0226618	-9.1896	3.94e-20	2.2e-18	protein_coding	17.6576
ENSG00000145780	884.175	0.229109	0.0249514	9.1822	4.22e-20	2.35e-18	protein_coding	17.6289
ENSG00000165030	356.469	0.272904	0.0297595	9.17031	4.72e-20	2.62e-18	protein_coding	17.5817
ENSG00000100344	311.926	-0.308295	0.033647	-9.16263	5.06e-20	2.8e-18	protein_coding	17.5528
ENSG00000143514	938.072	0.190021	0.0207653	9.15086	5.65e-20	3.11e-18	protein_coding	17.5072
ENSG00000148120	962.913	-0.183231	0.0200635	-9.13253	6.69e-20	3.67e-18	protein_coding	17.4353
ENSG00000137393	557.64	-0.221632	0.0242992	-9.12096	7.45e-20	4.08e-18	protein_coding	17.3893
ENSG00000167165	950.385	0.243595	0.0267376	9.11059	8.19e-20	4.47e-18	protein_coding	17.3497
ENSG00000135540	1103.38	-0.167932	0.0184756	-9.08939	9.96e-20	5.42e-18	protein_coding	17.266
ENSG00000178075	169.946	-0.446388	0.049114	-9.08882	1e-19	5.43e-18	protein_coding	17.2652
ENSG00000005421	586.625	-0.280531	0.0309453	-9.06538	1.24e-19	6.71e-18	protein_coding	17.1733
ENSG00000118520	1194.07	-0.390261	0.043052	-9.06488	1.25e-19	6.72e-18	protein_coding	17.1726
ENSG00000169871	1062.01	0.197972	0.0218638	9.05478	1.37e-19	7.35e-18	protein_coding	17.1337
ENSG00000139344	226.795	-0.34384	0.0379922	-9.05029	1.43e-19	7.63e-18	protein_coding	17.1175
ENSG00000054793	989.103	0.175481	0.019403	9.04402	1.51e-19	8.06e-18	protein_coding	17.0937
ENSG00000117984	615.216	0.23904	0.0264552	9.03566	1.63e-19	8.67e-18	protein_coding	17.062
ENSG00000116977	1012.93	-0.191864	0.0212442	-9.03138	1.7e-19	8.99e-18	protein_coding	17.0462
ENSG00000103381	1099.64	0.167703	0.0186168	9.00815	2.1e-19	1.11e-17	protein_coding	16.9547
ENSG00000116678	877.455	-0.213323	0.0237613	-8.97772	2.76e-19	1.46e-17	protein_coding	16.8356
ENSG00000157131	297.323	-0.291085	0.0325426	-8.94473	3.73e-19	1.96e-17	protein_coding	16.7077
ENSG00000281344	152.706	-0.453273	0.0507015	-8.94003	3.89e-19	2.04e-17	lncRNA	16.6904
ENSG00000115425	217.43	-0.367376	0.041251	-8.90587	5.3e-19	2.77e-17	protein_coding	16.5575
ENSG00000140107	119.66	0.627127	0.0705657	8.88714	6.27e-19	3.27e-17	protein_coding	16.4855
ENSG00000169562	424.927	-0.31339	0.0353004	-8.87781	6.82e-19	3.54e-17	protein_coding	16.451
ENSG00000138207	5756.81	-0.170014	0.0191754	-8.86627	7.56e-19	3.92e-17	protein_coding	16.4067
ENSG00000151208	349.205	0.325539	0.0367255	8.86411	7.71e-19	3.98e-17	protein_coding	16.4001
ENSG00000140297	81.941	0.593661	0.0669792	8.86336	7.76e-19	4e-17	protein_coding	16.3979
ENSG00000162413	631.201	0.234092	0.0264456	8.85182	8.61e-19	4.42e-17	protein_coding	16.3546
ENSG00000249364	83.2731	-0.539483	0.0609913	-8.84525	9.13e-19	4.67e-17	lncRNA	16.3307
ENSG00000261150	340.431	0.366996	0.0416195	8.81788	1.17e-18	5.95e-17	protein_coding	16.2255
ENSG00000100364	902.825	0.199913	0.0226897	8.81076	1.24e-18	6.32e-17	protein_coding	16.1993
ENSG00000138867	1678.93	0.187715	0.0213168	8.80595	1.3e-18	6.58e-17	protein_coding	16.1818
ENSG00000128641	11088.9	-0.183257	0.0208244	-8.80013	1.37e-18	6.91e-17	protein_coding	16.1605
ENSG00000164684	595.742	0.212352	0.0241668	8.78695	1.54e-18	7.75e-17	protein_coding	16.1107
ENSG00000078269	474.769	0.264591	0.0301194	8.78472	1.57e-18	7.88e-17	protein_coding	16.1035
ENSG00000198517	324.219	0.317744	0.0361742	8.78373	1.58e-18	7.92e-17	protein_coding	16.1013
ENSG00000113889	1636.62	-0.262938	0.0299689	-8.77368	1.73e-18	8.64e-17	protein_coding	16.0635
ENSG00000128016	484.589	0.36372	0.0414919	8.76606	1.85e-18	9.22e-17	protein_coding	16.0353
ENSG00000157514	184.093	-0.350219	0.0400497	-8.7446	2.24e-18	1.11e-16	protein_coding	15.9547
ENSG00000074527	375.103	0.336775	0.0385789	8.7295	2.56e-18	1.27e-16	protein_coding	15.8962
ENSG00000059145	143.836	0.384495	0.0440744	8.72377	2.69e-18	1.33e-16	protein_coding	15.8761
ENSG00000182087	961.821	0.189408	0.0217232	8.71918	2.8e-18	1.38e-16	protein_coding	15.8601
ENSG00000173193	2382.9	-0.174457	0.0200409	-8.70503	3.17e-18	1.56e-16	protein_coding	15.8069
ENSG00000186868	117.271	0.434273	0.0499463	8.6948	3.47e-18	1.7e-16	protein_coding	15.7696
ENSG00000177225	419.924	0.259672	0.0298688	8.69376	3.51e-18	1.71e-16	protein_coding	15.767
ENSG00000180758	241.962	0.308287	0.0355302	8.67676	4.07e-18	1.98e-16	protein_coding	15.7033
ENSG00000125968	132.346	-0.72793	0.0839676	-8.66918	4.35e-18	2.11e-16	protein_coding	15.6757
ENSG00000124214	1389.02	0.141481	0.0163403	8.65844	4.78e-18	2.32e-16	protein_coding	15.6345
ENSG00000138834	768.392	0.220747	0.0255054	8.6549	4.93e-18	2.38e-16	protein_coding	15.6234
ENSG00000113552	277.425	0.308393	0.0357233	8.63284	5.98e-18	2.88e-16	protein_coding	15.5406
ENSG00000108515	572.258	-0.23663	0.0275423	-8.59154	8.58e-18	4.12e-16	protein_coding	15.3851
ENSG00000106853	7454.78	0.140356	0.0163375	8.59103	8.62e-18	4.13e-16	protein_coding	15.384
ENSG00000178464	41.817	0.780493	0.0908605	8.59001	8.7e-18	4.15e-16	processed_pseudogene	15.382
ENSG00000009694	68.985	-0.542817	0.0632079	-8.5878	8.86e-18	4.22e-16	protein_coding	15.3747
ENSG00000067225	789.485	0.214664	0.0249991	8.58688	8.94e-18	4.24e-16	protein_coding	15.3726
ENSG00000172594	214.707	-0.327619	0.0382053	-8.5752	9.89e-18	4.68e-16	protein_coding	15.3298
ENSG00000099331	513.421	0.211061	0.0246312	8.56884	1.05e-17	4.94e-16	protein_coding	15.3063
ENSG00000088926	293.633	-0.290911	0.0340028	-8.55552	1.17e-17	5.53e-16	protein_coding	15.2573
ENSG00000276980	140.12	-0.416196	0.0486646	-8.55234	1.21e-17	5.66e-16	lncRNA	15.2472
ENSG00000159023	2035.56	0.127152	0.0148889	8.54006	1.34e-17	6.28e-16	protein_coding	15.202
ENSG00000180745	107.569	-0.427964	0.0501608	-8.53183	1.44e-17	6.73e-16	protein_coding	15.172
ENSG00000127603	10181.2	0.164594	0.0193052	8.52593	1.52e-17	7.06e-16	protein_coding	15.1512
ENSG00000084764	260.496	0.289597	0.0340622	8.502	1.86e-17	8.66e-16	protein_coding	15.0625
ENSG00000213759	92.5416	-0.503156	0.059306	-8.48407	2.17e-17	1.01e-15	protein_coding	14.9957
ENSG00000116688	2753.91	0.144906	0.017113	8.46762	2.5e-17	1.16e-15	protein_coding	14.9355
ENSG00000164877	413.647	0.243815	0.0287973	8.46659	2.53e-17	1.16e-15	protein_coding	14.9355
ENSG00000197594	917.341	-0.170742	0.0202036	-8.45107	2.89e-17	1.33e-15	protein_coding	14.8761
ENSG00000040487	167.102	0.384076	0.0454619	8.4483	2.96e-17	1.35e-15	protein_coding	14.8697
ENSG00000170017	1773.95	-0.156225	0.0185286	-8.43153	3.41e-17	1.56e-15	protein_coding	14.8069
ENSG00000100226	479.988	0.239861	0.0284609	8.42774	3.52e-17	1.61e-15	protein_coding	14.7932
ENSG00000152558	15245.6	-0.161462	0.0191657	-8.42453	3.62e-17	1.65e-15	protein_coding	14.7825
ENSG00000136044	396.347	-0.249036	0.0295772	-8.41985	3.77e-17	1.71e-15	protein_coding	14.767
ENSG00000173334	1072.99	0.148288	0.0176113	8.42008	3.76e-17	1.71e-15	protein_coding	14.767
ENSG00000101493	407.17	0.256913	0.0305257	8.41627	3.89e-17	1.75e-15	protein_coding	14.757
ENSG00000233237	567.216	-0.233299	0.0277429	-8.40933	4.12e-17	1.86e-15	lncRNA	14.7305
ENSG00000134962	462.171	-0.239559	0.0285262	-8.39787	4.55e-17	2.04e-15	protein_coding	14.6904
ENSG00000146039	129.337	-0.40326	0.0480539	-8.39182	4.79e-17	2.14e-15	protein_coding	14.6696
ENSG00000166949	671.181	0.218127	0.0260039	8.38823	4.94e-17	2.2e-15	protein_coding	14.6576
ENSG00000215386	361.197	-0.299156	0.0357011	-8.37946	5.32e-17	2.37e-15	lncRNA	14.6253
ENSG00000136383	1278.17	0.165855	0.0198152	8.37006	5.76e-17	2.56e-15	protein_coding	14.5918
ENSG00000244122	131.07	0.468294	0.0559572	8.36878	5.82e-17	2.58e-15	protein_coding	14.5884
ENSG00000205609	245.88	0.543484	0.0649595	8.36651	5.94e-17	2.62e-15	protein_coding	14.5817
ENSG00000132541	657.099	-0.242327	0.0290105	-8.3531	6.65e-17	2.93e-15	protein_coding	14.5331
ENSG00000007933	614.351	-0.237459	0.0284321	-8.35179	6.72e-17	2.96e-15	protein_coding	14.5287
ENSG00000148218	505.018	-0.234526	0.028105	-8.34465	7.14e-17	3.13e-15	protein_coding	14.5045
ENSG00000152465	717.211	0.198724	0.0238724	8.32444	8.47e-17	3.71e-15	protein_coding	14.4306
ENSG00000146085	470.884	-0.239563	0.0288539	-8.30261	1.02e-16	4.44e-15	protein_coding	14.3526
ENSG00000143845	689.135	-0.278693	0.0335899	-8.29692	1.07e-16	4.65e-15	protein_coding	14.3325
ENSG00000116704	925.273	-0.151993	0.0183668	-8.2754	1.28e-16	5.56e-15	protein_coding	14.2549
ENSG00000115216	1186.16	0.154945	0.0187279	8.27345	1.3e-16	5.63e-15	protein_coding	14.2495
ENSG00000139370	549.919	0.237415	0.0287035	8.2713	1.33e-16	5.72e-15	protein_coding	14.2426
ENSG00000153904	1493.92	-0.144268	0.0174537	-8.26576	1.39e-16	5.98e-15	protein_coding	14.2233
ENSG00000198682	1629.9	-0.140453	0.0170036	-8.26017	1.45e-16	6.25e-15	protein_coding	14.2041
ENSG00000122194	784.549	-0.26672	0.0323152	-8.25369	1.54e-16	6.58e-15	protein_coding	14.1818
ENSG00000140988	5267.49	0.121076	0.0146738	8.25112	1.57e-16	6.71e-15	protein_coding	14.1733
ENSG00000108370	138.891	0.471701	0.057268	8.23673	1.77e-16	7.55e-15	protein_coding	14.1221
ENSG00000182551	2742.76	-0.16034	0.0194686	-8.23586	1.78e-16	7.58e-15	protein_coding	14.1203
ENSG00000164120	930.58	-0.298676	0.0362677	-8.23532	1.79e-16	7.6e-15	protein_coding	14.1192
ENSG00000114771	783.232	0.256162	0.0311404	8.22603	1.94e-16	8.19e-15	protein_coding	14.0867
ENSG00000116667	176.592	-0.345013	0.041992	-8.21616	2.1e-16	8.87e-15	protein_coding	14.0521
ENSG00000165272	677.591	0.219337	0.0267126	8.21099	2.19e-16	9.24e-15	protein_coding	14.0343
ENSG00000120802	507.656	-0.211528	0.0257774	-8.20596	2.29e-16	9.61e-15	protein_coding	14.0173
ENSG00000139531	301.402	-0.311909	0.038066	-8.19392	2.53e-16	1.06e-14	protein_coding	13.9747
ENSG00000135679	1946.52	-0.149705	0.0182843	-8.1876	2.66e-16	1.11e-14	protein_coding	13.9547
ENSG00000108448	137.223	0.476259	0.0581932	8.1841	2.74e-16	1.14e-14	protein_coding	13.9431
ENSG00000261012	100.944	-0.442531	0.0541324	-8.17497	2.96e-16	1.23e-14	lncRNA	13.9101
ENSG00000172765	581.675	0.198388	0.0242748	8.1726	3.02e-16	1.25e-14	protein_coding	13.9031
ENSG00000139163	749.034	-0.205891	0.0252029	-8.16933	3.1e-16	1.28e-14	protein_coding	13.8928
ENSG00000140416	7070.18	-0.103996	0.0127447	-8.15995	3.35e-16	1.38e-14	protein_coding	13.8601
ENSG00000114378	1239.12	-0.155627	0.0190926	-8.15118	3.6e-16	1.49e-14	protein_coding	13.8268
ENSG00000169429	579.19	-0.370774	0.0455133	-8.1465	3.75e-16	1.54e-14	protein_coding	13.8125
ENSG00000197102	10023.5	0.124724	0.0153149	8.14394	3.83e-16	1.57e-14	protein_coding	13.8041
ENSG00000183098	432.084	-0.247552	0.0304136	-8.13952	3.97e-16	1.62e-14	protein_coding	13.7905
ENSG00000091490	203.178	0.316165	0.0388712	8.13365	4.17e-16	1.7e-14	protein_coding	13.7696
ENSG00000107863	1414.55	0.132911	0.0163612	8.12353	4.53e-16	1.84e-14	protein_coding	13.7352
ENSG00000115361	361.217	-0.260466	0.032108	-8.11217	4.97e-16	2.02e-14	protein_coding	13.6946
ENSG00000163874	453.014	-0.206775	0.0255434	-8.09503	5.72e-16	2.32e-14	protein_coding	13.6345
ENSG00000122779	582.409	-0.207499	0.0256596	-8.08658	6.14e-16	2.48e-14	protein_coding	13.6055
ENSG00000242071	89.5074	0.573493	0.0710026	8.07707	6.63e-16	2.68e-14	processed_pseudogene	13.5719
ENSG00000163347	8813.03	-0.130032	0.0161367	-8.05818	7.74e-16	3.12e-14	protein_coding	13.5058
ENSG00000166825	3833.89	-0.180764	0.0224444	-8.05384	8.02e-16	3.22e-14	protein_coding	13.4921
ENSG00000005469	244.538	-0.297928	0.0370772	-8.03535	9.33e-16	3.74e-14	protein_coding	13.4271
ENSG00000137491	690.64	-0.310888	0.0387683	-8.01913	1.06e-15	4.26e-14	protein_coding	13.3706
ENSG00000025039	393.324	0.236056	0.0294417	8.01775	1.08e-15	4.3e-14	protein_coding	13.3665
ENSG00000237767	181.085	-0.35085	0.0437954	-8.0111	1.14e-15	4.52e-14	lncRNA	13.3449
ENSG00000189067	844.279	0.170092	0.0212433	8.00685	1.18e-15	4.67e-14	protein_coding	13.3307
ENSG00000115109	918.169	-0.166718	0.0208842	-7.983	1.43e-15	5.66e-14	protein_coding	13.2472
ENSG00000139514	238.404	0.29638	0.0371303	7.98216	1.44e-15	5.68e-14	protein_coding	13.2457
ENSG00000115758	2014.37	0.147713	0.0185261	7.97325	1.55e-15	6.09e-14	protein_coding	13.2154
ENSG00000083223	2234.49	0.139945	0.0175649	7.96734	1.62e-15	6.38e-14	protein_coding	13.1952
ENSG00000143627	134.937	-0.418464	0.0525504	-7.96311	1.68e-15	6.58e-14	protein_coding	13.1818
ENSG00000159423	956.957	-0.178663	0.0224399	-7.96185	1.69e-15	6.64e-14	protein_coding	13.1778
ENSG00000250436	57.6142	-0.555563	0.0698688	-7.95152	1.84e-15	7.2e-14	lncRNA	13.1427
ENSG00000111412	362.884	0.245527	0.0309273	7.93885	2.04e-15	7.95e-14	protein_coding	13.0996
ENSG00000130517	1290.92	0.149603	0.0188495	7.9367	2.08e-15	8.07e-14	protein_coding	13.0931
ENSG00000164292	820.924	-0.1715	0.0216773	-7.91149	2.54e-15	9.87e-14	protein_coding	13.0057
ENSG00000105550	113.3	0.428411	0.054167	7.90909	2.59e-15	1e-13	protein_coding	13
ENSG00000198947	805.613	-0.165845	0.0209691	-7.90903	2.59e-15	1e-13	protein_coding	13
ENSG00000124120	1562.56	-0.126659	0.0160159	-7.90831	2.61e-15	1.01e-13	protein_coding	12.9957
ENSG00000139194	438.817	-0.281342	0.0355827	-7.90671	2.64e-15	1.02e-13	protein_coding	12.9914
ENSG00000111249	1378.82	0.189904	0.0240219	7.90544	2.67e-15	1.02e-13	protein_coding	12.9914
ENSG00000111785	515.882	-0.211291	0.0267633	-7.8948	2.91e-15	1.11e-13	protein_coding	12.9547
ENSG00000179832	462.858	0.300527	0.0380743	7.89317	2.95e-15	1.13e-13	protein_coding	12.9469
ENSG00000172469	266.871	-0.28806	0.0365311	-7.88534	3.14e-15	1.2e-13	protein_coding	12.9208
ENSG00000165269	123.209	0.435341	0.0552538	7.87893	3.3e-15	1.26e-13	protein_coding	12.8996
ENSG00000113492	88.0588	-0.452502	0.0574463	-7.87696	3.35e-15	1.27e-13	protein_coding	12.8962
ENSG00000096433	126.854	0.547088	0.0695554	7.8655	3.68e-15	1.39e-13	protein_coding	12.857
ENSG00000132703	4423.39	-0.20222	0.0257175	-7.86311	3.75e-15	1.42e-13	protein_coding	12.8477
ENSG00000160789	2598.06	0.138015	0.0175652	7.85731	3.92e-15	1.48e-13	protein_coding	12.8297
ENSG00000143390	701.229	-0.163951	0.0208782	-7.85275	4.07e-15	1.53e-13	protein_coding	12.8153
ENSG00000028137	278.089	0.275716	0.0351258	7.84939	4.18e-15	1.57e-13	protein_coding	12.8041
ENSG00000167468	1588.8	0.170247	0.0217398	7.83112	4.84e-15	1.81e-13	protein_coding	12.7423
ENSG00000102531	917.335	-0.156213	0.0199594	-7.82657	5.01e-15	1.87e-13	protein_coding	12.7282
ENSG00000144035	68.0925	-0.542265	0.0692931	-7.82568	5.05e-15	1.88e-13	protein_coding	12.7258
ENSG00000188647	1331.33	-0.157182	0.0200851	-7.82581	5.04e-15	1.88e-13	protein_coding	12.7258
ENSG00000187097	1459.81	-0.124926	0.0159789	-7.81814	5.36e-15	1.99e-13	protein_coding	12.7011
ENSG00000107104	2073.72	0.118394	0.0151463	7.81674	5.42e-15	2.01e-13	protein_coding	12.6968
ENSG00000172071	404.271	0.218324	0.027937	7.81486	5.5e-15	2.03e-13	protein_coding	12.6925
ENSG00000164715	1086.36	0.153212	0.0196135	7.81155	5.65e-15	2.08e-13	protein_coding	12.6819
ENSG00000150540	708.852	-0.20727	0.026553	-7.80588	5.91e-15	2.17e-13	protein_coding	12.6635
ENSG00000114999	807.39	0.165022	0.0211626	7.7978	6.3e-15	2.31e-13	protein_coding	12.6364
ENSG00000260886	22.4987	-0.887038	0.113873	-7.78968	6.72e-15	2.46e-13	lncRNA	12.6091
ENSG00000137414	765.176	-0.196437	0.0252308	-7.78563	6.94e-15	2.54e-13	protein_coding	12.5952
ENSG00000245848	428.202	0.228482	0.0293505	7.78461	6.99e-15	2.55e-13	protein_coding	12.5935
ENSG00000181744	186.656	-0.353558	0.0454752	-7.77475	7.56e-15	2.75e-13	protein_coding	12.5607
ENSG00000170011	448.969	0.212193	0.0273018	7.7721	7.72e-15	2.81e-13	protein_coding	12.5513
ENSG00000122729	1916.82	-0.117714	0.0151585	-7.76554	8.13e-15	2.95e-13	protein_coding	12.5302
ENSG00000125633	694.42	0.162439	0.0209288	7.76153	8.39e-15	3.04e-13	protein_coding	12.5171
ENSG00000134333	6849.11	0.122619	0.0157993	7.76104	8.42e-15	3.04e-13	protein_coding	12.5171
ENSG00000148154	616.458	0.209343	0.0270123	7.74994	9.19e-15	3.31e-13	protein_coding	12.4802
ENSG00000135862	2509.38	0.128201	0.0165492	7.74667	9.43e-15	3.39e-13	protein_coding	12.4698
ENSG00000062716	3691.42	0.101737	0.013135	7.74552	9.52e-15	3.42e-13	protein_coding	12.466
ENSG00000133135	610.802	-0.194341	0.0250973	-7.7435	9.67e-15	3.46e-13	protein_coding	12.4609
ENSG00000012660	1537.6	-0.146363	0.0189228	-7.73474	1.04e-14	3.7e-13	protein_coding	12.4318
ENSG00000132437	227.381	-0.299573	0.0388826	-7.70455	1.31e-14	4.68e-13	protein_coding	12.3298
ENSG00000129988	3421.48	-0.121747	0.0158096	-7.7008	1.35e-14	4.81e-13	protein_coding	12.3179
ENSG00000106034	968.403	-0.176785	0.0229628	-7.69878	1.37e-14	4.87e-13	protein_coding	12.3125
ENSG00000152078	831.865	-0.217195	0.0282111	-7.69892	1.37e-14	4.87e-13	protein_coding	12.3125
ENSG00000138792	281.341	-0.247346	0.0321583	-7.69151	1.45e-14	5.14e-13	protein_coding	12.289
ENSG00000152804	360.247	-0.234889	0.0305577	-7.68674	1.51e-14	5.33e-13	protein_coding	12.2733
ENSG00000153071	320.876	0.281671	0.0366517	7.68506	1.53e-14	5.39e-13	protein_coding	12.2684
ENSG00000131620	97.952	-0.454238	0.0591118	-7.68439	1.54e-14	5.4e-13	protein_coding	12.2676
ENSG00000167106	372.031	0.244245	0.031889	7.65923	1.87e-14	6.56e-13	protein_coding	12.1831
ENSG00000147955	1903.91	0.135945	0.0177662	7.65187	1.98e-14	6.93e-13	protein_coding	12.1593
ENSG00000229644	147.45	0.362182	0.0474017	7.64068	2.16e-14	7.55e-13	processed_pseudogene	12.1221
ENSG00000112378	2311.66	0.129795	0.0170256	7.62354	2.47e-14	8.6e-13	protein_coding	12.0655
ENSG00000039068	1414.42	-0.148589	0.0194923	-7.62297	2.48e-14	8.63e-13	protein_coding	12.064
ENSG00000136040	90.2544	-0.447907	0.058818	-7.61513	2.63e-14	9.15e-13	protein_coding	12.0386
ENSG00000146904	179.228	-0.347014	0.0455848	-7.61249	2.69e-14	9.32e-13	protein_coding	12.0306
ENSG00000285744	93.3369	-0.403287	0.0530899	-7.5963	3.05e-14	1.05e-12	lncRNA	11.9788
ENSG00000091136	318.319	0.245585	0.0323543	7.59047	3.19e-14	1.1e-12	protein_coding	11.9586
ENSG00000264006	246.389	-0.267411	0.0352329	-7.5898	3.2e-14	1.1e-12	protein_coding	11.9586
ENSG00000123728	403.321	-0.241809	0.0318964	-7.58109	3.43e-14	1.18e-12	protein_coding	11.9281
ENSG00000147676	180.505	-0.313638	0.041412	-7.57362	3.63e-14	1.25e-12	protein_coding	11.9031
ENSG00000102362	386.22	0.214745	0.0283632	7.57126	3.7e-14	1.27e-12	protein_coding	11.8962
ENSG00000154822	290.397	-0.247371	0.0328134	-7.53873	4.75e-14	1.62e-12	protein_coding	11.7905
ENSG00000204592	3980.15	0.123413	0.0163776	7.53548	4.87e-14	1.66e-12	protein_coding	11.7799
ENSG00000253406	404.538	0.300399	0.0398838	7.53184	5e-14	1.7e-12	lncRNA	11.7696
ENSG00000105697	22.8162	-0.921815	0.122404	-7.53091	5.04e-14	1.71e-12	protein_coding	11.767
ENSG00000100767	132.285	0.349583	0.0464396	7.52769	5.16e-14	1.75e-12	protein_coding	11.757
ENSG00000044574	1398.15	-0.175666	0.0233393	-7.52662	5.21e-14	1.76e-12	protein_coding	11.7545
ENSG00000144820	48.3823	-0.632863	0.0840879	-7.52621	5.22e-14	1.76e-12	protein_coding	11.7545
ENSG00000256340	230.564	-0.287293	0.0381875	-7.5232	5.35e-14	1.8e-12	transcribed_unprocessed_pseudogene	11.7447
ENSG00000117601	1400.02	-0.196016	0.0260702	-7.51876	5.53e-14	1.86e-12	protein_coding	11.7305
ENSG00000038382	2970.48	0.16201	0.0215617	7.51378	5.74e-14	1.93e-12	protein_coding	11.7144
ENSG00000182197	1402.64	0.118322	0.0157498	7.51259	5.8e-14	1.94e-12	protein_coding	11.7122
ENSG00000138166	112.202	0.417985	0.0557188	7.50168	6.3e-14	2.11e-12	protein_coding	11.6757
ENSG00000070159	1261.55	0.130074	0.0173496	7.49725	6.52e-14	2.18e-12	protein_coding	11.6615
ENSG00000113716	731.25	0.171359	0.0228656	7.49417	6.67e-14	2.22e-12	protein_coding	11.6536
ENSG00000135686	586.057	0.174435	0.0232876	7.49044	6.86e-14	2.28e-12	protein_coding	11.6421
ENSG00000044446	568.618	0.215874	0.0288338	7.48683	7.06e-14	2.34e-12	protein_coding	11.6308
ENSG00000156735	436.693	-0.215949	0.0288438	-7.48683	7.06e-14	2.34e-12	protein_coding	11.6308
ENSG00000113389	210.466	-0.498851	0.0667297	-7.47569	7.68e-14	2.54e-12	protein_coding	11.5952
ENSG00000225190	290.936	0.263382	0.0352762	7.46629	8.25e-14	2.72e-12	protein_coding	11.5654
ENSG00000126012	1049.71	0.157657	0.0211215	7.46428	8.38e-14	2.76e-12	protein_coding	11.5591
ENSG00000123908	1282.06	0.152207	0.0204015	7.46062	8.61e-14	2.83e-12	protein_coding	11.5482
ENSG00000110887	81.4291	-0.445977	0.0597803	-7.46027	8.63e-14	2.83e-12	protein_coding	11.5482
ENSG00000188522	757.057	0.180368	0.0242265	7.44506	9.69e-14	3.17e-12	protein_coding	11.4989
ENSG00000100439	387.831	0.220658	0.0297125	7.42644	1.12e-13	3.65e-12	protein_coding	11.4377
ENSG00000188488	1407.7	-0.222705	0.0299917	-7.42557	1.12e-13	3.66e-12	protein_coding	11.4365
ENSG00000159921	965.789	-0.155116	0.0208967	-7.42299	1.15e-13	3.73e-12	protein_coding	11.4283
ENSG00000101846	318.588	-0.249886	0.0336679	-7.4221	1.15e-13	3.75e-12	protein_coding	11.426
ENSG00000112414	3147.14	-0.133789	0.0180421	-7.41536	1.21e-13	3.93e-12	protein_coding	11.4056
ENSG00000240849	413.203	0.222251	0.0299768	7.4141	1.22e-13	3.96e-12	protein_coding	11.4023
ENSG00000010818	599.784	0.177709	0.0239919	7.40706	1.29e-13	4.17e-12	protein_coding	11.3799
ENSG00000083123	178.43	-0.301726	0.0408001	-7.39522	1.41e-13	4.55e-12	protein_coding	11.342
ENSG00000224251	236.771	0.322795	0.0436529	7.39459	1.42e-13	4.57e-12	lncRNA	11.3401
ENSG00000128272	2760.36	0.11108	0.0150257	7.39268	1.44e-13	4.62e-12	protein_coding	11.3354
ENSG00000136153	906.02	-0.1523	0.0206049	-7.39148	1.45e-13	4.66e-12	protein_coding	11.3316
ENSG00000164733	4982.1	0.128719	0.0174431	7.37938	1.59e-13	5.09e-12	protein_coding	11.2933
ENSG00000103365	644.239	0.166301	0.0225407	7.3778	1.61e-13	5.14e-12	protein_coding	11.289
ENSG00000182919	335.823	-0.235929	0.0319814	-7.37709	1.62e-13	5.16e-12	protein_coding	11.2874
ENSG00000073712	1437.45	-0.149092	0.0202125	-7.3762	1.63e-13	5.18e-12	protein_coding	11.2857
ENSG00000122641	247.315	-0.296442	0.0401903	-7.37597	1.63e-13	5.18e-12	protein_coding	11.2857
ENSG00000138823	2796.94	-0.139778	0.0189568	-7.37349	1.66e-13	5.27e-12	protein_coding	11.2782
ENSG00000247556	1412.48	-0.141753	0.0192266	-7.37273	1.67e-13	5.29e-12	lncRNA	11.2765
ENSG00000111321	1286.86	0.14063	0.0190779	7.37137	1.69e-13	5.34e-12	protein_coding	11.2725
ENSG00000171862	1457.88	-0.124129	0.0168408	-7.37072	1.7e-13	5.35e-12	protein_coding	11.2716
ENSG00000116133	4685.12	-0.0869189	0.0117944	-7.36948	1.71e-13	5.39e-12	protein_coding	11.2684
ENSG00000196549	219.937	-0.323194	0.0438621	-7.36842	1.73e-13	5.43e-12	protein_coding	11.2652
ENSG00000181656	28.4826	-0.817938	0.111011	-7.36809	1.73e-13	5.43e-12	protein_coding	11.2652
ENSG00000169738	267.208	-0.322095	0.04374	-7.36385	1.79e-13	5.59e-12	protein_coding	11.2526
ENSG00000135424	489.144	0.244454	0.0332059	7.36176	1.82e-13	5.67e-12	protein_coding	11.2464
ENSG00000171681	712.211	-0.163191	0.0221709	-7.36062	1.83e-13	5.71e-12	protein_coding	11.2434
ENSG00000057294	1563.89	-0.136819	0.0186005	-7.35568	1.9e-13	5.91e-12	protein_coding	11.2284
ENSG00000169991	283.406	0.250049	0.0340041	7.3535	1.93e-13	6e-12	protein_coding	11.2218
ENSG00000203485	1713.43	0.148233	0.0201623	7.352	1.95e-13	6.06e-12	protein_coding	11.2175
ENSG00000244503	136.378	-0.369313	0.0503595	-7.33352	2.24e-13	6.94e-12	processed_pseudogene	11.1586
ENSG00000225855	81.5632	-0.430552	0.0587526	-7.32822	2.33e-13	7.21e-12	lncRNA	11.1421
ENSG00000214389	95.6331	0.56976	0.0778559	7.31814	2.51e-13	7.74e-12	processed_pseudogene	11.1113
ENSG00000269335	253.568	0.256425	0.035038	7.31846	2.51e-13	7.74e-12	protein_coding	11.1113
ENSG00000159674	1243.61	0.178929	0.0244695	7.31235	2.63e-13	8.07e-12	protein_coding	11.0931
ENSG00000117226	314.202	-0.224375	0.0306886	-7.31136	2.64e-13	8.12e-12	protein_coding	11.0904
ENSG00000106460	548.751	-0.238681	0.0326625	-7.30751	2.72e-13	8.34e-12	protein_coding	11.0788
ENSG00000159200	1166.57	-0.150254	0.0205963	-7.29518	2.98e-13	9.12e-12	protein_coding	11.04
ENSG00000105220	2005.49	0.118412	0.0162376	7.29246	3.04e-13	9.29e-12	protein_coding	11.032
ENSG00000259974	997.295	-0.160775	0.0220752	-7.28305	3.26e-13	9.95e-12	lncRNA	11.0022
ENSG00000104687	1778.25	0.129597	0.017813	7.2754	3.45e-13	1.05e-11	protein_coding	10.9788
ENSG00000120709	489.624	0.176097	0.0242312	7.26738	3.67e-13	1.11e-11	protein_coding	10.9547
ENSG00000143384	5315.66	0.100902	0.0138973	7.2605	3.86e-13	1.17e-11	protein_coding	10.9318
ENSG00000129151	139.828	-0.345711	0.0476492	-7.25533	4.01e-13	1.21e-11	protein_coding	10.9172
ENSG00000164976	978.858	-0.154289	0.0212662	-7.25515	4.01e-13	1.21e-11	protein_coding	10.9172
ENSG00000114166	675.306	-0.180767	0.0249309	-7.2507	4.15e-13	1.25e-11	protein_coding	10.9031
ENSG00000140465	9.12755	-1.45689	0.201007	-7.24792	4.23e-13	1.27e-11	protein_coding	10.8962
ENSG00000106546	559.996	-0.214449	0.0295963	-7.24581	4.3e-13	1.29e-11	protein_coding	10.8894
ENSG00000023902	33.0411	0.717489	0.0990488	7.2438	4.36e-13	1.31e-11	protein_coding	10.8827
ENSG00000160209	1434.09	0.151514	0.020932	7.23837	4.54e-13	1.36e-11	protein_coding	10.8665
ENSG00000215492	84.7013	0.58668	0.0810648	7.23718	4.58e-13	1.37e-11	processed_pseudogene	10.8633
ENSG00000196975	975.473	-0.137298	0.0189956	-7.22787	4.91e-13	1.46e-11	protein_coding	10.8356
ENSG00000119729	671.885	0.168863	0.023378	7.22314	5.08e-13	1.51e-11	protein_coding	10.821
ENSG00000086205	73.1382	-0.470082	0.0651272	-7.2179	5.28e-13	1.57e-11	protein_coding	10.8041
ENSG00000155846	230.334	0.26645	0.0369575	7.20965	5.61e-13	1.67e-11	protein_coding	10.7773
ENSG00000166592	85.4441	0.43979	0.0610439	7.20449	5.83e-13	1.73e-11	protein_coding	10.762
ENSG00000114127	977.31	-0.172439	0.0239384	-7.20344	5.87e-13	1.74e-11	protein_coding	10.7595
ENSG00000156968	135.262	-0.369021	0.0512433	-7.20136	5.96e-13	1.76e-11	protein_coding	10.7545
ENSG00000172296	255.872	-0.260739	0.0362443	-7.19393	6.3e-13	1.86e-11	protein_coding	10.7305
ENSG00000145604	287.372	-0.228614	0.0317806	-7.19349	6.32e-13	1.86e-11	protein_coding	10.7305
ENSG00000164111	2844.69	0.134107	0.0186479	7.19153	6.41e-13	1.88e-11	protein_coding	10.7258
ENSG00000169439	923.2	-0.18215	0.0253442	-7.18704	6.62e-13	1.94e-11	protein_coding	10.7122
ENSG00000173221	771.93	0.190539	0.026556	7.17502	7.23e-13	2.12e-11	protein_coding	10.6737
ENSG00000147852	98.7105	0.410126	0.0572249	7.16691	7.67e-13	2.24e-11	protein_coding	10.6498
ENSG00000284747	78.6261	-0.505607	0.0707238	-7.14904	8.74e-13	2.55e-11	lncRNA	10.5935
ENSG00000176945	53.7093	0.557433	0.0780101	7.14564	8.96e-13	2.61e-11	protein_coding	10.5834
ENSG00000164172	458.295	-0.192235	0.0269032	-7.14541	8.97e-13	2.61e-11	protein_coding	10.5834
ENSG00000185950	369.304	0.251341	0.0352002	7.14032	9.31e-13	2.7e-11	protein_coding	10.5686
ENSG00000107404	876.839	0.185647	0.0260178	7.13538	9.65e-13	2.8e-11	protein_coding	10.5528
ENSG00000203727	493.445	0.186419	0.0261376	7.13222	9.88e-13	2.86e-11	protein_coding	10.5436
ENSG00000113369	445.774	-0.210454	0.0295273	-7.12745	1.02e-12	2.95e-11	protein_coding	10.5302
ENSG00000188290	65.1582	0.512676	0.0720445	7.1161	1.11e-12	3.2e-11	protein_coding	10.4949
ENSG00000153086	291.543	-0.227849	0.0320588	-7.10721	1.18e-12	3.41e-11	protein_coding	10.4672
ENSG00000205531	830.652	0.137431	0.0193641	7.09722	1.27e-12	3.66e-11	protein_coding	10.4365
ENSG00000116791	1576.12	-0.14618	0.020598	-7.09679	1.28e-12	3.66e-11	protein_coding	10.4365
ENSG00000136149	81.436	0.578782	0.0815916	7.09365	1.31e-12	3.74e-11	processed_pseudogene	10.4271
ENSG00000227906	32.0064	-0.707163	0.0997696	-7.08797	1.36e-12	3.89e-11	lncRNA	10.4101
ENSG00000129514	166.02	-0.305982	0.043173	-7.08734	1.37e-12	3.9e-11	protein_coding	10.4089
ENSG00000134278	343.422	0.212545	0.0299988	7.08511	1.39e-12	3.96e-11	protein_coding	10.4023
ENSG00000149260	577.952	-0.185544	0.0262115	-7.07871	1.45e-12	4.14e-11	protein_coding	10.383
ENSG00000132274	261.008	-0.295933	0.0418394	-7.07306	1.52e-12	4.31e-11	protein_coding	10.3655
ENSG00000140093	1424.81	-0.170503	0.024107	-7.07278	1.52e-12	4.31e-11	protein_coding	10.3655
ENSG00000172164	682.183	-0.17345	0.0245366	-7.06904	1.56e-12	4.42e-11	protein_coding	10.3546
ENSG00000171813	98.1395	0.374956	0.0530494	7.06806	1.57e-12	4.44e-11	protein_coding	10.3526
ENSG00000115504	469.939	-0.210055	0.0297401	-7.06302	1.63e-12	4.59e-11	protein_coding	10.3382
ENSG00000157510	88.1883	0.39856	0.0564298	7.06293	1.63e-12	4.59e-11	protein_coding	10.3382
ENSG00000165802	580.109	0.207358	0.0293571	7.06331	1.63e-12	4.59e-11	protein_coding	10.3382
ENSG00000196660	446.337	-0.193839	0.0274511	-7.06127	1.65e-12	4.63e-11	protein_coding	10.3344
ENSG00000187889	263.732	-0.249154	0.0352881	-7.06056	1.66e-12	4.65e-11	protein_coding	10.3325
ENSG00000034152	581.313	0.179597	0.025478	7.04911	1.8e-12	5.04e-11	protein_coding	10.2976
ENSG00000164970	162.346	0.30058	0.0427087	7.03792	1.95e-12	5.45e-11	protein_coding	10.2636
ENSG00000183508	25.1151	-0.73338	0.104217	-7.03702	1.96e-12	5.48e-11	protein_coding	10.2612
ENSG00000204389	484.003	0.22091	0.0314159	7.03178	2.04e-12	5.68e-11	protein_coding	10.2457
ENSG00000169083	1461.67	-0.111862	0.0159101	-7.03086	2.05e-12	5.71e-11	protein_coding	10.2434
ENSG00000127481	7379.85	0.107735	0.0153249	7.03009	2.06e-12	5.73e-11	protein_coding	10.2418
ENSG00000152952	8734.12	0.183414	0.0261062	7.02571	2.13e-12	5.9e-11	protein_coding	10.2291
ENSG00000171408	89.1159	0.415552	0.0591705	7.02295	2.17e-12	6.01e-11	protein_coding	10.2211
ENSG00000198355	438.312	0.247525	0.0352585	7.02029	2.21e-12	6.12e-11	protein_coding	10.2132
ENSG00000153823	698.102	-0.166147	0.0236798	-7.01641	2.28e-12	6.28e-11	protein_coding	10.202
ENSG00000131724	1363.68	-0.139626	0.0199169	-7.01039	2.38e-12	6.55e-11	protein_coding	10.1838
ENSG00000181192	877.702	-0.170209	0.0242838	-7.00917	2.4e-12	6.59e-11	protein_coding	10.1811
ENSG00000196821	2320.21	0.0912621	0.0130253	7.00654	2.44e-12	6.71e-11	protein_coding	10.1733
ENSG00000117143	688.045	-0.161706	0.0230855	-7.00468	2.48e-12	6.79e-11	protein_coding	10.1681
ENSG00000187446	2929.83	-0.0998968	0.0142728	-6.99909	2.58e-12	7.05e-11	protein_coding	10.1518
ENSG00000213949	989.943	-0.161607	0.0230948	-6.99752	2.61e-12	7.12e-11	protein_coding	10.1475
ENSG00000188338	227.669	-0.414329	0.0592821	-6.98912	2.77e-12	7.55e-11	protein_coding	10.1221
ENSG00000116641	862.565	0.159786	0.022885	6.9821	2.91e-12	7.92e-11	protein_coding	10.1013
ENSG00000100284	600.479	0.17338	0.0248649	6.97288	3.11e-12	8.44e-11	protein_coding	10.0737
ENSG00000187288	98.7463	0.419639	0.0602038	6.9703	3.16e-12	8.59e-11	protein_coding	10.066
ENSG00000100665	1158.35	-0.175231	0.0251982	-6.9541	3.55e-12	9.62e-11	protein_coding	10.0168
ENSG00000136052	1571	-0.135495	0.0194894	-6.95224	3.6e-12	9.73e-11	protein_coding	10.0119
ENSG00000160868	1689.01	0.403937	0.0581893	6.94177	3.87e-12	1.05e-10	protein_coding	9.97881
ENSG00000129474	1993.15	-0.105945	0.0152626	-6.94151	3.88e-12	1.05e-10	protein_coding	9.97881
ENSG00000145321	3390.42	-0.14132	0.0203687	-6.9381	3.97e-12	1.07e-10	protein_coding	9.97062
ENSG00000117009	151.402	-0.295484	0.0426243	-6.93229	4.14e-12	1.11e-10	protein_coding	9.95468
ENSG00000080910	165.631	-0.355332	0.0512688	-6.93077	4.19e-12	1.12e-10	protein_coding	9.95078
ENSG00000213853	703.989	-0.152981	0.022075	-6.93004	4.21e-12	1.13e-10	protein_coding	9.94692
ENSG00000275023	741.074	0.169687	0.0245086	6.92355	4.4e-12	1.18e-10	protein_coding	9.92812
ENSG00000086015	565.76	0.171825	0.0248615	6.9113	4.8e-12	1.28e-10	protein_coding	9.89279
ENSG00000108187	363.525	-0.203648	0.0294835	-6.90718	4.94e-12	1.32e-10	protein_coding	9.87943
ENSG00000119946	73.0562	0.422651	0.0612149	6.90438	5.04e-12	1.34e-10	protein_coding	9.8729
ENSG00000137713	792.888	-0.156471	0.022679	-6.89937	5.22e-12	1.39e-10	protein_coding	9.85699
ENSG00000143641	1288.27	0.149779	0.0217341	6.89143	5.52e-12	1.47e-10	protein_coding	9.83268
ENSG00000101347	233.536	-0.259777	0.0377146	-6.88797	5.66e-12	1.5e-10	protein_coding	9.82391
ENSG00000197746	4274.19	0.100906	0.0146547	6.88559	5.75e-12	1.52e-10	protein_coding	9.81816
ENSG00000112297	420.656	-0.198855	0.0288841	-6.88457	5.8e-12	1.53e-10	protein_coding	9.81531
ENSG00000253598	72.8957	-0.433995	0.0630707	-6.88108	5.94e-12	1.57e-10	protein_coding	9.8041
ENSG00000101230	71.2081	-0.451459	0.0656354	-6.87828	6.06e-12	1.6e-10	protein_coding	9.79588
ENSG00000168904	151.279	-0.295432	0.0429571	-6.87737	6.1e-12	1.6e-10	protein_coding	9.79588
ENSG00000129596	253.582	-0.266143	0.0387361	-6.87067	6.39e-12	1.68e-10	protein_coding	9.77469
ENSG00000177731	1771.49	0.116344	0.0169503	6.86386	6.7e-12	1.76e-10	protein_coding	9.75449
ENSG00000096696	6475.22	0.0991906	0.0144518	6.86353	6.72e-12	1.76e-10	protein_coding	9.75449
ENSG00000176641	767.012	-0.150253	0.0218958	-6.86217	6.78e-12	1.77e-10	protein_coding	9.75203
ENSG00000275882	38.7809	0.698051	0.101753	6.86022	6.88e-12	1.8e-10	unprocessed_pseudogene	9.74473
ENSG00000147100	434.512	-0.203423	0.0296613	-6.85819	6.97e-12	1.82e-10	protein_coding	9.73993
ENSG00000198742	587.613	0.164059	0.0239471	6.85092	7.34e-12	1.91e-10	protein_coding	9.71897
ENSG00000112293	200.581	-0.272782	0.039881	-6.83991	7.92e-12	2.06e-10	protein_coding	9.68613
ENSG00000165288	352.901	-0.20779	0.0303805	-6.83958	7.94e-12	2.06e-10	protein_coding	9.68613
ENSG00000204388	257.409	0.246345	0.0360346	6.83635	8.12e-12	2.11e-10	protein_coding	9.67572
ENSG00000163032	50.8233	-0.522906	0.0765713	-6.82901	8.55e-12	2.21e-10	protein_coding	9.65561
ENSG00000164904	292.837	-0.218567	0.0320211	-6.82572	8.75e-12	2.26e-10	protein_coding	9.64589
ENSG00000132196	150.839	-0.3227	0.0473404	-6.81658	9.32e-12	2.4e-10	protein_coding	9.61979
ENSG00000168306	173.422	-0.343691	0.05042	-6.81656	9.32e-12	2.4e-10	protein_coding	9.61979
ENSG00000152518	170.917	-0.268677	0.0394177	-6.81617	9.35e-12	2.41e-10	protein_coding	9.61798
ENSG00000167315	3005.36	0.104346	0.0153092	6.8159	9.37e-12	2.41e-10	protein_coding	9.61798
ENSG00000197971	521.335	0.185307	0.0272171	6.80849	9.86e-12	2.53e-10	protein_coding	9.59688
ENSG00000110046	547.56	0.19597	0.0287904	6.80679	9.98e-12	2.56e-10	protein_coding	9.59176
ENSG00000066468	196.827	-0.26219	0.0385346	-6.80402	1.02e-11	2.6e-10	protein_coding	9.58503
ENSG00000143933	3049.54	-0.157461	0.0231639	-6.79769	1.06e-11	2.72e-10	protein_coding	9.56543
ENSG00000162496	600.739	-0.191359	0.0282067	-6.78419	1.17e-11	2.98e-10	protein_coding	9.52578
ENSG00000069345	1052.97	0.135636	0.0199938	6.78389	1.17e-11	2.98e-10	protein_coding	9.52578
ENSG00000142178	24.7864	0.803052	0.118518	6.7758	1.24e-11	3.15e-10	protein_coding	9.50169
ENSG00000047644	170.08	0.274851	0.0406451	6.76221	1.36e-11	3.45e-10	protein_coding	9.46218
ENSG00000137106	1409.54	-0.158229	0.0234035	-6.7609	1.37e-11	3.48e-10	protein_coding	9.45842
ENSG00000103485	1760.55	0.118081	0.0174844	6.7535	1.44e-11	3.65e-10	protein_coding	9.43771
ENSG00000155506	2896.34	0.108753	0.0161255	6.74414	1.54e-11	3.89e-10	protein_coding	9.41005
ENSG00000178573	131.696	-0.308355	0.0457666	-6.73755	1.61e-11	4.07e-10	protein_coding	9.39041
ENSG00000118564	516.414	-0.170881	0.0253792	-6.73311	1.66e-11	4.19e-10	protein_coding	9.37779
ENSG00000168237	146.427	-0.346545	0.0514798	-6.73166	1.68e-11	4.22e-10	protein_coding	9.37469
ENSG00000131018	647.456	-0.157497	0.0234125	-6.72704	1.73e-11	4.35e-10	protein_coding	9.36151
ENSG00000135870	1400.6	-0.128383	0.0191015	-6.72111	1.8e-11	4.53e-10	protein_coding	9.3439
ENSG00000261618	135.26	-0.327074	0.04868	-6.71886	1.83e-11	4.59e-10	lncRNA	9.33819
ENSG00000106266	175.783	0.283559	0.0422054	6.71855	1.84e-11	4.59e-10	protein_coding	9.33819
ENSG00000094975	693.999	0.157906	0.0235264	6.71185	1.92e-11	4.8e-10	protein_coding	9.31876
ENSG00000205364	97.7259	0.435242	0.0648534	6.71118	1.93e-11	4.82e-10	protein_coding	9.31695
ENSG00000143569	1243.04	0.113728	0.0169682	6.70238	2.05e-11	5.11e-10	protein_coding	9.29158
ENSG00000160058	1117.07	0.124587	0.0186217	6.6904	2.23e-11	5.54e-10	protein_coding	9.25649
ENSG00000135272	304.374	-0.221106	0.0330877	-6.68242	2.35e-11	5.84e-10	protein_coding	9.23359
ENSG00000135678	1254.84	-0.125886	0.0188483	-6.67892	2.41e-11	5.97e-10	protein_coding	9.22403
ENSG00000187239	792.279	0.13915	0.0208425	6.67625	2.45e-11	6.07e-10	protein_coding	9.21681
ENSG00000072210	2491.34	0.0954021	0.01432	6.66215	2.7e-11	6.67e-10	protein_coding	9.17587
ENSG00000166391	689.792	-0.250723	0.0377236	-6.64631	3.01e-11	7.42e-10	protein_coding	9.1296
ENSG00000146592	104.288	0.37408	0.056345	6.6391	3.16e-11	7.78e-10	protein_coding	9.10902
ENSG00000101981	458.253	-0.193261	0.0291117	-6.63862	3.17e-11	7.8e-10	protein_coding	9.10791
ENSG00000119929	349.386	0.22195	0.0334499	6.63528	3.24e-11	7.96e-10	protein_coding	9.09909
ENSG00000047849	4006.04	0.0953578	0.0143775	6.63243	3.3e-11	8.11e-10	protein_coding	9.09098
ENSG00000064115	1243.26	-0.124752	0.0188125	-6.63135	3.33e-11	8.16e-10	protein_coding	9.08831
ENSG00000124614	332.978	0.228897	0.03453	6.62894	3.38e-11	8.28e-10	protein_coding	9.08197
ENSG00000172817	272.559	-0.215601	0.0325271	-6.62835	3.39e-11	8.3e-10	protein_coding	9.08092
ENSG00000083857	15097.4	0.0851336	0.0128475	6.62645	3.44e-11	8.4e-10	protein_coding	9.07572
ENSG00000139318	142.022	-0.288379	0.0435237	-6.62579	3.45e-11	8.42e-10	protein_coding	9.07469
ENSG00000117155	419.234	-0.187704	0.0283387	-6.62361	3.51e-11	8.53e-10	protein_coding	9.06905
ENSG00000033100	505.173	0.191808	0.028963	6.62251	3.53e-11	8.59e-10	protein_coding	9.06601
ENSG00000108389	1831.21	0.128373	0.0193902	6.62049	3.58e-11	8.69e-10	protein_coding	9.06098
ENSG00000173848	529.748	-0.166558	0.0251928	-6.61134	3.81e-11	9.23e-10	protein_coding	9.0348
ENSG00000145623	328.968	0.219842	0.0332534	6.61111	3.81e-11	9.23e-10	protein_coding	9.0348
ENSG00000183741	1340.19	0.164005	0.0248333	6.60425	4e-11	9.66e-10	protein_coding	9.01502
ENSG00000213512	135.252	-0.334741	0.0506914	-6.60349	4.02e-11	9.69e-10	protein_coding	9.01368
ENSG00000220842	55.9487	0.586507	0.0889112	6.59655	4.21e-11	1.01e-09	processed_pseudogene	8.99568
ENSG00000154864	792.149	-0.146282	0.0221714	-6.59781	4.17e-11	1.01e-09	protein_coding	8.99568
ENSG00000082438	997.842	-0.154901	0.0234818	-6.59664	4.21e-11	1.01e-09	protein_coding	8.99568
ENSG00000147526	1299.39	-0.129668	0.0196745	-6.59066	4.38e-11	1.05e-09	protein_coding	8.97881
ENSG00000285219	50.8368	-0.523708	0.0795276	-6.58523	4.54e-11	1.09e-09	lncRNA	8.96257
ENSG00000111885	1615.75	-0.122554	0.0186236	-6.58059	4.69e-11	1.12e-09	protein_coding	8.95078
ENSG00000087266	512.78	0.190342	0.0289272	6.58004	4.7e-11	1.12e-09	protein_coding	8.95078
ENSG00000048392	672.65	-0.185125	0.0281494	-6.57649	4.82e-11	1.15e-09	protein_coding	8.9393
ENSG00000145725	760.873	-0.160204	0.0243596	-6.57662	4.81e-11	1.15e-09	protein_coding	8.9393
ENSG00000188554	1476.71	-0.10871	0.01655	-6.56856	5.08e-11	1.21e-09	protein_coding	8.91721
ENSG00000147647	343.574	-0.219186	0.0333774	-6.56688	5.14e-11	1.22e-09	protein_coding	8.91364
ENSG00000224769	72.625	0.440638	0.0671117	6.56574	5.18e-11	1.23e-09	unprocessed_pseudogene	8.91009
ENSG00000224078	1853.36	-0.130005	0.0198144	-6.56113	5.34e-11	1.26e-09	lncRNA	8.89963
ENSG00000134184	126.037	-0.343484	0.0523498	-6.56133	5.33e-11	1.26e-09	protein_coding	8.89963
ENSG00000171621	938.546	0.153214	0.0233541	6.56049	5.36e-11	1.27e-09	protein_coding	8.8962
ENSG00000100029	889.332	0.14312	0.0218184	6.55959	5.4e-11	1.27e-09	protein_coding	8.8962
ENSG00000051825	302.495	-0.220057	0.0335634	-6.55645	5.51e-11	1.3e-09	protein_coding	8.88606
ENSG00000241935	427.868	-0.192351	0.0293525	-6.55313	5.63e-11	1.33e-09	protein_coding	8.87615
ENSG00000153786	416.662	0.174383	0.0266142	6.55227	5.67e-11	1.33e-09	protein_coding	8.87615
ENSG00000102786	1604.64	-0.138123	0.0211081	-6.54361	6.01e-11	1.41e-09	protein_coding	8.85078
ENSG00000175931	321.604	0.226254	0.0346177	6.53578	6.33e-11	1.48e-09	protein_coding	8.82974
ENSG00000111371	2122.36	0.124347	0.0190524	6.52661	6.73e-11	1.58e-09	protein_coding	8.80134
ENSG00000206053	1831.65	0.102178	0.0156585	6.5254	6.78e-11	1.59e-09	protein_coding	8.7986
ENSG00000165959	1290.34	-0.111776	0.0171633	-6.51247	7.39e-11	1.73e-09	protein_coding	8.76195
ENSG00000141449	258.166	-0.253359	0.0389191	-6.50989	7.52e-11	1.75e-09	protein_coding	8.75696
ENSG00000164342	185.6	-0.255399	0.039264	-6.50465	7.79e-11	1.81e-09	protein_coding	8.74232
ENSG00000171451	242.559	-0.235775	0.0362545	-6.50332	7.86e-11	1.83e-09	protein_coding	8.73755
ENSG00000169692	742.136	0.184795	0.028429	6.50024	8.02e-11	1.86e-09	protein_coding	8.73049
ENSG00000065000	2092.6	0.105432	0.0162255	6.49788	8.15e-11	1.89e-09	protein_coding	8.72354
ENSG00000139926	405.098	-0.215401	0.0331882	-6.49028	8.57e-11	1.98e-09	protein_coding	8.70333
ENSG00000121900	58.4324	0.474341	0.0730876	6.49004	8.58e-11	1.99e-09	protein_coding	8.70115
ENSG00000204634	773.204	0.151166	0.0232987	6.48818	8.69e-11	2.01e-09	protein_coding	8.6968
ENSG00000177853	373.758	-0.188573	0.0290934	-6.48165	9.07e-11	2.09e-09	protein_coding	8.67985
ENSG00000145439	335.289	-0.207401	0.0320183	-6.47757	9.32e-11	2.15e-09	protein_coding	8.66756
ENSG00000109929	794.841	-0.175271	0.0270744	-6.47368	9.56e-11	2.2e-09	protein_coding	8.65758
ENSG00000131504	2835.32	0.0877129	0.0135545	6.47113	9.73e-11	2.24e-09	protein_coding	8.64975
ENSG00000196365	1067.08	0.152215	0.023531	6.46871	9.88e-11	2.27e-09	protein_coding	8.64397
ENSG00000146147	38.4142	-0.594178	0.0918674	-6.46778	9.95e-11	2.28e-09	protein_coding	8.64207
ENSG00000125347	342.649	-0.200341	0.0309857	-6.46559	1.01e-10	2.31e-09	protein_coding	8.63639
ENSG00000196136	559.028	-0.190568	0.0294775	-6.46487	1.01e-10	2.32e-09	protein_coding	8.63451
ENSG00000109181	68.7881	-0.444184	0.0687236	-6.46334	1.02e-10	2.34e-09	protein_coding	8.63078
ENSG00000153130	438.877	-0.21726	0.0336718	-6.45231	1.1e-10	2.51e-09	protein_coding	8.60033
ENSG00000256937	96.7492	-0.360801	0.0559231	-6.45173	1.11e-10	2.52e-09	processed_pseudogene	8.5986
ENSG00000088386	375.88	-0.218472	0.0338844	-6.44757	1.14e-10	2.58e-09	protein_coding	8.58838
ENSG00000165912	353.88	0.223217	0.034623	6.44707	1.14e-10	2.59e-09	protein_coding	8.5867
ENSG00000171503	704.974	0.144284	0.0223815	6.44657	1.14e-10	2.59e-09	protein_coding	8.5867
ENSG00000197977	234.553	-0.225133	0.0349289	-6.44547	1.15e-10	2.61e-09	protein_coding	8.58336
ENSG00000067057	604.589	0.206848	0.0321053	6.4428	1.17e-10	2.65e-09	protein_coding	8.57675
ENSG00000250696	68.8683	-0.480887	0.0746771	-6.43955	1.2e-10	2.7e-09	lncRNA	8.56864
ENSG00000079308	2397.37	0.156864	0.0243594	6.43956	1.2e-10	2.7e-09	protein_coding	8.56864
ENSG00000236882	118.344	-0.35231	0.0548004	-6.42896	1.28e-10	2.89e-09	lncRNA	8.5391
ENSG00000118271	2301.82	-0.176324	0.0274467	-6.42423	1.33e-10	2.98e-09	protein_coding	8.52578
ENSG00000172366	431.519	0.194465	0.0302811	6.42198	1.35e-10	3.02e-09	protein_coding	8.51999
ENSG00000198792	397.63	0.183728	0.0286141	6.42091	1.35e-10	3.04e-09	protein_coding	8.51713
ENSG00000103319	762.252	0.135531	0.0211396	6.41125	1.44e-10	3.23e-09	protein_coding	8.4908
ENSG00000149925	106.745	0.363041	0.0567506	6.39713	1.58e-10	3.54e-09	protein_coding	8.451
ENSG00000165156	781.345	-0.15748	0.0246188	-6.39676	1.59e-10	3.55e-09	protein_coding	8.44977
ENSG00000125848	1056.96	-0.222757	0.0348377	-6.39412	1.61e-10	3.6e-09	protein_coding	8.4437
ENSG00000137700	676.026	-0.208164	0.0325566	-6.39391	1.62e-10	3.6e-09	protein_coding	8.4437
ENSG00000130764	489.903	0.165881	0.0259473	6.39299	1.63e-10	3.62e-09	protein_coding	8.44129
ENSG00000104885	396.891	0.215479	0.0337221	6.38982	1.66e-10	3.69e-09	protein_coding	8.43297
ENSG00000137204	300.178	-0.359605	0.056292	-6.38821	1.68e-10	3.73e-09	protein_coding	8.42829
ENSG00000164949	21.0117	0.811321	0.127041	6.38628	1.7e-10	3.77e-09	protein_coding	8.42366
ENSG00000167491	943.617	0.130814	0.0204858	6.3856	1.71e-10	3.78e-09	protein_coding	8.42251
ENSG00000130988	157.312	-0.288642	0.0452037	-6.38535	1.71e-10	3.78e-09	protein_coding	8.42251
ENSG00000276107	45.6312	0.536498	0.0840535	6.38282	1.74e-10	3.84e-09	lncRNA	8.41567
ENSG00000100207	1010	0.113676	0.0178136	6.38142	1.75e-10	3.87e-09	protein_coding	8.41229
ENSG00000185650	1876.29	0.107318	0.016835	6.37471	1.83e-10	4.04e-09	protein_coding	8.39362
ENSG00000100099	371.433	0.181367	0.0284564	6.3735	1.85e-10	4.07e-09	protein_coding	8.39041
ENSG00000172667	925.311	-0.134894	0.0211772	-6.36979	1.89e-10	4.16e-09	protein_coding	8.38091
ENSG00000103335	2182.56	0.155631	0.0244678	6.36065	2.01e-10	4.41e-09	protein_coding	8.35556
ENSG00000035664	202.728	0.24256	0.0381577	6.35677	2.06e-10	4.52e-09	protein_coding	8.34486
ENSG00000133131	230.168	-0.220578	0.0347145	-6.35407	2.1e-10	4.59e-09	protein_coding	8.33819
ENSG00000161533	3929.63	0.0840671	0.0132434	6.34784	2.18e-10	4.78e-09	protein_coding	8.32057
ENSG00000163545	192.51	-0.288767	0.0455139	-6.34458	2.23e-10	4.87e-09	protein_coding	8.31247
ENSG00000171234	965.989	-0.208389	0.032856	-6.3425	2.26e-10	4.93e-09	protein_coding	8.30715
ENSG00000152749	562.463	-0.189234	0.0298375	-6.34217	2.27e-10	4.94e-09	protein_coding	8.30627
ENSG00000145703	1781.1	-0.107525	0.0169638	-6.33854	2.32e-10	5.05e-09	protein_coding	8.29671
ENSG00000138674	2059.65	-0.0990214	0.0156327	-6.33425	2.39e-10	5.18e-09	protein_coding	8.28567
ENSG00000108861	3015.27	0.0825504	0.0130516	6.32491	2.53e-10	5.5e-09	protein_coding	8.25964
ENSG00000111540	1168.66	-0.107793	0.0170449	-6.32407	2.55e-10	5.52e-09	protein_coding	8.25806
ENSG00000041982	266.835	-0.260259	0.0411996	-6.31702	2.67e-10	5.77e-09	protein_coding	8.23882
ENSG00000100897	549.827	-0.161324	0.0255481	-6.31453	2.71e-10	5.86e-09	protein_coding	8.2321
ENSG00000138678	121.162	0.332528	0.0526638	6.31416	2.72e-10	5.87e-09	protein_coding	8.23136
ENSG00000079805	1330.55	0.111381	0.0176488	6.31096	2.77e-10	5.98e-09	protein_coding	8.2233
ENSG00000167114	664.216	0.165934	0.0263004	6.30919	2.81e-10	6.04e-09	protein_coding	8.21896
ENSG00000128512	929.217	-0.225935	0.0358196	-6.30758	2.83e-10	6.1e-09	protein_coding	8.21467
ENSG00000147416	790.727	0.135181	0.0214382	6.30563	2.87e-10	6.17e-09	protein_coding	8.20971
ENSG00000134575	578.121	-0.166935	0.0265044	-6.29837	3.01e-10	6.45e-09	protein_coding	8.19044
ENSG00000125144	434.207	0.321018	0.0510593	6.28716	3.23e-10	6.93e-09	protein_coding	8.15927
ENSG00000261051	169.745	0.300162	0.047777	6.28256	3.33e-10	7.13e-09	lncRNA	8.14691
ENSG00000110721	342.099	0.195518	0.0311534	6.276	3.47e-10	7.43e-09	protein_coding	8.12901
ENSG00000198369	294.118	0.227877	0.0363548	6.26813	3.65e-10	7.8e-09	protein_coding	8.10791
ENSG00000140044	193.403	0.236409	0.03774	6.26416	3.75e-10	7.99e-09	protein_coding	8.09745
ENSG00000120915	499.58	-0.204988	0.0327409	-6.26092	3.83e-10	8.15e-09	protein_coding	8.08884
ENSG00000148935	113.637	-0.312939	0.0500088	-6.25768	3.91e-10	8.31e-09	protein_coding	8.0804
ENSG00000067208	458.281	-0.167027	0.0266936	-6.2572	3.92e-10	8.33e-09	protein_coding	8.07935
ENSG00000100241	1169.91	0.126709	0.0202765	6.24905	4.13e-10	8.75e-09	protein_coding	8.05799
ENSG00000206527	1150.13	-0.140645	0.0225064	-6.24913	4.13e-10	8.75e-09	protein_coding	8.05799
ENSG00000116717	866.077	0.142824	0.0228587	6.24814	4.15e-10	8.79e-09	protein_coding	8.05601
ENSG00000111674	11.9474	1.03254	0.165271	6.24751	4.17e-10	8.82e-09	protein_coding	8.05453
ENSG00000069535	575.458	-0.155772	0.0249479	-6.24391	4.27e-10	9.01e-09	protein_coding	8.04528
ENSG00000114107	226.943	-0.245183	0.0393467	-6.23135	4.62e-10	9.74e-09	protein_coding	8.01144
ENSG00000162734	742.836	0.147613	0.0236883	6.23149	4.62e-10	9.74e-09	protein_coding	8.01144
ENSG00000071626	1055.93	0.113353	0.0182066	6.22594	4.79e-10	1.01e-08	protein_coding	7.99568
ENSG00000130589	499.499	0.184897	0.0296995	6.2256	4.8e-10	1.01e-08	protein_coding	7.99568
ENSG00000113845	300.907	-0.205523	0.0330461	-6.21928	4.99e-10	1.05e-08	protein_coding	7.97881
ENSG00000148334	272.883	0.215016	0.0345826	6.21746	5.05e-10	1.06e-08	protein_coding	7.97469
ENSG00000200488	370.66	0.499693	0.0803965	6.21536	5.12e-10	1.07e-08	misc_RNA	7.97062
ENSG00000105186	280.148	0.197711	0.0318063	6.21609	5.1e-10	1.07e-08	protein_coding	7.97062
ENSG00000119922	498.869	0.286063	0.0460282	6.21494	5.13e-10	1.07e-08	protein_coding	7.97062
ENSG00000113494	34.7489	-0.594163	0.0956735	-6.21032	5.29e-10	1.1e-08	protein_coding	7.95861
ENSG00000115306	22346.2	0.113668	0.0183095	6.20817	5.36e-10	1.12e-08	protein_coding	7.95078
ENSG00000088826	127.329	0.287974	0.0464141	6.20446	5.49e-10	1.14e-08	protein_coding	7.9431
ENSG00000133816	1375.08	0.111659	0.0180038	6.20199	5.58e-10	1.16e-08	protein_coding	7.93554
ENSG00000094916	988.212	-0.121944	0.0196772	-6.19725	5.75e-10	1.19e-08	protein_coding	7.92445
ENSG00000136240	994.213	-0.142013	0.0229224	-6.19539	5.81e-10	1.21e-08	protein_coding	7.91721
ENSG00000113905	427.168	-0.184328	0.0297589	-6.19406	5.86e-10	1.21e-08	protein_coding	7.91721
ENSG00000203812	26.7028	0.649329	0.104886	6.1908	5.99e-10	1.24e-08	protein_coding	7.90658
ENSG00000051108	539.342	-0.168338	0.0272094	-6.18677	6.14e-10	1.27e-08	protein_coding	7.8962
ENSG00000188559	1848.94	0.0912897	0.0147709	6.18038	6.39e-10	1.32e-08	protein_coding	7.87943
ENSG00000277053	126.4	0.374063	0.0605685	6.17587	6.58e-10	1.36e-08	transcribed_unprocessed_pseudogene	7.86646
ENSG00000171564	13303.4	-0.137343	0.0222821	-6.16382	7.1e-10	1.46e-08	protein_coding	7.83565
ENSG00000198252	350.547	-0.195354	0.0317791	-6.14723	7.88e-10	1.62e-08	protein_coding	7.79048
ENSG00000138670	1485.47	-0.108649	0.0176802	-6.14524	7.98e-10	1.64e-08	protein_coding	7.78516
ENSG00000095539	261.402	-0.23157	0.037684	-6.14503	7.99e-10	1.64e-08	protein_coding	7.78516
ENSG00000186834	343.562	-0.184703	0.0300607	-6.14433	8.03e-10	1.65e-08	protein_coding	7.78252
ENSG00000075292	1746.43	-0.116253	0.0189276	-6.14198	8.15e-10	1.67e-08	protein_coding	7.77728
ENSG00000186815	669.792	-0.154538	0.0251834	-6.13651	8.44e-10	1.72e-08	protein_coding	7.76447
ENSG00000198585	584.266	-0.14562	0.023743	-6.13317	8.61e-10	1.76e-08	protein_coding	7.75449
ENSG00000167658	20338.7	0.0816796	0.0133271	6.12883	8.85e-10	1.8e-08	protein_coding	7.74473
ENSG00000185359	752.916	0.135339	0.0220844	6.1283	8.88e-10	1.81e-08	protein_coding	7.74232
ENSG00000145934	14.6368	-0.823865	0.134513	-6.12479	9.08e-10	1.85e-08	protein_coding	7.73283
ENSG00000100221	737.166	0.137345	0.0224286	6.12365	9.15e-10	1.86e-08	protein_coding	7.73049
ENSG00000179152	439.287	-0.175102	0.0286012	-6.12218	9.23e-10	1.87e-08	protein_coding	7.72816
ENSG00000104490	80.6879	-0.391502	0.0640037	-6.11687	9.54e-10	1.93e-08	protein_coding	7.71444
ENSG00000184602	96.4176	0.329512	0.053891	6.11441	9.69e-10	1.96e-08	protein_coding	7.70774
ENSG00000251562	43181.7	-0.14198	0.0232271	-6.11268	9.8e-10	1.98e-08	lncRNA	7.70333
ENSG00000204959	141.016	0.284424	0.0465321	6.11242	9.81e-10	1.98e-08	unprocessed_pseudogene	7.70333
ENSG00000100422	598.893	0.141114	0.0230891	6.11169	9.86e-10	1.99e-08	protein_coding	7.70115
ENSG00000151240	365.439	0.195586	0.0320041	6.11128	9.88e-10	1.99e-08	protein_coding	7.70115
ENSG00000141441	367.177	0.176154	0.0288839	6.09869	1.07e-09	2.15e-08	protein_coding	7.66756
ENSG00000101049	173.558	-0.251049	0.0411794	-6.09648	1.08e-09	2.18e-08	protein_coding	7.66154
ENSG00000104142	447.475	0.165022	0.027068	6.09657	1.08e-09	2.18e-08	protein_coding	7.66154
ENSG00000159579	814.16	-0.129995	0.0213251	-6.09586	1.09e-09	2.18e-08	protein_coding	7.66154
ENSG00000179913	21.3722	0.68483	0.11235	6.0955	1.09e-09	2.19e-08	protein_coding	7.65956
ENSG00000166971	388.211	-0.172	0.0282243	-6.09406	1.1e-09	2.2e-08	protein_coding	7.65758
ENSG00000115594	507.322	-0.153434	0.0251879	-6.09157	1.12e-09	2.23e-08	protein_coding	7.6517
ENSG00000134686	844.857	0.130782	0.0214726	6.09065	1.12e-09	2.24e-08	protein_coding	7.64975
ENSG00000116016	2214.32	0.12064	0.0198159	6.08807	1.14e-09	2.28e-08	protein_coding	7.64207
ENSG00000127914	1870.7	-0.123347	0.0202718	-6.08467	1.17e-09	2.32e-08	protein_coding	7.63451
ENSG00000165650	1683.49	0.107799	0.0177415	6.07609	1.23e-09	2.45e-08	protein_coding	7.61083
ENSG00000183549	663.132	-0.15046	0.0247625	-6.07614	1.23e-09	2.45e-08	protein_coding	7.61083
ENSG00000107897	606.542	-0.158728	0.0261327	-6.07393	1.25e-09	2.48e-08	protein_coding	7.60555
ENSG00000167107	200.41	-0.240559	0.0396328	-6.0697	1.28e-09	2.54e-08	protein_coding	7.59517
ENSG00000177200	1728.88	-0.100232	0.016514	-6.06951	1.28e-09	2.54e-08	protein_coding	7.59517
ENSG00000061987	847.289	-0.151197	0.0249258	-6.06586	1.31e-09	2.6e-08	protein_coding	7.58503
ENSG00000134824	2152.09	-0.138341	0.0228096	-6.06505	1.32e-09	2.61e-08	protein_coding	7.58336
ENSG00000155097	1300.88	0.142651	0.0235351	6.06119	1.35e-09	2.67e-08	protein_coding	7.57349
ENSG00000164713	641.92	0.157931	0.0260667	6.05872	1.37e-09	2.7e-08	protein_coding	7.56864
ENSG00000164889	1244.28	0.119089	0.0196737	6.05321	1.42e-09	2.8e-08	protein_coding	7.55284
ENSG00000204386	579.177	0.151082	0.0249775	6.04873	1.46e-09	2.87e-08	protein_coding	7.54212
ENSG00000182600	230.054	-0.23562	0.038959	-6.04789	1.47e-09	2.88e-08	protein_coding	7.54061
ENSG00000196177	734.499	-0.16552	0.0273835	-6.0445	1.5e-09	2.94e-08	protein_coding	7.53165
ENSG00000144891	146.83	-0.294638	0.0487515	-6.04367	1.51e-09	2.95e-08	protein_coding	7.53018
ENSG00000065833	534.327	0.178494	0.0295434	6.04173	1.52e-09	2.98e-08	protein_coding	7.52578
ENSG00000174945	27.5165	0.61808	0.102421	6.0347	1.59e-09	3.11e-08	protein_coding	7.50724
ENSG00000164626	117.041	-0.466671	0.0773428	-6.0338	1.6e-09	3.13e-08	protein_coding	7.50446
ENSG00000147475	865.899	-0.114667	0.0190282	-6.02618	1.68e-09	3.28e-08	protein_coding	7.48413
ENSG00000260105	13.7956	-0.889069	0.147582	-6.02423	1.7e-09	3.31e-08	transcribed_unprocessed_pseudogene	7.48017
ENSG00000213073	142.095	0.297745	0.0494443	6.02182	1.72e-09	3.36e-08	transcribed_processed_pseudogene	7.47366
ENSG00000105852	255.208	-0.218683	0.0363295	-6.01942	1.75e-09	3.4e-08	protein_coding	7.46852
ENSG00000175087	131.99	-0.294467	0.0489637	-6.014	1.81e-09	3.52e-08	protein_coding	7.45346
ENSG00000170345	63.5489	0.414604	0.0689543	6.01273	1.82e-09	3.54e-08	protein_coding	7.451
ENSG00000089737	1153.31	0.102408	0.0170346	6.01178	1.83e-09	3.56e-08	protein_coding	7.44855
ENSG00000142534	3625.45	0.0965537	0.0160679	6.00912	1.87e-09	3.61e-08	protein_coding	7.44249
ENSG00000167522	861.89	0.14722	0.0245094	6.00666	1.89e-09	3.66e-08	protein_coding	7.43652
ENSG00000130402	6252	0.0954693	0.0159008	6.00404	1.92e-09	3.71e-08	protein_coding	7.43063
ENSG00000158158	176.645	0.250519	0.0417253	6.00401	1.92e-09	3.71e-08	protein_coding	7.43063
ENSG00000104267	710.672	-0.176012	0.0293312	-6.00085	1.96e-09	3.78e-08	protein_coding	7.42251
ENSG00000284693	794.613	-0.123018	0.0205065	-5.99899	1.99e-09	3.82e-08	lncRNA	7.41794
ENSG00000119899	519.869	0.149107	0.0248634	5.99705	2.01e-09	3.86e-08	protein_coding	7.41341
ENSG00000132471	1212.91	0.137686	0.0229597	5.99685	2.01e-09	3.86e-08	protein_coding	7.41341
ENSG00000181827	269.416	-0.235924	0.0393559	-5.99463	2.04e-09	3.91e-08	protein_coding	7.40782
ENSG00000074410	162.998	0.327688	0.054671	5.99382	2.05e-09	3.93e-08	protein_coding	7.40561
ENSG00000113790	1263.66	-0.111727	0.0186951	-5.97628	2.28e-09	4.37e-08	protein_coding	7.35952
ENSG00000099889	548.605	0.195018	0.0326544	5.97216	2.34e-09	4.48e-08	protein_coding	7.34872
ENSG00000121270	63.4293	-0.428067	0.0716884	-5.97122	2.35e-09	4.5e-08	protein_coding	7.34679
ENSG00000188906	174.099	-0.261007	0.0437158	-5.97055	2.36e-09	4.51e-08	protein_coding	7.34582
ENSG00000108557	210.94	0.23591	0.0395243	5.96874	2.39e-09	4.56e-08	protein_coding	7.34104
ENSG00000132837	249.714	-0.213985	0.0358555	-5.96798	2.4e-09	4.57e-08	protein_coding	7.34008
ENSG00000171617	300.768	-0.210501	0.0352891	-5.96504	2.45e-09	4.65e-08	protein_coding	7.33255
ENSG00000165507	230.083	-0.215482	0.0361332	-5.96355	2.47e-09	4.69e-08	protein_coding	7.32883
ENSG00000124831	1558.04	0.120167	0.0201824	5.95406	2.62e-09	4.96e-08	protein_coding	7.30452
ENSG00000157827	292.518	0.202482	0.0340277	5.95052	2.67e-09	5.07e-08	protein_coding	7.29499
ENSG00000114554	375.691	0.190658	0.032044	5.94987	2.68e-09	5.07e-08	protein_coding	7.29499
ENSG00000135404	2297.07	0.107233	0.0180225	5.94994	2.68e-09	5.07e-08	protein_coding	7.29499
ENSG00000145990	550.479	-0.148619	0.0249903	-5.94706	2.73e-09	5.16e-08	protein_coding	7.28735
ENSG00000148840	578.97	0.154297	0.0259462	5.9468	2.73e-09	5.16e-08	protein_coding	7.28735
ENSG00000197077	1902.48	0.106812	0.0179618	5.94664	2.74e-09	5.16e-08	protein_coding	7.28735
ENSG00000102038	830.463	-0.133888	0.0225416	-5.93959	2.86e-09	5.38e-08	protein_coding	7.26922
ENSG00000156006	245.858	-0.259531	0.0437013	-5.93875	2.87e-09	5.4e-08	protein_coding	7.26761
ENSG00000103449	776.845	-0.125718	0.0211761	-5.93679	2.91e-09	5.46e-08	protein_coding	7.26281
ENSG00000143416	643.916	-0.226683	0.0382147	-5.93184	3e-09	5.62e-08	protein_coding	7.25026
ENSG00000286802	27.3417	-0.679255	0.114729	-5.92054	3.21e-09	6.01e-08	lncRNA	7.22113
ENSG00000100401	1698.65	0.0972129	0.016421	5.92005	3.22e-09	6.03e-08	protein_coding	7.21968
ENSG00000141026	286.119	0.195174	0.0329784	5.91825	3.25e-09	6.09e-08	protein_coding	7.21538
ENSG00000181381	834.478	-0.145428	0.0245827	-5.91586	3.3e-09	6.17e-08	protein_coding	7.20971
ENSG00000240032	113.765	0.307184	0.0519439	5.91377	3.34e-09	6.23e-08	lncRNA	7.20551
ENSG00000176994	526.04	0.144631	0.0244557	5.91397	3.34e-09	6.23e-08	protein_coding	7.20551
ENSG00000175793	89.7953	0.398717	0.0674628	5.91017	3.42e-09	6.36e-08	protein_coding	7.19654
ENSG00000165684	331.85	0.182308	0.0308517	5.90919	3.44e-09	6.4e-08	protein_coding	7.19382
ENSG00000158014	10.6635	1.03194	0.174675	5.90777	3.47e-09	6.44e-08	protein_coding	7.19111
ENSG00000108010	828.827	0.136013	0.0230285	5.90629	3.5e-09	6.49e-08	protein_coding	7.18776
ENSG00000183723	531.351	0.148169	0.0251348	5.89496	3.75e-09	6.95e-08	protein_coding	7.15802
ENSG00000138030	239.718	-0.247023	0.0419175	-5.89306	3.79e-09	7.02e-08	protein_coding	7.15366
ENSG00000155970	129.823	-0.275994	0.0468449	-5.89165	3.82e-09	7.07e-08	protein_coding	7.15058
ENSG00000131791	801.91	-0.144806	0.0245903	-5.88873	3.89e-09	7.19e-08	protein_coding	7.14327
ENSG00000198721	636.28	-0.15458	0.0262669	-5.88496	3.98e-09	7.35e-08	protein_coding	7.13371
ENSG00000111846	503.938	0.145956	0.0248094	5.8831	4.03e-09	7.43e-08	protein_coding	7.12901
ENSG00000170315	1835.16	0.134329	0.0228383	5.88175	4.06e-09	7.48e-08	protein_coding	7.1261
ENSG00000153317	310.989	0.195029	0.0331947	5.87531	4.22e-09	7.77e-08	protein_coding	7.10958
ENSG00000164187	382.595	-0.189515	0.0322803	-5.87091	4.33e-09	7.97e-08	protein_coding	7.09854
ENSG00000116005	1235.24	-0.105215	0.0179246	-5.8699	4.36e-09	8.01e-08	protein_coding	7.09637
ENSG00000259417	134.91	-0.263308	0.0448659	-5.86878	4.39e-09	8.05e-08	protein_coding	7.0942
ENSG00000136021	978.037	-0.133438	0.0227487	-5.86573	4.47e-09	8.19e-08	protein_coding	7.08672
ENSG00000099204	5137.57	0.0708397	0.0120777	5.86531	4.48e-09	8.21e-08	protein_coding	7.08566
ENSG00000068366	571.829	-0.150416	0.0256613	-5.8616	4.58e-09	8.38e-08	protein_coding	7.07676
ENSG00000117410	599.913	0.176486	0.0301165	5.86011	4.63e-09	8.45e-08	protein_coding	7.07314
ENSG00000081923	1189.25	0.163365	0.0278965	5.85611	4.74e-09	8.65e-08	protein_coding	7.06298
ENSG00000135924	841.317	0.143769	0.0245516	5.85579	4.75e-09	8.65e-08	protein_coding	7.06298
ENSG00000131773	377.453	0.197631	0.0337515	5.85548	4.76e-09	8.66e-08	protein_coding	7.06248
ENSG00000118900	764.397	0.125247	0.021392	5.85488	4.77e-09	8.68e-08	protein_coding	7.06148
ENSG00000162599	2587.32	-0.15399	0.0263024	-5.85461	4.78e-09	8.69e-08	protein_coding	7.06098
ENSG00000175029	51.2856	-0.467897	0.0799771	-5.85038	4.9e-09	8.9e-08	protein_coding	7.05061
ENSG00000115548	441.026	0.163465	0.0279746	5.84332	5.12e-09	9.28e-08	protein_coding	7.03245
ENSG00000183597	166.902	0.263951	0.0451883	5.84114	5.18e-09	9.39e-08	protein_coding	7.02733
ENSG00000068137	210.834	-0.206311	0.0353235	-5.84064	5.2e-09	9.41e-08	protein_coding	7.02641
ENSG00000197622	701.132	0.131172	0.0224811	5.83476	5.39e-09	9.74e-08	protein_coding	7.01144
ENSG00000064692	55.9875	-0.421659	0.0722793	-5.83375	5.42e-09	9.78e-08	protein_coding	7.00966
ENSG00000164188	31.7515	-0.614644	0.105468	-5.82779	5.62e-09	1.01e-07	protein_coding	6.99568
ENSG00000171790	45.2915	-0.508329	0.087231	-5.82739	5.63e-09	1.01e-07	protein_coding	6.99568
ENSG00000126214	522.596	0.158622	0.0272251	5.82631	5.67e-09	1.02e-07	protein_coding	6.9914
ENSG00000131979	569.894	-0.177427	0.0305164	-5.81415	6.09e-09	1.1e-07	protein_coding	6.95861
ENSG00000167716	581.763	0.18309	0.0315114	5.81027	6.24e-09	1.12e-07	protein_coding	6.95078
ENSG00000136156	1409.16	-0.116972	0.0201366	-5.80895	6.29e-09	1.13e-07	protein_coding	6.94692
ENSG00000112893	2208.35	-0.0941862	0.0162282	-5.80385	6.48e-09	1.16e-07	protein_coding	6.93554
ENSG00000255150	134.225	0.321669	0.0554248	5.8037	6.49e-09	1.16e-07	protein_coding	6.93554
ENSG00000154734	199.173	0.239091	0.0412033	5.80272	6.52e-09	1.17e-07	protein_coding	6.93181
ENSG00000171560	11527.5	-0.141759	0.0244295	-5.8028	6.52e-09	1.17e-07	protein_coding	6.93181
ENSG00000158825	154.748	0.267104	0.0460694	5.79787	6.72e-09	1.2e-07	protein_coding	6.92082
ENSG00000176542	693.344	-0.144004	0.0248433	-5.79648	6.77e-09	1.21e-07	protein_coding	6.91721
ENSG00000166046	137.239	0.264679	0.045705	5.79103	7e-09	1.24e-07	protein_coding	6.90658
ENSG00000184999	85.1409	-0.32039	0.0553244	-5.79112	6.99e-09	1.24e-07	protein_coding	6.90658
ENSG00000143149	1119.7	-0.117146	0.0202396	-5.78797	7.12e-09	1.27e-07	protein_coding	6.8962
ENSG00000136848	398.288	0.181506	0.0313883	5.7826	7.36e-09	1.31e-07	protein_coding	6.88273
ENSG00000165280	4506.37	0.0764471	0.013244	5.77222	7.82e-09	1.39e-07	protein_coding	6.85699
ENSG00000165841	272.412	-0.252711	0.0437888	-5.77114	7.87e-09	1.4e-07	protein_coding	6.85387
ENSG00000068323	618.291	0.152086	0.0263592	5.76975	7.94e-09	1.41e-07	protein_coding	6.85078
ENSG00000160570	156.18	0.246317	0.0426973	5.76892	7.98e-09	1.41e-07	protein_coding	6.85078
ENSG00000103042	405.583	0.162067	0.0280964	5.76825	8.01e-09	1.41e-07	protein_coding	6.85078
ENSG00000157303	217.83	-0.231697	0.0402187	-5.76091	8.37e-09	1.48e-07	protein_coding	6.82974
ENSG00000174485	874.178	0.119146	0.0206942	5.75745	8.54e-09	1.51e-07	protein_coding	6.82102
ENSG00000162066	102.711	0.338022	0.0587925	5.7494	8.96e-09	1.58e-07	protein_coding	6.80134
ENSG00000158669	724.784	0.121934	0.0212098	5.74897	8.98e-09	1.58e-07	protein_coding	6.80134
ENSG00000166471	260.763	-0.198076	0.034463	-5.74748	9.06e-09	1.59e-07	protein_coding	6.7986
ENSG00000135709	224.756	0.205702	0.0358	5.74588	9.14e-09	1.61e-07	protein_coding	6.79317
ENSG00000124564	129.835	-0.265991	0.0462941	-5.74569	9.15e-09	1.61e-07	protein_coding	6.79317
ENSG00000248114	85.7582	0.387762	0.0675102	5.74376	9.26e-09	1.62e-07	unprocessed_pseudogene	6.79048
ENSG00000060237	3011.75	0.0958117	0.0166829	5.74312	9.3e-09	1.63e-07	protein_coding	6.78781
ENSG00000124374	225.94	-0.216106	0.0376287	-5.74312	9.3e-09	1.63e-07	protein_coding	6.78781
ENSG00000165688	731.503	0.123764	0.0215574	5.74113	9.4e-09	1.64e-07	protein_coding	6.78516
ENSG00000114200	475.229	-0.186905	0.0325581	-5.74065	9.43e-09	1.65e-07	protein_coding	6.78252
ENSG00000118960	516.006	0.167656	0.0292405	5.73368	9.83e-09	1.71e-07	protein_coding	6.767
ENSG00000134250	6475.31	0.0855756	0.0149282	5.73247	9.9e-09	1.72e-07	protein_coding	6.76447
ENSG00000106263	2899.12	0.0741727	0.0129479	5.72854	1.01e-08	1.76e-07	protein_coding	6.75449
ENSG00000249096	90.8092	-0.326772	0.0571715	-5.71564	1.09e-08	1.9e-07	lncRNA	6.72125
ENSG00000172939	877.335	0.123964	0.0216902	5.7152	1.1e-08	1.9e-07	protein_coding	6.72125
ENSG00000111252	697.815	0.130109	0.022772	5.71354	1.11e-08	1.92e-07	protein_coding	6.7167
ENSG00000115525	241.971	-0.197216	0.0345336	-5.71084	1.12e-08	1.95e-07	protein_coding	6.70997
ENSG00000197043	2129.17	-0.0909491	0.015927	-5.71037	1.13e-08	1.95e-07	protein_coding	6.70997
ENSG00000063046	5084.48	0.0617219	0.0108172	5.70592	1.16e-08	2e-07	protein_coding	6.69897
ENSG00000181467	391.376	0.179542	0.0314864	5.70223	1.18e-08	2.04e-07	protein_coding	6.69037
ENSG00000162687	230.637	-0.253129	0.044415	-5.69918	1.2e-08	2.08e-07	protein_coding	6.68194
ENSG00000008130	897.192	0.104419	0.0183252	5.69811	1.21e-08	2.09e-07	protein_coding	6.67985
ENSG00000120159	253.962	-0.20238	0.0355187	-5.69784	1.21e-08	2.09e-07	protein_coding	6.67985
ENSG00000169814	402.284	-0.167315	0.0293696	-5.69687	1.22e-08	2.1e-07	protein_coding	6.67778
ENSG00000187720	548.573	0.147519	0.0259024	5.69517	1.23e-08	2.12e-07	protein_coding	6.67366
ENSG00000101194	719.779	0.16513	0.0289968	5.69476	1.24e-08	2.12e-07	protein_coding	6.67366
ENSG00000108950	217.536	-0.253303	0.0445142	-5.69038	1.27e-08	2.17e-07	protein_coding	6.66354
ENSG00000132481	329.746	0.191914	0.0337301	5.68969	1.27e-08	2.18e-07	protein_coding	6.66154
ENSG00000170540	753.367	-0.168395	0.029604	-5.68825	1.28e-08	2.2e-07	protein_coding	6.65758
ENSG00000243978	9.18558	-1.01855	0.179113	-5.68667	1.3e-08	2.22e-07	protein_coding	6.65365
ENSG00000071537	2279.63	-0.0851221	0.0149724	-5.68526	1.31e-08	2.23e-07	protein_coding	6.6517
ENSG00000163938	1240.68	0.119268	0.0209782	5.68533	1.31e-08	2.23e-07	protein_coding	6.6517
ENSG00000198406	78.2174	0.488859	0.0860689	5.67985	1.35e-08	2.3e-07	processed_pseudogene	6.63827
ENSG00000115468	414.402	-0.162087	0.0285493	-5.67742	1.37e-08	2.33e-07	protein_coding	6.63264
ENSG00000109180	876.808	-0.130384	0.0229683	-5.6767	1.37e-08	2.34e-07	protein_coding	6.63078
ENSG00000153094	176.595	0.230984	0.0407284	5.67132	1.42e-08	2.41e-07	protein_coding	6.61798
ENSG00000233215	82.1252	-0.360811	0.0636591	-5.66785	1.45e-08	2.46e-07	lncRNA	6.60906
ENSG00000249936	28.9785	0.577989	0.102162	5.65756	1.54e-08	2.6e-07	processed_pseudogene	6.58503
ENSG00000126016	107.458	-0.314596	0.0556012	-5.65808	1.53e-08	2.6e-07	protein_coding	6.58503
ENSG00000178209	5929.19	0.140026	0.0247559	5.65626	1.55e-08	2.62e-07	protein_coding	6.5817
ENSG00000176092	43.9977	0.465267	0.0822686	5.65547	1.55e-08	2.63e-07	protein_coding	6.58004
ENSG00000161970	1400.92	0.155177	0.0274424	5.65464	1.56e-08	2.64e-07	protein_coding	6.5784
ENSG00000144909	403.173	-0.164397	0.0290945	-5.65043	1.6e-08	2.7e-07	protein_coding	6.56864
ENSG00000163297	298.109	-0.169916	0.0300944	-5.64611	1.64e-08	2.77e-07	protein_coding	6.55752
ENSG00000136450	547.26	-0.156978	0.027822	-5.64223	1.68e-08	2.83e-07	protein_coding	6.54821
ENSG00000175895	175.388	-0.253928	0.045004	-5.64234	1.68e-08	2.83e-07	protein_coding	6.54821
ENSG00000131323	344.564	0.162393	0.028806	5.63746	1.73e-08	2.9e-07	protein_coding	6.5376
ENSG00000198865	31.4309	-0.52195	0.0925914	-5.63714	1.73e-08	2.91e-07	protein_coding	6.53611
ENSG00000144837	96.111	0.303481	0.0538686	5.63372	1.76e-08	2.96e-07	protein_coding	6.52871
ENSG00000090339	684.766	0.126373	0.022439	5.63182	1.78e-08	2.99e-07	protein_coding	6.52433
ENSG00000091262	1243.16	-0.135041	0.0239795	-5.63153	1.79e-08	2.99e-07	protein_coding	6.52433
ENSG00000021574	311.103	-0.187575	0.03334	-5.62615	1.84e-08	3.08e-07	protein_coding	6.51145
ENSG00000158792	118.614	0.28251	0.0502433	5.62283	1.88e-08	3.14e-07	protein_coding	6.50307
ENSG00000243710	78.0239	-0.3662	0.0651254	-5.62299	1.88e-08	3.14e-07	protein_coding	6.50307
ENSG00000100714	1170.77	-0.100394	0.017859	-5.62151	1.89e-08	3.16e-07	protein_coding	6.50031
ENSG00000171492	601.413	-0.150364	0.0267677	-5.61736	1.94e-08	3.23e-07	protein_coding	6.4908
ENSG00000156110	515.907	-0.155239	0.027663	-5.61179	2e-08	3.34e-07	protein_coding	6.47625
ENSG00000134970	660.265	-0.216146	0.0385188	-5.61146	2.01e-08	3.34e-07	protein_coding	6.47625
ENSG00000211452	266.049	-0.222549	0.0396638	-5.61089	2.01e-08	3.35e-07	protein_coding	6.47496
ENSG00000138356	9701.04	-0.0654471	0.0116666	-5.60979	2.03e-08	3.36e-07	protein_coding	6.47366
ENSG00000164308	78.6047	-0.32623	0.058173	-5.60793	2.05e-08	3.4e-07	protein_coding	6.46852
ENSG00000041353	259.093	0.229844	0.0410257	5.60245	2.11e-08	3.5e-07	protein_coding	6.45593
ENSG00000114790	335.272	-0.17004	0.0303575	-5.60125	2.13e-08	3.52e-07	protein_coding	6.45346
ENSG00000152332	2617.08	-0.0895884	0.0160002	-5.59919	2.15e-08	3.56e-07	protein_coding	6.44855
ENSG00000175893	217.314	-0.219596	0.0392233	-5.59861	2.16e-08	3.57e-07	protein_coding	6.44733
ENSG00000165661	177.494	0.230812	0.0412598	5.59412	2.22e-08	3.66e-07	protein_coding	6.43652
ENSG00000189221	2254.69	-0.0780932	0.0139607	-5.59379	2.22e-08	3.66e-07	protein_coding	6.43652
ENSG00000052126	449.012	-0.160297	0.0286999	-5.58527	2.33e-08	3.85e-07	protein_coding	6.41454
ENSG00000093134	60.8263	-0.413099	0.0739855	-5.58351	2.36e-08	3.88e-07	protein_coding	6.41117
ENSG00000162407	752.705	-0.125026	0.0224127	-5.57837	2.43e-08	3.99e-07	protein_coding	6.39903
ENSG00000170871	788.5	0.121648	0.0218085	5.57802	2.43e-08	4e-07	protein_coding	6.39794
ENSG00000144655	228.877	0.207567	0.0372216	5.57651	2.45e-08	4.03e-07	protein_coding	6.39469
ENSG00000131844	1027.22	-0.107393	0.0192672	-5.57387	2.49e-08	4.09e-07	protein_coding	6.38828
ENSG00000138378	126.1	-0.272203	0.0488417	-5.57318	2.5e-08	4.1e-07	protein_coding	6.38722
ENSG00000109072	3905.12	-0.138585	0.0248706	-5.57225	2.51e-08	4.12e-07	protein_coding	6.3851
ENSG00000115290	599.827	-0.156657	0.0281157	-5.57187	2.52e-08	4.12e-07	protein_coding	6.3851
ENSG00000267519	115.276	0.311391	0.0559386	5.56666	2.6e-08	4.24e-07	lncRNA	6.37263
ENSG00000286843	38.1558	-0.519987	0.093493	-5.56177	2.67e-08	4.36e-07	lncRNA	6.36051
ENSG00000158615	1772.6	0.0823199	0.0148065	5.55972	2.7e-08	4.41e-07	protein_coding	6.35556
ENSG00000099899	266.138	0.185388	0.0333505	5.55876	2.72e-08	4.43e-07	protein_coding	6.3536
ENSG00000132361	2334.66	0.10741	0.0193277	5.5573	2.74e-08	4.46e-07	protein_coding	6.35067
ENSG00000273599	52.0969	-0.463128	0.0833855	-5.55406	2.79e-08	4.54e-07	lncRNA	6.34294
ENSG00000075785	1360.81	0.094429	0.0170097	5.55149	2.83e-08	4.6e-07	protein_coding	6.33724
ENSG00000111912	673.02	-0.126896	0.0228607	-5.55082	2.84e-08	4.61e-07	protein_coding	6.3363
ENSG00000132256	343.549	-0.164398	0.0296352	-5.54738	2.9e-08	4.7e-07	protein_coding	6.3279
ENSG00000175003	637.458	-0.223067	0.0402449	-5.54275	2.98e-08	4.82e-07	protein_coding	6.31695
ENSG00000198130	538.513	-0.139008	0.0250927	-5.53981	3.03e-08	4.9e-07	protein_coding	6.3098
ENSG00000168016	1578.93	-0.098474	0.0177853	-5.53683	3.08e-08	4.98e-07	protein_coding	6.30277
ENSG00000043093	653.196	-0.145876	0.0263522	-5.53563	3.1e-08	5.01e-07	protein_coding	6.30016
ENSG00000134324	823.674	-0.113932	0.0206105	-5.52788	3.24e-08	5.23e-07	protein_coding	6.2815
ENSG00000169926	1421.61	0.105277	0.019056	5.52462	3.3e-08	5.32e-07	protein_coding	6.27409
ENSG00000123358	43.7969	0.443568	0.0803207	5.52246	3.34e-08	5.38e-07	protein_coding	6.26922
ENSG00000175592	34.0014	0.499334	0.0905156	5.51655	3.46e-08	5.56e-07	protein_coding	6.25493
ENSG00000104886	509.264	0.143546	0.0260445	5.51156	3.56e-08	5.72e-07	protein_coding	6.2426
ENSG00000103035	592.333	0.154761	0.0281029	5.50693	3.65e-08	5.87e-07	protein_coding	6.23136
ENSG00000120694	1846.2	0.104507	0.0189933	5.50228	3.75e-08	6.02e-07	protein_coding	6.2204
ENSG00000134697	817.074	0.129582	0.0235596	5.50017	3.79e-08	6.08e-07	protein_coding	6.2161
ENSG00000111058	437.474	-0.149239	0.0271572	-5.49538	3.9e-08	6.25e-07	protein_coding	6.20412
ENSG00000164535	333.688	0.162791	0.0296252	5.495	3.91e-08	6.25e-07	protein_coding	6.20412
ENSG00000101577	3948.04	-0.075028	0.0136587	-5.49307	3.95e-08	6.32e-07	protein_coding	6.19928
ENSG00000135245	37.8449	0.470141	0.0856118	5.49154	3.98e-08	6.36e-07	protein_coding	6.19654
ENSG00000111052	413.588	-0.177687	0.0323788	-5.48776	4.07e-08	6.49e-07	protein_coding	6.18776
ENSG00000121749	353.917	0.162484	0.0296089	5.4877	4.07e-08	6.49e-07	protein_coding	6.18776
ENSG00000142657	907.406	0.115829	0.021115	5.48563	4.12e-08	6.56e-07	protein_coding	6.1831
ENSG00000172432	588.076	0.157978	0.028882	5.46977	4.51e-08	7.17e-07	protein_coding	6.14448
ENSG00000032219	515.627	-0.15871	0.0290296	-5.46718	4.57e-08	7.27e-07	protein_coding	6.13847
ENSG00000172602	187.983	-0.227582	0.041648	-5.46443	4.64e-08	7.38e-07	protein_coding	6.13194
ENSG00000163586	673.351	0.254597	0.0465983	5.46366	4.66e-08	7.4e-07	protein_coding	6.13077
ENSG00000166821	134.307	0.264026	0.048356	5.46005	4.76e-08	7.55e-07	protein_coding	6.12205
ENSG00000187045	263.66	-0.20523	0.0376012	-5.45807	4.81e-08	7.63e-07	protein_coding	6.11748
ENSG00000287086	26.1792	0.561188	0.102844	5.4567	4.85e-08	7.68e-07	lncRNA	6.11464
ENSG00000165775	439.961	0.1428	0.0261837	5.45378	4.93e-08	7.8e-07	protein_coding	6.10791
ENSG00000114026	328.943	0.183119	0.0336036	5.44939	5.05e-08	7.98e-07	protein_coding	6.098
ENSG00000075426	864.714	0.111031	0.0203773	5.44878	5.07e-08	8e-07	protein_coding	6.09691
ENSG00000119917	398.748	-0.205567	0.0377336	-5.44783	5.1e-08	8.04e-07	protein_coding	6.09474
ENSG00000143412	176.964	-0.213346	0.0391754	-5.44591	5.15e-08	8.12e-07	protein_coding	6.09044
ENSG00000145348	179.105	-0.214114	0.0393186	-5.44561	5.16e-08	8.13e-07	protein_coding	6.08991
ENSG00000166401	299.812	-0.170772	0.031384	-5.44136	5.29e-08	8.32e-07	protein_coding	6.07988
ENSG00000102401	439.159	0.14118	0.0259481	5.44088	5.3e-08	8.33e-07	protein_coding	6.07935
ENSG00000224861	29.4394	0.578425	0.106332	5.4398	5.33e-08	8.37e-07	processed_pseudogene	6.07727
ENSG00000170522	542.169	-0.131911	0.0242684	-5.43552	5.46e-08	8.57e-07	protein_coding	6.06702
ENSG00000085719	1398.3	-0.0987242	0.0181634	-5.43535	5.47e-08	8.57e-07	protein_coding	6.06702
ENSG00000184014	806.394	0.113122	0.0208163	5.43433	5.5e-08	8.61e-07	protein_coding	6.065
ENSG00000163644	284.959	-0.185828	0.0342027	-5.43313	5.54e-08	8.66e-07	protein_coding	6.06248
ENSG00000166816	201.964	-0.2061	0.0379498	-5.43085	5.61e-08	8.76e-07	protein_coding	6.0575
ENSG00000204262	387.642	-0.168331	0.0310291	-5.42493	5.8e-08	9.05e-07	protein_coding	6.04335
ENSG00000270069	28.8184	0.583665	0.107655	5.42163	5.91e-08	9.21e-07	lncRNA	6.03574
ENSG00000174125	123.535	-0.251749	0.0464357	-5.42145	5.91e-08	9.21e-07	protein_coding	6.03574
ENSG00000146373	551.029	-0.15634	0.0288625	-5.41672	6.07e-08	9.45e-07	protein_coding	6.02457
ENSG00000073803	541.573	-0.143897	0.0265865	-5.41242	6.22e-08	9.67e-07	protein_coding	6.01457
ENSG00000076258	114.077	-0.266571	0.0492625	-5.41123	6.26e-08	9.73e-07	protein_coding	6.01189
ENSG00000090372	389.122	0.157818	0.029193	5.40602	6.44e-08	1e-06	protein_coding	6
ENSG00000169180	1242.15	0.089069	0.0164823	5.40391	6.52e-08	1.01e-06	protein_coding	5.99568
ENSG00000146830	425.752	0.173026	0.0320537	5.398	6.74e-08	1.04e-06	protein_coding	5.98297
ENSG00000275052	1100.63	-0.117938	0.0218556	-5.39624	6.81e-08	1.05e-06	protein_coding	5.97881
ENSG00000152229	276.983	-0.187584	0.0347774	-5.39384	6.9e-08	1.07e-06	protein_coding	5.97062
ENSG00000228716	105.282	-0.274552	0.0509273	-5.39107	7e-08	1.08e-06	protein_coding	5.96658
ENSG00000109790	1650.97	-0.120008	0.022262	-5.39072	7.02e-08	1.08e-06	protein_coding	5.96658
ENSG00000108306	299.277	0.163422	0.0303396	5.38642	7.19e-08	1.11e-06	protein_coding	5.95468
ENSG00000065802	333.737	0.172683	0.0320666	5.38513	7.24e-08	1.12e-06	protein_coding	5.95078
ENSG00000239305	676.471	-0.131013	0.0243461	-5.38128	7.4e-08	1.14e-06	protein_coding	5.9431
ENSG00000066933	404.422	0.144753	0.026925	5.37616	7.61e-08	1.17e-06	protein_coding	5.93181
ENSG00000103126	306.744	0.174117	0.0323997	5.37402	7.7e-08	1.18e-06	protein_coding	5.92812
ENSG00000163516	467.007	0.155472	0.0289302	5.37405	7.7e-08	1.18e-06	protein_coding	5.92812
ENSG00000184007	1593.76	0.0971588	0.0180785	5.37429	7.69e-08	1.18e-06	protein_coding	5.92812
ENSG00000186204	325.118	-0.192145	0.0357684	-5.37192	7.79e-08	1.19e-06	protein_coding	5.92445
ENSG00000104763	399.535	0.165515	0.030819	5.37055	7.85e-08	1.2e-06	protein_coding	5.92082
ENSG00000092036	60.7363	-0.346591	0.0645706	-5.36763	7.98e-08	1.22e-06	protein_coding	5.91364
ENSG00000120756	810.961	-0.121778	0.0227025	-5.36407	8.14e-08	1.24e-06	protein_coding	5.90658
ENSG00000066697	423.048	0.183039	0.0341327	5.36259	8.2e-08	1.25e-06	protein_coding	5.90309
ENSG00000197912	1071.59	0.112459	0.0209776	5.36089	8.28e-08	1.26e-06	protein_coding	5.89963
ENSG00000129521	107.828	0.300528	0.0560872	5.35823	8.4e-08	1.28e-06	protein_coding	5.89279
ENSG00000112773	552.522	-0.156036	0.029128	-5.3569	8.47e-08	1.29e-06	protein_coding	5.88941
ENSG00000211445	693.837	0.131951	0.0246429	5.35452	8.58e-08	1.31e-06	protein_coding	5.88273
ENSG00000167074	115.05	-0.261848	0.048919	-5.35268	8.67e-08	1.32e-06	protein_coding	5.87943
ENSG00000181026	537.077	0.135262	0.0252813	5.35031	8.78e-08	1.33e-06	protein_coding	5.87615
ENSG00000108298	4553.13	0.0895798	0.0167521	5.34738	8.92e-08	1.35e-06	protein_coding	5.86967
ENSG00000205835	54.8538	-0.399246	0.0746635	-5.34728	8.93e-08	1.35e-06	protein_coding	5.86967
ENSG00000141569	204.024	0.194613	0.0364326	5.34172	9.21e-08	1.4e-06	protein_coding	5.85387
ENSG00000157538	873.795	0.108671	0.0203509	5.33987	9.3e-08	1.41e-06	protein_coding	5.85078
ENSG00000101150	759.125	0.121878	0.0228424	5.3356	9.52e-08	1.44e-06	protein_coding	5.84164
ENSG00000116871	425.211	0.178473	0.0334641	5.33327	9.65e-08	1.46e-06	protein_coding	5.83565
ENSG00000144218	100.26	-0.286068	0.053647	-5.33241	9.69e-08	1.46e-06	protein_coding	5.83565
ENSG00000167676	1321.64	0.160561	0.0301294	5.32906	9.87e-08	1.49e-06	protein_coding	5.82681
ENSG00000175182	84.9714	0.316838	0.0594543	5.3291	9.87e-08	1.49e-06	protein_coding	5.82681
ENSG00000082146	642.071	-0.136366	0.0255904	-5.32879	9.89e-08	1.49e-06	protein_coding	5.82681
ENSG00000275152	61.32	-0.401042	0.0752932	-5.32641	1e-07	1.51e-06	protein_coding	5.82102
ENSG00000233762	21.14	0.656248	0.123235	5.32517	1.01e-07	1.52e-06	processed_pseudogene	5.81816
ENSG00000231683	789.81	0.118075	0.0221788	5.32377	1.02e-07	1.53e-06	lncRNA	5.81531
ENSG00000229775	7.32246	-1.1247	0.211471	-5.31846	1.05e-07	1.57e-06	lncRNA	5.8041
ENSG00000173575	2347.06	0.0947325	0.0178156	5.31738	1.05e-07	1.58e-06	protein_coding	5.80134
ENSG00000105699	845.532	0.139455	0.0262497	5.31262	1.08e-07	1.62e-06	protein_coding	5.79048
ENSG00000103811	284.288	-0.169942	0.031993	-5.31186	1.09e-07	1.62e-06	protein_coding	5.79048
ENSG00000123453	212.293	-0.231885	0.04366	-5.31115	1.09e-07	1.63e-06	protein_coding	5.78781
ENSG00000186076	65.6999	0.41987	0.0790916	5.30866	1.1e-07	1.65e-06	processed_pseudogene	5.78252
ENSG00000176978	251.25	0.21193	0.0399242	5.30832	1.11e-07	1.65e-06	protein_coding	5.78252
ENSG00000137992	418.164	-0.147025	0.0277061	-5.3066	1.12e-07	1.67e-06	protein_coding	5.77728
ENSG00000125520	154.909	-0.25187	0.0474707	-5.3058	1.12e-07	1.67e-06	protein_coding	5.77728
ENSG00000059573	628.862	-0.117633	0.0221783	-5.30395	1.13e-07	1.69e-06	protein_coding	5.77211
ENSG00000147573	231.392	-0.190696	0.0359736	-5.301	1.15e-07	1.71e-06	protein_coding	5.767
ENSG00000139865	38.387	-0.472997	0.0892414	-5.3002	1.16e-07	1.72e-06	protein_coding	5.76447
ENSG00000160214	317.437	0.164115	0.0309668	5.2997	1.16e-07	1.72e-06	protein_coding	5.76447
ENSG00000100201	3628.92	-0.0636671	0.0120149	-5.29903	1.16e-07	1.73e-06	protein_coding	5.76195
ENSG00000198077	37.9948	-0.627315	0.118446	-5.29621	1.18e-07	1.75e-06	protein_coding	5.75696
ENSG00000230623	166.467	-0.238728	0.0450842	-5.29516	1.19e-07	1.76e-06	lncRNA	5.75449
ENSG00000125912	844.322	0.127533	0.0240945	5.29303	1.2e-07	1.78e-06	protein_coding	5.74958
ENSG00000165914	130.131	0.262106	0.0495447	5.2903	1.22e-07	1.81e-06	protein_coding	5.74232
ENSG00000112494	23.6315	-0.652518	0.123416	-5.28715	1.24e-07	1.84e-06	protein_coding	5.73518
ENSG00000069399	292.284	-0.173486	0.0328313	-5.28419	1.26e-07	1.86e-06	protein_coding	5.73049
ENSG00000147862	1769.29	-0.0813015	0.0153906	-5.28254	1.27e-07	1.88e-06	protein_coding	5.72584
ENSG00000058453	118.455	0.253719	0.0480609	5.27912	1.3e-07	1.91e-06	protein_coding	5.71897
ENSG00000105289	90.2039	-0.300385	0.0569208	-5.27725	1.31e-07	1.93e-06	protein_coding	5.71444
ENSG00000272398	901.304	0.151181	0.0286474	5.2773	1.31e-07	1.93e-06	protein_coding	5.71444
ENSG00000188313	265.372	-0.17236	0.0326794	-5.27428	1.33e-07	1.96e-06	protein_coding	5.70774
ENSG00000130340	1042.54	0.0968562	0.0183724	5.27184	1.35e-07	1.98e-06	protein_coding	5.70333
ENSG00000168394	573.984	-0.128771	0.0244399	-5.26889	1.37e-07	2.01e-06	protein_coding	5.6968
ENSG00000197442	121.229	-0.258158	0.0490096	-5.2675	1.38e-07	2.03e-06	protein_coding	5.6925
ENSG00000144136	525.304	0.142839	0.027124	5.26614	1.39e-07	2.04e-06	protein_coding	5.69037
ENSG00000055147	287.187	-0.16215	0.0307972	-5.26508	1.4e-07	2.05e-06	protein_coding	5.68825
ENSG00000151239	1177.93	-0.128415	0.0244031	-5.26223	1.42e-07	2.08e-06	protein_coding	5.68194
ENSG00000198363	1991.71	0.113232	0.021521	5.26145	1.43e-07	2.09e-06	protein_coding	5.67985
ENSG00000116918	218.737	-0.223374	0.0425188	-5.25354	1.49e-07	2.18e-06	protein_coding	5.66154
ENSG00000070047	806.099	0.120351	0.0229103	5.25315	1.5e-07	2.18e-06	protein_coding	5.66154
ENSG00000004975	257.43	0.187303	0.0356653	5.2517	1.51e-07	2.2e-06	protein_coding	5.65758
ENSG00000103326	569.77	0.134198	0.0255594	5.25042	1.52e-07	2.21e-06	protein_coding	5.65561
ENSG00000173548	337.06	0.170431	0.0324677	5.24924	1.53e-07	2.22e-06	protein_coding	5.65365
ENSG00000198700	1220.79	0.0984396	0.0187681	5.24504	1.56e-07	2.27e-06	protein_coding	5.64397
ENSG00000164494	290.246	-0.182157	0.0347501	-5.24191	1.59e-07	2.31e-06	protein_coding	5.63639
ENSG00000121671	494.306	-0.132484	0.0252966	-5.23724	1.63e-07	2.37e-06	protein_coding	5.62525
ENSG00000008513	954.176	-0.122184	0.023335	-5.23608	1.64e-07	2.38e-06	protein_coding	5.62342
ENSG00000187231	434.522	0.143893	0.0274803	5.23621	1.64e-07	2.38e-06	protein_coding	5.62342
ENSG00000169248	23.7754	-0.602452	0.115063	-5.23584	1.64e-07	2.38e-06	protein_coding	5.62342
ENSG00000144331	66.8225	-0.345626	0.0660253	-5.23475	1.65e-07	2.39e-06	protein_coding	5.6216
ENSG00000180921	894.527	0.130671	0.0249654	5.23407	1.66e-07	2.4e-06	protein_coding	5.61979
ENSG00000115884	3170.91	-0.105529	0.0201652	-5.23322	1.67e-07	2.41e-06	protein_coding	5.61798
ENSG00000065534	3355.95	-0.0744635	0.0142342	-5.23131	1.68e-07	2.43e-06	protein_coding	5.61439
ENSG00000167995	46.1452	0.40737	0.0778913	5.22998	1.7e-07	2.44e-06	protein_coding	5.61261
ENSG00000243818	42.4892	-0.431912	0.0827261	-5.22098	1.78e-07	2.56e-06	lncRNA	5.59176
ENSG00000101255	914.091	0.123603	0.023672	5.22147	1.78e-07	2.56e-06	protein_coding	5.59176
ENSG00000153560	898.981	-0.112272	0.0215112	-5.21922	1.8e-07	2.58e-06	protein_coding	5.58838
ENSG00000122783	338.596	0.147598	0.0282827	5.21867	1.8e-07	2.59e-06	protein_coding	5.5867
ENSG00000182117	610.651	0.134876	0.0258577	5.21608	1.83e-07	2.62e-06	protein_coding	5.5817
ENSG00000138600	1201.39	-0.102351	0.0196233	-5.21581	1.83e-07	2.63e-06	protein_coding	5.58004
ENSG00000144677	326.092	0.153065	0.029351	5.21498	1.84e-07	2.64e-06	protein_coding	5.5784
ENSG00000137193	212.961	0.207248	0.0397481	5.21404	1.85e-07	2.64e-06	protein_coding	5.5784
ENSG00000186466	43.4155	0.464522	0.0890772	5.21483	1.84e-07	2.64e-06	unprocessed_pseudogene	5.5784
ENSG00000260196	45.8901	0.406747	0.0780833	5.20914	1.9e-07	2.71e-06	lncRNA	5.56703
ENSG00000134909	244.027	-0.183953	0.0353336	-5.20618	1.93e-07	2.75e-06	protein_coding	5.56067
ENSG00000185813	576.097	-0.140367	0.026967	-5.20515	1.94e-07	2.77e-06	protein_coding	5.55752
ENSG00000184216	1347.02	0.112333	0.0215916	5.20263	1.96e-07	2.8e-06	protein_coding	5.55284
ENSG00000025434	269.337	-0.174531	0.0335495	-5.20221	1.97e-07	2.81e-06	protein_coding	5.55129
ENSG00000109084	514.332	0.144981	0.027894	5.19757	2.02e-07	2.88e-06	protein_coding	5.54061
ENSG00000112531	1430.98	-0.111235	0.0214092	-5.19566	2.04e-07	2.9e-06	protein_coding	5.5376
ENSG00000157193	24.2501	0.601315	0.115776	5.19379	2.06e-07	2.93e-06	protein_coding	5.53313
ENSG00000197261	21.5706	0.590351	0.113732	5.19072	2.09e-07	2.98e-06	protein_coding	5.52578
ENSG00000115738	1282.76	-0.160648	0.0309548	-5.18975	2.11e-07	2.99e-06	protein_coding	5.52433
ENSG00000196428	679.154	0.129798	0.0250346	5.18477	2.16e-07	3.07e-06	protein_coding	5.51286
ENSG00000106244	800.745	0.11563	0.0223094	5.18304	2.18e-07	3.09e-06	protein_coding	5.51004
ENSG00000104325	770.025	-0.130326	0.0251536	-5.18123	2.2e-07	3.12e-06	protein_coding	5.50585
ENSG00000119396	955.117	-0.108202	0.0208849	-5.18086	2.21e-07	3.12e-06	protein_coding	5.50585
ENSG00000058799	292.056	-0.166777	0.0322041	-5.17875	2.23e-07	3.16e-06	protein_coding	5.50031
ENSG00000271303	51.9021	0.404245	0.078071	5.17791	2.24e-07	3.17e-06	protein_coding	5.49894
ENSG00000115355	800.53	-0.127048	0.0245385	-5.17749	2.25e-07	3.17e-06	protein_coding	5.49894
ENSG00000100916	88.5468	-0.299846	0.0579246	-5.17649	2.26e-07	3.19e-06	protein_coding	5.49621
ENSG00000148702	5780.52	-0.0699186	0.0135088	-5.17578	2.27e-07	3.2e-06	protein_coding	5.49485
ENSG00000107937	879.213	0.111944	0.0216299	5.17542	2.27e-07	3.2e-06	protein_coding	5.49485
ENSG00000134709	378.225	-0.165969	0.0320881	-5.17229	2.31e-07	3.25e-06	protein_coding	5.48812
ENSG00000111711	297.364	-0.190598	0.0368523	-5.17194	2.32e-07	3.26e-06	protein_coding	5.48678
ENSG00000151929	521.041	0.128339	0.024839	5.16686	2.38e-07	3.34e-06	protein_coding	5.47625
ENSG00000059378	796.661	-0.105573	0.0204654	-5.15859	2.49e-07	3.49e-06	protein_coding	5.45717
ENSG00000145545	415.749	-0.151585	0.029391	-5.15754	2.5e-07	3.51e-06	protein_coding	5.45469
ENSG00000165478	13.7993	-0.672875	0.130533	-5.15484	2.54e-07	3.56e-06	protein_coding	5.44855
ENSG00000196656	31.1992	0.576545	0.111914	5.15166	2.58e-07	3.61e-06	transcribed_processed_pseudogene	5.44249
ENSG00000178146	11.5011	0.796715	0.154686	5.15054	2.6e-07	3.63e-06	processed_pseudogene	5.44009
ENSG00000249859	179.448	0.261494	0.0507852	5.14903	2.62e-07	3.66e-06	lncRNA	5.43652
ENSG00000121895	37.2296	-0.448411	0.0871224	-5.14691	2.65e-07	3.7e-06	protein_coding	5.4318
ENSG00000116574	676.265	-0.128219	0.0249252	-5.14414	2.69e-07	3.75e-06	protein_coding	5.42597
ENSG00000213047	272.393	-0.188241	0.0366018	-5.14295	2.7e-07	3.77e-06	protein_coding	5.42366
ENSG00000154127	100.601	0.304251	0.0591722	5.14179	2.72e-07	3.79e-06	protein_coding	5.42136
ENSG00000120899	301.085	-0.188375	0.036638	-5.14152	2.73e-07	3.79e-06	protein_coding	5.42136
ENSG00000141252	727.979	0.111484	0.021687	5.14056	2.74e-07	3.81e-06	protein_coding	5.41908
ENSG00000196865	719.839	-0.115012	0.0223768	-5.13978	2.75e-07	3.82e-06	protein_coding	5.41794
ENSG00000197099	43.0761	-0.42087	0.0819685	-5.13453	2.83e-07	3.93e-06	lncRNA	5.40561
ENSG00000119862	179.005	-0.219436	0.0427553	-5.13237	2.86e-07	3.97e-06	protein_coding	5.40121
ENSG00000158887	176.023	0.229993	0.0448375	5.12947	2.91e-07	4.03e-06	protein_coding	5.39469
ENSG00000158571	104.655	-0.266063	0.0518711	-5.1293	2.91e-07	4.03e-06	protein_coding	5.39469
ENSG00000109787	599.46	-0.113418	0.0221224	-5.12687	2.95e-07	4.08e-06	protein_coding	5.38934
ENSG00000162819	606.385	-0.139779	0.0272709	-5.12558	2.97e-07	4.1e-06	protein_coding	5.38722
ENSG00000159082	177.81	-0.223042	0.0435232	-5.12468	2.98e-07	4.12e-06	protein_coding	5.3851
ENSG00000106351	522.548	-0.219537	0.0428537	-5.12295	3.01e-07	4.15e-06	protein_coding	5.38195
ENSG00000117280	505.027	0.129571	0.025295	5.12239	3.02e-07	4.16e-06	protein_coding	5.38091
ENSG00000236790	46.6498	-0.456586	0.0891691	-5.12046	3.05e-07	4.2e-06	lncRNA	5.37675
ENSG00000165169	303.129	-0.162513	0.0317444	-5.11941	3.06e-07	4.22e-06	protein_coding	5.37469
ENSG00000042286	277.777	0.166264	0.0324845	5.11825	3.08e-07	4.24e-06	protein_coding	5.37263
ENSG00000137563	497.473	-0.152416	0.0297988	-5.11486	3.14e-07	4.32e-06	protein_coding	5.36452
ENSG00000124568	114.753	-0.261862	0.0512324	-5.11125	3.2e-07	4.39e-06	protein_coding	5.35754
ENSG00000130638	919.211	-0.110836	0.0216844	-5.11133	3.2e-07	4.39e-06	protein_coding	5.35754
ENSG00000138768	1569.9	-0.0863146	0.0169035	-5.10631	3.29e-07	4.51e-06	protein_coding	5.34582
ENSG00000198610	171.112	-0.218488	0.0427949	-5.10547	3.3e-07	4.52e-06	protein_coding	5.34486
ENSG00000262454	99.4224	0.267154	0.0523341	5.10478	3.31e-07	4.54e-06	lncRNA	5.34294
ENSG00000131584	487.749	0.145353	0.028486	5.10261	3.35e-07	4.58e-06	protein_coding	5.33913
ENSG00000196730	594.21	-0.139316	0.0273044	-5.10232	3.36e-07	4.59e-06	protein_coding	5.33819
ENSG00000177311	836.843	0.10279	0.0201603	5.09864	3.42e-07	4.67e-06	protein_coding	5.33068
ENSG00000136826	314.27	0.176971	0.0347221	5.09678	3.45e-07	4.72e-06	protein_coding	5.32606
ENSG00000155629	1151.98	-0.114887	0.022544	-5.09612	3.47e-07	4.73e-06	protein_coding	5.32514
ENSG00000164880	895.46	0.121935	0.0239299	5.09548	3.48e-07	4.74e-06	protein_coding	5.32422
ENSG00000198535	26.1737	0.515493	0.101164	5.09561	3.48e-07	4.74e-06	protein_coding	5.32422
ENSG00000173166	194.654	-0.243042	0.0477001	-5.0952	3.48e-07	4.74e-06	protein_coding	5.32422
ENSG00000138434	1394.34	-0.0905762	0.0177779	-5.09487	3.49e-07	4.75e-06	protein_coding	5.32331
ENSG00000163950	322.142	0.173256	0.0340075	5.09463	3.49e-07	4.75e-06	protein_coding	5.32331
ENSG00000100345	24123.9	0.0886384	0.0174042	5.09294	3.53e-07	4.79e-06	protein_coding	5.31966
ENSG00000172007	258.829	-0.188855	0.03709	-5.09181	3.55e-07	4.81e-06	protein_coding	5.31785
ENSG00000197580	811.961	-0.117292	0.0230356	-5.09176	3.55e-07	4.81e-06	protein_coding	5.31785
ENSG00000179134	574.774	0.130441	0.025651	5.08522	3.67e-07	4.97e-06	protein_coding	5.30364
ENSG00000189060	1073.79	-0.0997211	0.0196163	-5.08357	3.7e-07	5.01e-06	protein_coding	5.30016
ENSG00000152818	1798.37	-0.100161	0.0197061	-5.08274	3.72e-07	5.03e-06	protein_coding	5.29843
ENSG00000168765	281.89	-0.196181	0.0386263	-5.07895	3.8e-07	5.13e-06	protein_coding	5.28988
ENSG00000078902	579.479	0.132585	0.0261358	5.07292	3.92e-07	5.29e-06	protein_coding	5.27654
ENSG00000127527	261.537	0.194741	0.0383882	5.07293	3.92e-07	5.29e-06	protein_coding	5.27654
ENSG00000236333	26.9289	-0.514892	0.101528	-5.07143	3.95e-07	5.32e-06	lncRNA	5.27409
ENSG00000120992	791.447	-0.145044	0.028601	-5.0713	3.95e-07	5.32e-06	protein_coding	5.27409
ENSG00000076356	446.685	0.140498	0.0277125	5.06984	3.98e-07	5.36e-06	protein_coding	5.27084
ENSG00000110921	306.428	-0.171032	0.0337521	-5.06729	4.04e-07	5.43e-06	protein_coding	5.2652
ENSG00000214223	25.5967	0.534634	0.105546	5.06544	4.07e-07	5.47e-06	processed_pseudogene	5.26201
ENSG00000162267	3468.14	0.107702	0.0212616	5.06558	4.07e-07	5.47e-06	protein_coding	5.26201
ENSG00000186115	335.23	-0.200622	0.0396123	-5.06466	4.09e-07	5.49e-06	protein_coding	5.26043
ENSG00000162545	200.296	-0.199892	0.0394857	-5.06239	4.14e-07	5.55e-06	protein_coding	5.25571
ENSG00000198728	292.738	0.172248	0.0340544	5.05801	4.24e-07	5.68e-06	protein_coding	5.24565
ENSG00000165886	104.168	0.276346	0.0546502	5.05663	4.27e-07	5.71e-06	protein_coding	5.24336
ENSG00000173930	50.6878	-0.392656	0.0776967	-5.05371	4.33e-07	5.8e-06	protein_coding	5.23657
ENSG00000115657	99.1965	0.26834	0.0530992	5.05356	4.34e-07	5.8e-06	protein_coding	5.23657
ENSG00000109436	693.046	-0.146756	0.0290449	-5.05274	4.36e-07	5.82e-06	protein_coding	5.23508
ENSG00000109971	16178.1	0.0762783	0.0151153	5.04644	4.5e-07	6e-06	protein_coding	5.22185
ENSG00000172845	950.885	-0.110514	0.0218997	-5.04635	4.5e-07	6e-06	protein_coding	5.22185
ENSG00000126368	218.576	0.22113	0.0438381	5.04424	4.55e-07	6.07e-06	protein_coding	5.21681
ENSG00000099821	550.121	0.124668	0.0247317	5.04082	4.64e-07	6.17e-06	protein_coding	5.20971
ENSG00000181035	635.752	0.140485	0.0278981	5.03564	4.76e-07	6.34e-06	protein_coding	5.19791
ENSG00000136068	14403.6	0.0878855	0.0174602	5.03347	4.82e-07	6.4e-06	protein_coding	5.19382
ENSG00000132510	285.097	0.195433	0.0388424	5.03144	4.87e-07	6.47e-06	protein_coding	5.1891
ENSG00000104635	7734.93	-0.0881587	0.0175348	-5.02765	4.97e-07	6.59e-06	protein_coding	5.18111
ENSG00000243415	109.888	0.280763	0.0558566	5.0265	5e-07	6.62e-06	lncRNA	5.17914
ENSG00000204219	284.445	-0.166505	0.0331386	-5.02451	5.05e-07	6.69e-06	protein_coding	5.17457
ENSG00000145113	23.302	0.526027	0.10477	5.02076	5.15e-07	6.82e-06	protein_coding	5.16622
ENSG00000217128	748.776	0.117491	0.0234104	5.01875	5.2e-07	6.88e-06	protein_coding	5.16241
ENSG00000198952	1922.29	0.0751155	0.014968	5.0184	5.21e-07	6.89e-06	protein_coding	5.16178
ENSG00000165689	662.264	0.11742	0.0234073	5.01638	5.27e-07	6.96e-06	protein_coding	5.15739
ENSG00000243156	1938.29	0.106696	0.0212715	5.01589	5.28e-07	6.97e-06	protein_coding	5.15677
ENSG00000171988	1933.19	0.0924999	0.0184794	5.00557	5.57e-07	7.35e-06	protein_coding	5.13371
ENSG00000213326	33.8294	0.499918	0.0998806	5.00516	5.58e-07	7.36e-06	processed_pseudogene	5.13312
ENSG00000287558	13.3591	-0.762927	0.152485	-5.0033	5.64e-07	7.42e-06	lncRNA	5.1296
ENSG00000198919	191.668	-0.204877	0.0409891	-4.99833	5.78e-07	7.61e-06	protein_coding	5.11862
ENSG00000120262	18.0074	-0.626874	0.125429	-4.99783	5.8e-07	7.62e-06	protein_coding	5.11805
ENSG00000100596	292.669	0.16987	0.033996	4.99678	5.83e-07	7.66e-06	protein_coding	5.11577
ENSG00000196924	7516.44	0.130516	0.0261269	4.99547	5.87e-07	7.71e-06	protein_coding	5.11295
ENSG00000180592	36.3452	-0.432282	0.0865657	-4.99369	5.92e-07	7.77e-06	protein_coding	5.10958
ENSG00000270504	152.663	0.231574	0.0463764	4.99335	5.93e-07	7.78e-06	lncRNA	5.10902
ENSG00000052749	500.144	0.135732	0.0271901	4.99198	5.98e-07	7.83e-06	protein_coding	5.10624
ENSG00000249353	82.4569	0.305855	0.0612863	4.99059	6.02e-07	7.88e-06	processed_pseudogene	5.10347
ENSG00000100139	364.505	0.144984	0.0290755	4.98647	6.15e-07	8.04e-06	protein_coding	5.09474
ENSG00000135821	1501.18	-0.103773	0.020818	-4.98476	6.2e-07	8.11e-06	protein_coding	5.09098
ENSG00000105640	1745.49	0.109478	0.0219712	4.98278	6.27e-07	8.19e-06	protein_coding	5.08672
ENSG00000130164	1032.87	-0.11037	0.0221512	-4.98258	6.27e-07	8.19e-06	protein_coding	5.08672
ENSG00000185278	357.899	-0.157927	0.0316988	-4.98211	6.29e-07	8.2e-06	protein_coding	5.08619
ENSG00000248538	73.3008	-0.325977	0.0654381	-4.98145	6.31e-07	8.21e-06	lncRNA	5.08566
ENSG00000172380	3499.76	0.096877	0.0194467	4.98167	6.3e-07	8.21e-06	protein_coding	5.08566
ENSG00000186635	576.104	0.141163	0.0283361	4.98174	6.3e-07	8.21e-06	protein_coding	5.08566
ENSG00000175197	57.274	0.348222	0.0699055	4.98132	6.32e-07	8.21e-06	protein_coding	5.08566
ENSG00000140995	269.633	0.18385	0.0369191	4.9798	6.37e-07	8.27e-06	protein_coding	5.08249
ENSG00000182985	557.738	-0.153338	0.0308001	-4.97849	6.41e-07	8.32e-06	protein_coding	5.07988
ENSG00000056972	286.994	0.156769	0.0314923	4.978	6.42e-07	8.33e-06	protein_coding	5.07935
ENSG00000115053	4258.84	0.0701469	0.0141034	4.97377	6.57e-07	8.51e-06	protein_coding	5.07007
ENSG00000231752	38.8821	-0.422001	0.0849129	-4.96981	6.7e-07	8.68e-06	transcribed_unprocessed_pseudogene	5.06148
ENSG00000101928	101.714	0.285128	0.0573787	4.96923	6.72e-07	8.7e-06	protein_coding	5.06048
ENSG00000197408	92.0295	-0.330887	0.0665994	-4.96832	6.75e-07	8.73e-06	protein_coding	5.05899
ENSG00000116833	455.077	-0.142238	0.028632	-4.96781	6.77e-07	8.75e-06	protein_coding	5.05799
ENSG00000126001	325.994	0.195502	0.0393607	4.96694	6.8e-07	8.78e-06	protein_coding	5.05651
ENSG00000167291	893.173	0.117193	0.0236059	4.96454	6.89e-07	8.89e-06	protein_coding	5.0511
ENSG00000122140	311.491	0.161076	0.0324491	4.96396	6.91e-07	8.91e-06	protein_coding	5.05012
ENSG00000139921	432.558	-0.158319	0.0319028	-4.96254	6.96e-07	8.96e-06	protein_coding	5.04769
ENSG00000116117	194.003	-0.216429	0.0436271	-4.9609	7.02e-07	9.03e-06	protein_coding	5.04431
ENSG00000101940	1074.4	0.120271	0.0242768	4.95415	7.26e-07	9.35e-06	protein_coding	5.02919
ENSG00000235669	42.7132	-0.429983	0.0868341	-4.95178	7.35e-07	9.45e-06	lncRNA	5.02457
ENSG00000097007	613.036	0.1273	0.0257128	4.95086	7.39e-07	9.49e-06	protein_coding	5.02273
ENSG00000128309	856.393	-0.138652	0.0280485	-4.94329	7.68e-07	9.86e-06	protein_coding	5.00612
ENSG00000221963	3335.18	-0.065654	0.013282	-4.94307	7.69e-07	9.86e-06	protein_coding	5.00612
ENSG00000275131	225.243	-0.202885	0.0410474	-4.94269	7.71e-07	9.88e-06	transcribed_unprocessed_pseudogene	5.00524
ENSG00000179364	356.465	0.163251	0.033048	4.93981	7.82e-07	1e-05	protein_coding	5
ENSG00000101152	663.935	0.117999	0.0239023	4.93674	7.94e-07	1.02e-05	protein_coding	4.9914
ENSG00000176018	283.017	-0.173091	0.0350882	-4.93302	8.1e-07	1.04e-05	protein_coding	4.98297
ENSG00000116786	620.3	0.119822	0.0242915	4.93268	8.11e-07	1.04e-05	protein_coding	4.98297
ENSG00000227081	56.6764	0.50994	0.103455	4.92912	8.26e-07	1.05e-05	processed_pseudogene	4.97881
ENSG00000112282	448.151	-0.123066	0.0249587	-4.93078	8.19e-07	1.05e-05	protein_coding	4.97881
ENSG00000249915	138.255	0.245878	0.0499206	4.92538	8.42e-07	1.07e-05	protein_coding	4.97062
ENSG00000167508	384.359	0.169818	0.0344917	4.92344	8.5e-07	1.08e-05	protein_coding	4.96658
ENSG00000092964	337.412	-0.148244	0.0301397	-4.91855	8.72e-07	1.11e-05	protein_coding	4.95468
ENSG00000124145	2576.36	-0.104239	0.0211985	-4.91727	8.78e-07	1.12e-05	protein_coding	4.95078
ENSG00000198417	32.1844	0.502776	0.102251	4.91708	8.78e-07	1.12e-05	protein_coding	4.95078
ENSG00000090013	633.358	0.151442	0.0308149	4.91456	8.9e-07	1.13e-05	protein_coding	4.94692
ENSG00000126391	230.441	0.187978	0.0382737	4.91141	9.04e-07	1.15e-05	protein_coding	4.9393
ENSG00000204713	791.851	0.0971946	0.0198146	4.90521	9.33e-07	1.18e-05	protein_coding	4.92812
ENSG00000170638	274.057	0.175478	0.0357804	4.90431	9.38e-07	1.19e-05	protein_coding	4.92445
ENSG00000136868	1301.07	-0.0841724	0.0171696	-4.90241	9.47e-07	1.2e-05	protein_coding	4.92082
ENSG00000140264	1337.98	0.123309	0.025159	4.90116	9.53e-07	1.21e-05	protein_coding	4.91721
ENSG00000161547	678.525	-0.129886	0.0265016	-4.90104	9.53e-07	1.21e-05	protein_coding	4.91721
ENSG00000116194	40.2988	-0.422758	0.0862815	-4.89975	9.6e-07	1.21e-05	protein_coding	4.91721
ENSG00000179889	1809.28	-0.0717547	0.0146457	-4.89939	9.61e-07	1.21e-05	protein_coding	4.91721
ENSG00000138758	1427.8	0.0916584	0.0187148	4.89764	9.7e-07	1.22e-05	protein_coding	4.91364
ENSG00000116406	797.246	-0.103536	0.0211578	-4.89353	9.9e-07	1.25e-05	protein_coding	4.90309
ENSG00000256863	28.7619	-0.483401	0.0987958	-4.89293	9.93e-07	1.25e-05	unprocessed_pseudogene	4.90309
ENSG00000186468	1497.3	0.13256	0.0271062	4.8904	1.01e-06	1.27e-05	protein_coding	4.8962
ENSG00000177697	2022.86	0.11747	0.0240327	4.88791	1.02e-06	1.28e-05	protein_coding	4.89279
ENSG00000160293	591.023	0.127045	0.0259931	4.88764	1.02e-06	1.28e-05	protein_coding	4.89279
ENSG00000167747	207.899	0.193125	0.039532	4.88529	1.03e-06	1.3e-05	protein_coding	4.88606
ENSG00000279805	9.16067	-0.847281	0.173479	-4.88406	1.04e-06	1.3e-05	TEC	4.88606
ENSG00000113282	1088.73	-0.0989497	0.0202666	-4.88241	1.05e-06	1.31e-05	protein_coding	4.88273
ENSG00000104866	216.896	0.187005	0.0383063	4.88184	1.05e-06	1.32e-05	protein_coding	4.87943
ENSG00000182704	2794.2	0.139276	0.0285379	4.88038	1.06e-06	1.33e-05	protein_coding	4.87615
ENSG00000147419	636.281	-0.109298	0.0224006	-4.87923	1.06e-06	1.33e-05	protein_coding	4.87615
ENSG00000113645	1537.67	0.103952	0.0213059	4.879	1.07e-06	1.33e-05	protein_coding	4.87615
ENSG00000198948	513.197	-0.129461	0.0265549	-4.87522	1.09e-06	1.36e-05	protein_coding	4.86646
ENSG00000163840	1484.85	-0.0914852	0.0187675	-4.87467	1.09e-06	1.36e-05	protein_coding	4.86646
ENSG00000109062	1385.59	0.0976995	0.0200568	4.87113	1.11e-06	1.39e-05	protein_coding	4.85699
ENSG00000160746	470.583	0.123482	0.0253555	4.87001	1.12e-06	1.39e-05	protein_coding	4.85699
ENSG00000205436	148.522	-0.229824	0.0472283	-4.86624	1.14e-06	1.42e-05	protein_coding	4.84771
ENSG00000015676	639.263	0.108851	0.022376	4.86465	1.15e-06	1.43e-05	protein_coding	4.84466
ENSG00000072042	1346.21	-0.0959322	0.0197228	-4.86403	1.15e-06	1.43e-05	protein_coding	4.84466
ENSG00000116604	247.788	0.184605	0.037959	4.86328	1.15e-06	1.44e-05	protein_coding	4.84164
ENSG00000213516	266.213	-0.170043	0.0349712	-4.86237	1.16e-06	1.44e-05	protein_coding	4.84164
ENSG00000065809	1524.84	-0.0885209	0.0182109	-4.86088	1.17e-06	1.45e-05	protein_coding	4.83863
ENSG00000110851	237.822	0.175727	0.0361557	4.86028	1.17e-06	1.45e-05	protein_coding	4.83863
ENSG00000175906	71.4044	-0.302384	0.0622259	-4.85946	1.18e-06	1.46e-05	protein_coding	4.83565
ENSG00000054523	2498.56	0.0763938	0.0157315	4.85611	1.2e-06	1.48e-05	protein_coding	4.82974
ENSG00000225418	30.3708	-0.471198	0.0970303	-4.85619	1.2e-06	1.48e-05	unprocessed_pseudogene	4.82974
ENSG00000242802	304.641	0.163746	0.0337282	4.85487	1.2e-06	1.49e-05	protein_coding	4.82681
ENSG00000131389	28.8746	0.526757	0.108534	4.8534	1.21e-06	1.5e-05	protein_coding	4.82391
ENSG00000132646	160.072	-0.204443	0.0421468	-4.85073	1.23e-06	1.52e-05	protein_coding	4.81816
ENSG00000197989	203.607	0.186025	0.0383682	4.84841	1.24e-06	1.53e-05	lncRNA	4.81531
ENSG00000162896	268.211	-0.240223	0.0495341	-4.84965	1.24e-06	1.53e-05	protein_coding	4.81531
ENSG00000109911	114.573	-0.254811	0.052549	-4.84902	1.24e-06	1.53e-05	protein_coding	4.81531
ENSG00000279932	38.4847	-0.4272	0.0881167	-4.84811	1.25e-06	1.54e-05	lncRNA	4.81248
ENSG00000100024	452.761	-0.143378	0.0295755	-4.84787	1.25e-06	1.54e-05	protein_coding	4.81248
ENSG00000131165	383.511	0.144674	0.0298538	4.84609	1.26e-06	1.55e-05	protein_coding	4.80967
ENSG00000266094	126.31	-0.243114	0.0502031	-4.84261	1.28e-06	1.58e-05	protein_coding	4.80134
ENSG00000197586	781.279	0.109474	0.022609	4.84205	1.29e-06	1.58e-05	protein_coding	4.80134
ENSG00000116984	621.205	0.115063	0.0237705	4.84057	1.29e-06	1.59e-05	protein_coding	4.7986
ENSG00000178951	510.082	0.131745	0.027217	4.84056	1.29e-06	1.59e-05	protein_coding	4.7986
ENSG00000150764	355.586	-0.141067	0.0291819	-4.83405	1.34e-06	1.64e-05	protein_coding	4.78516
ENSG00000129351	1445.1	0.0853318	0.0176792	4.82668	1.39e-06	1.7e-05	protein_coding	4.76955
ENSG00000099804	532.401	0.153966	0.0319134	4.82449	1.4e-06	1.72e-05	protein_coding	4.76447
ENSG00000185753	313.748	0.162929	0.0337792	4.82334	1.41e-06	1.73e-05	protein_coding	4.76195
ENSG00000283342	32.0483	-0.46925	0.0974209	-4.81673	1.46e-06	1.78e-05	unprocessed_pseudogene	4.74958
ENSG00000187653	26.4442	0.52955	0.109966	4.81558	1.47e-06	1.79e-05	processed_pseudogene	4.74715
ENSG00000141985	455.339	0.142673	0.0296477	4.81229	1.49e-06	1.82e-05	protein_coding	4.73993
ENSG00000104517	2153.83	0.0801014	0.0166599	4.80802	1.52e-06	1.86e-05	protein_coding	4.73049
ENSG00000140931	35.8074	0.459779	0.0956258	4.8081	1.52e-06	1.86e-05	protein_coding	4.73049
ENSG00000065361	1197.89	-0.0862591	0.0179414	-4.80784	1.53e-06	1.86e-05	protein_coding	4.73049
ENSG00000132639	23.6922	-0.534859	0.111263	-4.80718	1.53e-06	1.86e-05	protein_coding	4.73049
ENSG00000125675	116.459	-0.248164	0.0516524	-4.80451	1.55e-06	1.89e-05	protein_coding	4.72354
ENSG00000131374	663.477	-0.1044	0.0217307	-4.80428	1.55e-06	1.89e-05	protein_coding	4.72354
ENSG00000117791	395.189	-0.131083	0.0272873	-4.80382	1.56e-06	1.89e-05	protein_coding	4.72354
ENSG00000104765	464.301	0.134758	0.0280741	4.80008	1.59e-06	1.93e-05	protein_coding	4.71444
ENSG00000130559	523.095	0.123675	0.0257669	4.79975	1.59e-06	1.93e-05	protein_coding	4.71444
ENSG00000134108	979.737	0.120988	0.02521	4.79921	1.59e-06	1.93e-05	protein_coding	4.71444
ENSG00000117394	43.1876	0.382959	0.0798171	4.79795	1.6e-06	1.94e-05	protein_coding	4.7122
ENSG00000214530	1364.16	-0.118901	0.0247821	-4.79787	1.6e-06	1.94e-05	protein_coding	4.7122
ENSG00000203797	99.5457	-0.252551	0.0527139	-4.79098	1.66e-06	2.01e-05	protein_coding	4.6968
ENSG00000074695	1533.8	-0.0815494	0.0170312	-4.78824	1.68e-06	2.03e-05	protein_coding	4.6925
ENSG00000106823	68.5514	-0.303659	0.0634328	-4.78709	1.69e-06	2.04e-05	protein_coding	4.69037
ENSG00000169507	17.094	-0.598405	0.125015	-4.78668	1.7e-06	2.05e-05	protein_coding	4.68825
ENSG00000161944	1415.58	-0.0960178	0.0200609	-4.78631	1.7e-06	2.05e-05	protein_coding	4.68825
ENSG00000021355	517.507	-0.148849	0.0311023	-4.7858	1.7e-06	2.05e-05	protein_coding	4.68825
ENSG00000177479	737.335	0.103703	0.0216779	4.7838	1.72e-06	2.07e-05	protein_coding	4.68403
ENSG00000198168	116.753	-0.245714	0.0513626	-4.78391	1.72e-06	2.07e-05	protein_coding	4.68403
ENSG00000153551	34.4957	0.418378	0.0875044	4.78123	1.74e-06	2.1e-05	protein_coding	4.67778
ENSG00000156873	189.658	-0.19586	0.0410051	-4.77648	1.78e-06	2.14e-05	protein_coding	4.66959
ENSG00000142207	1002.44	0.0918336	0.0192296	4.77564	1.79e-06	2.15e-05	protein_coding	4.66756
ENSG00000014123	583.333	-0.122245	0.0256059	-4.77409	1.81e-06	2.16e-05	protein_coding	4.66555
ENSG00000143179	371.792	0.131871	0.0276217	4.77417	1.8e-06	2.16e-05	protein_coding	4.66555
ENSG00000158195	886.174	0.106374	0.0222815	4.77411	1.81e-06	2.16e-05	protein_coding	4.66555
ENSG00000153879	908.584	0.100399	0.0210326	4.7735	1.81e-06	2.17e-05	protein_coding	4.66354
ENSG00000145214	185.177	0.195069	0.040871	4.7728	1.82e-06	2.17e-05	protein_coding	4.66354
ENSG00000145246	163.659	-0.206941	0.0433811	-4.77029	1.84e-06	2.2e-05	protein_coding	4.65758
ENSG00000249207	60.4577	-0.357658	0.0750254	-4.76716	1.87e-06	2.23e-05	lncRNA	4.6517
ENSG00000137673	25.3012	-0.510074	0.107002	-4.76697	1.87e-06	2.23e-05	protein_coding	4.6517
ENSG00000161048	139.063	-0.21865	0.0458747	-4.76626	1.88e-06	2.24e-05	protein_coding	4.64975
ENSG00000275464	39.0303	0.413025	0.0866809	4.76489	1.89e-06	2.25e-05	protein_coding	4.64782
ENSG00000187758	28.3441	-0.485972	0.102027	-4.76317	1.91e-06	2.27e-05	protein_coding	4.64397
ENSG00000107372	1699.65	0.0707519	0.0148564	4.76239	1.91e-06	2.28e-05	protein_coding	4.64207
ENSG00000145826	59.7709	-0.358567	0.0753168	-4.76078	1.93e-06	2.29e-05	protein_coding	4.64016
ENSG00000155849	336.637	-0.154383	0.0324274	-4.76087	1.93e-06	2.29e-05	protein_coding	4.64016
ENSG00000169045	3426.03	-0.0680456	0.0142964	-4.75964	1.94e-06	2.31e-05	protein_coding	4.63639
ENSG00000117528	1408.28	-0.0918532	0.0193064	-4.75765	1.96e-06	2.33e-05	protein_coding	4.63264
ENSG00000110436	56.497	-0.348465	0.07331	-4.7533	2e-06	2.38e-05	protein_coding	4.62342
ENSG00000176170	78.4905	0.280056	0.0590198	4.74512	2.08e-06	2.47e-05	protein_coding	4.6073
ENSG00000260284	12.2385	0.783019	0.16511	4.74241	2.11e-06	2.5e-05	unprocessed_pseudogene	4.60206
ENSG00000165732	2475.44	0.0874975	0.0184603	4.73976	2.14e-06	2.53e-05	protein_coding	4.59688
ENSG00000166348	119.485	-0.244769	0.0516639	-4.73772	2.16e-06	2.56e-05	protein_coding	4.59176
ENSG00000154783	25.1528	0.516998	0.109274	4.73121	2.23e-06	2.64e-05	protein_coding	4.5784
ENSG00000143493	270.786	-0.163773	0.0346317	-4.729	2.26e-06	2.67e-05	protein_coding	4.57349
ENSG00000159322	388.851	0.135261	0.0286037	4.72879	2.26e-06	2.67e-05	protein_coding	4.57349
ENSG00000113318	179.322	-0.196445	0.0415638	-4.72636	2.29e-06	2.7e-05	protein_coding	4.56864
ENSG00000103657	1709.82	0.0820272	0.0174009	4.71395	2.43e-06	2.87e-05	protein_coding	4.54212
ENSG00000172081	101.279	0.244082	0.0517861	4.71327	2.44e-06	2.87e-05	protein_coding	4.54212
ENSG00000267136	88.9891	-0.299296	0.0635288	-4.71119	2.46e-06	2.9e-05	lncRNA	4.5376
ENSG00000247828	295.912	-0.173881	0.0369272	-4.70874	2.49e-06	2.93e-05	lncRNA	4.53313
ENSG00000166444	320.214	-0.141498	0.0300669	-4.70611	2.52e-06	2.97e-05	protein_coding	4.52724
ENSG00000148123	17.1517	-0.618312	0.131407	-4.70531	2.53e-06	2.98e-05	protein_coding	4.52578
ENSG00000231992	10.9242	-0.723955	0.153897	-4.70416	2.55e-06	2.99e-05	lncRNA	4.52433
ENSG00000165699	620.563	0.114799	0.0244055	4.70381	2.55e-06	3e-05	protein_coding	4.52288
ENSG00000057252	220.083	-0.175005	0.0372115	-4.703	2.56e-06	3.01e-05	protein_coding	4.52143
ENSG00000242086	368.249	0.158841	0.0337797	4.70228	2.57e-06	3.02e-05	lncRNA	4.51999
ENSG00000177427	110.604	0.255452	0.0543374	4.70122	2.59e-06	3.03e-05	protein_coding	4.51856
ENSG00000172831	1898.95	0.101769	0.0216637	4.69768	2.63e-06	3.08e-05	protein_coding	4.51145
ENSG00000069275	1509.06	-0.0885001	0.01884	-4.69745	2.63e-06	3.08e-05	protein_coding	4.51145
ENSG00000157107	256.456	-0.167162	0.0355994	-4.69563	2.66e-06	3.11e-05	protein_coding	4.50724
ENSG00000129317	341.79	-0.149007	0.0317599	-4.69166	2.71e-06	3.17e-05	protein_coding	4.49894
ENSG00000163249	301.347	-0.162083	0.0345522	-4.69097	2.72e-06	3.17e-05	protein_coding	4.49894
ENSG00000170482	142.332	-0.236461	0.0504331	-4.68861	2.75e-06	3.21e-05	protein_coding	4.49349
ENSG00000171992	906.205	-0.131475	0.0280435	-4.68824	2.76e-06	3.21e-05	protein_coding	4.49349
ENSG00000113108	119.976	-0.233621	0.0498367	-4.68773	2.76e-06	3.22e-05	protein_coding	4.49214
ENSG00000259207	204.619	0.176617	0.0376782	4.68753	2.77e-06	3.22e-05	protein_coding	4.49214
ENSG00000005436	245.188	-0.182593	0.0389606	-4.68661	2.78e-06	3.23e-05	protein_coding	4.4908
ENSG00000157933	356.905	0.154738	0.0330545	4.68131	2.85e-06	3.31e-05	protein_coding	4.48017
ENSG00000026950	141.94	-0.219552	0.0469115	-4.68012	2.87e-06	3.33e-05	protein_coding	4.47756
ENSG00000064932	550.729	0.126951	0.0271368	4.67818	2.89e-06	3.36e-05	protein_coding	4.47366
ENSG00000102081	558.549	-0.119594	0.0255638	-4.67826	2.89e-06	3.36e-05	protein_coding	4.47366
ENSG00000075275	84.1352	-0.271746	0.0580974	-4.67742	2.91e-06	3.37e-05	protein_coding	4.47237
ENSG00000123124	850.463	-0.125707	0.0268773	-4.67709	2.91e-06	3.37e-05	protein_coding	4.47237
ENSG00000196557	852.359	0.128953	0.0275803	4.67555	2.93e-06	3.4e-05	protein_coding	4.46852
ENSG00000144852	821.498	-0.117007	0.0250377	-4.67323	2.97e-06	3.43e-05	protein_coding	4.46471
ENSG00000113583	646.993	-0.120615	0.0258186	-4.67165	2.99e-06	3.46e-05	protein_coding	4.46092
ENSG00000111199	79.0045	-0.298915	0.0639993	-4.67059	3e-06	3.47e-05	protein_coding	4.45967
ENSG00000139218	2073.96	-0.108593	0.0232691	-4.66684	3.06e-06	3.53e-05	protein_coding	4.45223
ENSG00000117411	367	0.132704	0.0284505	4.66439	3.1e-06	3.57e-05	protein_coding	4.44733
ENSG00000143344	201.614	-0.177036	0.0379537	-4.66452	3.09e-06	3.57e-05	protein_coding	4.44733
ENSG00000170581	568.995	-0.114716	0.0245935	-4.6645	3.09e-06	3.57e-05	protein_coding	4.44733
ENSG00000211584	187.851	0.202365	0.0433993	4.66285	3.12e-06	3.59e-05	protein_coding	4.44491
ENSG00000101974	1005.85	-0.0998391	0.0214251	-4.6599	3.16e-06	3.64e-05	protein_coding	4.4389
ENSG00000105552	125.834	-0.211969	0.0454887	-4.65981	3.16e-06	3.64e-05	protein_coding	4.4389
ENSG00000112249	1552.26	-0.0944991	0.0202838	-4.65884	3.18e-06	3.66e-05	protein_coding	4.43652
ENSG00000138071	2009.47	-0.0895953	0.019233	-4.65842	3.19e-06	3.66e-05	protein_coding	4.43652
ENSG00000123213	1329.89	0.0904212	0.0194288	4.65397	3.26e-06	3.74e-05	protein_coding	4.42713
ENSG00000152256	192.813	0.191921	0.0412671	4.65069	3.31e-06	3.8e-05	protein_coding	4.42022
ENSG00000125166	1338.65	-0.078158	0.0168085	-4.64991	3.32e-06	3.81e-05	protein_coding	4.41908
ENSG00000130005	372.933	-0.165002	0.0354882	-4.64949	3.33e-06	3.81e-05	protein_coding	4.41908
ENSG00000163320	529.843	-0.118927	0.0255781	-4.64958	3.33e-06	3.81e-05	protein_coding	4.41908
ENSG00000104980	340.349	0.133455	0.0287274	4.64558	3.39e-06	3.88e-05	protein_coding	4.41117
ENSG00000176915	968.489	0.0924149	0.0198928	4.64564	3.39e-06	3.88e-05	protein_coding	4.41117
ENSG00000139508	246.876	-0.171891	0.0370077	-4.64473	3.41e-06	3.89e-05	protein_coding	4.41005
ENSG00000164237	509.19	-0.128617	0.027692	-4.64455	3.41e-06	3.89e-05	protein_coding	4.41005
ENSG00000021852	456.67	-0.133646	0.028776	-4.64437	3.41e-06	3.89e-05	protein_coding	4.41005
ENSG00000167721	699.061	0.105059	0.0226269	4.64309	3.43e-06	3.91e-05	protein_coding	4.40782
ENSG00000104823	632.448	0.118383	0.0254977	4.64289	3.44e-06	3.92e-05	protein_coding	4.40671
ENSG00000197961	918.473	0.0985996	0.0212517	4.63962	3.49e-06	3.98e-05	protein_coding	4.40012
ENSG00000131381	476.654	0.116024	0.0250079	4.63947	3.49e-06	3.98e-05	protein_coding	4.40012
ENSG00000119537	738.373	0.0996582	0.0214867	4.63814	3.52e-06	4e-05	protein_coding	4.39794
ENSG00000125089	161.957	0.226642	0.0488825	4.63648	3.54e-06	4.03e-05	protein_coding	4.39469
ENSG00000100994	1534.33	0.0940393	0.0202883	4.63516	3.57e-06	4.05e-05	protein_coding	4.39254
ENSG00000180900	1010.79	0.117292	0.0253059	4.63497	3.57e-06	4.05e-05	protein_coding	4.39254
ENSG00000116685	526.847	0.121088	0.0261266	4.63467	3.58e-06	4.06e-05	protein_coding	4.39147
ENSG00000006704	184.476	0.186065	0.040175	4.63135	3.63e-06	4.12e-05	protein_coding	4.3851
ENSG00000137409	1088.43	0.0932483	0.020134	4.63139	3.63e-06	4.12e-05	protein_coding	4.3851
ENSG00000112679	199.816	0.196768	0.0425085	4.62892	3.68e-06	4.16e-05	protein_coding	4.38091
ENSG00000144746	1407.84	-0.111426	0.024094	-4.62462	3.75e-06	4.25e-05	protein_coding	4.37161
ENSG00000087842	207.605	0.189772	0.0410493	4.62302	3.78e-06	4.28e-05	protein_coding	4.36856
ENSG00000165471	31.7984	-0.447018	0.0967245	-4.62156	3.81e-06	4.3e-05	protein_coding	4.36653
ENSG00000109193	42.2469	-0.433601	0.0938286	-4.6212	3.82e-06	4.31e-05	protein_coding	4.36552
ENSG00000072315	53.6239	-0.326546	0.0706899	-4.61941	3.85e-06	4.34e-05	protein_coding	4.36251
ENSG00000152102	1284.48	0.0788255	0.0170643	4.61933	3.85e-06	4.34e-05	protein_coding	4.36251
ENSG00000235090	45.9159	0.378813	0.0820143	4.61887	3.86e-06	4.35e-05	processed_pseudogene	4.36151
ENSG00000197296	325.302	0.1424	0.0308308	4.61875	3.86e-06	4.35e-05	protein_coding	4.36151
ENSG00000180581	22.9988	0.552419	0.119687	4.61552	3.92e-06	4.41e-05	processed_pseudogene	4.35556
ENSG00000148411	1280.97	0.0931499	0.0201877	4.61419	3.95e-06	4.44e-05	protein_coding	4.35262
ENSG00000110619	592.527	0.116907	0.0253424	4.6131	3.97e-06	4.46e-05	protein_coding	4.35067
ENSG00000116985	73.1145	0.292077	0.0633155	4.61304	3.97e-06	4.46e-05	protein_coding	4.35067
ENSG00000178662	54.3631	-0.344713	0.0747455	-4.61182	3.99e-06	4.48e-05	protein_coding	4.34872
ENSG00000188738	26.3545	-0.499475	0.108337	-4.61038	4.02e-06	4.51e-05	protein_coding	4.34582
ENSG00000166598	1887.37	-0.0835348	0.0181279	-4.60808	4.06e-06	4.56e-05	protein_coding	4.34104
ENSG00000119655	196.463	0.188018	0.0408054	4.60768	4.07e-06	4.56e-05	protein_coding	4.34104
ENSG00000135446	286.36	0.149077	0.0323601	4.60681	4.09e-06	4.58e-05	protein_coding	4.33913
ENSG00000165338	101.533	-0.236154	0.051267	-4.60636	4.1e-06	4.59e-05	protein_coding	4.33819
ENSG00000129911	118.538	0.230811	0.0501119	4.6059	4.11e-06	4.59e-05	protein_coding	4.33819
ENSG00000066583	380.371	-0.149758	0.0325215	-4.60487	4.13e-06	4.61e-05	protein_coding	4.3363
ENSG00000165995	127.284	-0.212946	0.0462428	-4.60495	4.13e-06	4.61e-05	protein_coding	4.3363
ENSG00000169213	167.076	0.205302	0.0445935	4.60385	4.15e-06	4.63e-05	protein_coding	4.33442
ENSG00000106443	571.845	-0.114139	0.0248054	-4.60137	4.2e-06	4.68e-05	protein_coding	4.32975
ENSG00000138032	189.711	-0.218954	0.0476231	-4.59764	4.27e-06	4.76e-05	protein_coding	4.32239
ENSG00000172497	285.076	-0.15532	0.033786	-4.59716	4.28e-06	4.77e-05	protein_coding	4.32148
ENSG00000133731	288.634	-0.154589	0.0336618	-4.59242	4.38e-06	4.88e-05	protein_coding	4.31158
ENSG00000101986	163.17	-0.205256	0.0447007	-4.59179	4.39e-06	4.89e-05	protein_coding	4.31069
ENSG00000100234	248.808	-0.157657	0.0343369	-4.59149	4.4e-06	4.89e-05	protein_coding	4.31069
ENSG00000183655	260.423	0.160132	0.0348983	4.58855	4.46e-06	4.96e-05	protein_coding	4.30452
ENSG00000213639	1195.33	-0.141141	0.0307665	-4.58747	4.49e-06	4.98e-05	protein_coding	4.30277
ENSG00000156463	254.529	-0.157441	0.0343578	-4.58238	4.6e-06	5.1e-05	protein_coding	4.29243
ENSG00000234741	977.254	0.0900863	0.0196734	4.5791	4.67e-06	5.18e-05	lncRNA	4.28567
ENSG00000134769	551.367	0.13086	0.0285779	4.57908	4.67e-06	5.18e-05	protein_coding	4.28567
ENSG00000115365	420.621	-0.127697	0.0278903	-4.57856	4.68e-06	5.19e-05	protein_coding	4.28483
ENSG00000254004	243.903	-0.163367	0.0356955	-4.5767	4.72e-06	5.23e-05	protein_coding	4.2815
ENSG00000205358	119.779	0.256758	0.056107	4.57621	4.73e-06	5.24e-05	protein_coding	4.28067
ENSG00000070413	1032.76	0.10188	0.0222828	4.57215	4.83e-06	5.33e-05	protein_coding	4.27327
ENSG00000123643	166.626	0.183558	0.0401454	4.57233	4.82e-06	5.33e-05	protein_coding	4.27327
ENSG00000137364	541.513	-0.119859	0.0262147	-4.57222	4.83e-06	5.33e-05	protein_coding	4.27327
ENSG00000197119	207.572	0.18258	0.0399317	4.57232	4.82e-06	5.33e-05	protein_coding	4.27327
ENSG00000132740	185.361	0.179691	0.0393026	4.572	4.83e-06	5.33e-05	protein_coding	4.27327
ENSG00000266412	4303.8	-0.0764834	0.0167317	-4.57117	4.85e-06	5.34e-05	protein_coding	4.27246
ENSG00000100416	289.512	0.147591	0.0322987	4.56957	4.89e-06	5.38e-05	protein_coding	4.26922
ENSG00000204682	83.289	-0.281501	0.061665	-4.565	5e-06	5.5e-05	lncRNA	4.25964
ENSG00000164251	157.332	0.196937	0.0431542	4.56356	5.03e-06	5.53e-05	protein_coding	4.25727
ENSG00000060069	277.682	0.152339	0.0334008	4.56094	5.09e-06	5.6e-05	protein_coding	4.25181
ENSG00000099251	26.6663	-0.461881	0.101276	-4.56063	5.1e-06	5.6e-05	transcribed_unprocessed_pseudogene	4.25181
ENSG00000040341	338.115	-0.141977	0.0311383	-4.55958	5.13e-06	5.63e-05	protein_coding	4.24949
ENSG00000129946	500.295	0.140796	0.0308857	4.55863	5.15e-06	5.65e-05	protein_coding	4.24795
ENSG00000142002	1512.27	-0.104207	0.0228596	-4.55859	5.15e-06	5.65e-05	protein_coding	4.24795
ENSG00000166451	79.9977	-0.269214	0.0590612	-4.55823	5.16e-06	5.65e-05	protein_coding	4.24795
ENSG00000125827	630.535	-0.111073	0.024381	-4.55573	5.22e-06	5.72e-05	protein_coding	4.2426
ENSG00000175482	129.925	0.237542	0.0521492	4.55504	5.24e-06	5.73e-05	protein_coding	4.24185
ENSG00000010932	44.7215	-0.342983	0.0753002	-4.55488	5.24e-06	5.73e-05	protein_coding	4.24185
ENSG00000156876	66.8823	-0.306703	0.0673367	-4.55477	5.24e-06	5.73e-05	protein_coding	4.24185
ENSG00000235823	10.7142	-0.764591	0.167927	-4.55312	5.29e-06	5.77e-05	lncRNA	4.23882
ENSG00000064601	427.643	0.132689	0.0291797	4.54732	5.43e-06	5.93e-05	protein_coding	4.22695
ENSG00000172456	567.694	-0.12477	0.0274527	-4.54493	5.5e-06	5.99e-05	protein_coding	4.22257
ENSG00000189241	1172.16	-0.0791913	0.0174345	-4.54222	5.57e-06	6.07e-05	protein_coding	4.21681
ENSG00000163872	422.065	0.129005	0.0284049	4.54166	5.58e-06	6.08e-05	protein_coding	4.2161
ENSG00000143624	676.839	-0.11176	0.0246091	-4.54141	5.59e-06	6.08e-05	protein_coding	4.2161
ENSG00000165417	340.45	-0.148561	0.0327173	-4.54076	5.61e-06	6.1e-05	protein_coding	4.21467
ENSG00000119280	304.421	0.141481	0.0311721	4.53872	5.66e-06	6.15e-05	protein_coding	4.21112
ENSG00000080546	234.885	-0.158239	0.0348753	-4.53727	5.7e-06	6.19e-05	protein_coding	4.20831
ENSG00000156802	225.669	-0.167789	0.0369967	-4.53525	5.75e-06	6.25e-05	protein_coding	4.20412
ENSG00000202058	242.213	0.420723	0.092776	4.53483	5.77e-06	6.26e-05	misc_RNA	4.20343
ENSG00000248705	77.6863	0.294687	0.0649971	4.53385	5.79e-06	6.28e-05	unprocessed_pseudogene	4.20204
ENSG00000101323	828.304	-0.128604	0.0283704	-4.53302	5.81e-06	6.3e-05	protein_coding	4.20066
ENSG00000113916	364.824	0.140411	0.03098	4.53231	5.83e-06	6.32e-05	protein_coding	4.19928
ENSG00000068654	1370.54	0.0844383	0.018633	4.53165	5.85e-06	6.33e-05	protein_coding	4.1986
ENSG00000234127	539.692	-0.104701	0.0231244	-4.52774	5.96e-06	6.45e-05	protein_coding	4.19044
ENSG00000273259	45.8814	-0.357996	0.0790811	-4.52695	5.98e-06	6.47e-05	protein_coding	4.1891
ENSG00000038274	326.051	-0.151858	0.0335488	-4.52647	6e-06	6.48e-05	protein_coding	4.18842
ENSG00000266850	33.9368	-0.413943	0.0914818	-4.52487	6.04e-06	6.52e-05	lncRNA	4.18575
ENSG00000137767	600.059	0.116631	0.0257764	4.52469	6.05e-06	6.53e-05	protein_coding	4.18509
ENSG00000005486	364.179	0.123034	0.0271932	4.52445	6.06e-06	6.53e-05	protein_coding	4.18509
ENSG00000265681	153.392	0.226074	0.0499677	4.5244	6.06e-06	6.53e-05	protein_coding	4.18509
ENSG00000150403	990.102	0.0882295	0.0195025	4.52401	6.07e-06	6.53e-05	protein_coding	4.18509
ENSG00000126790	273.493	0.154306	0.0341133	4.52334	6.09e-06	6.55e-05	protein_coding	4.18376
ENSG00000198911	1782.84	-0.0778551	0.0172134	-4.52294	6.1e-06	6.56e-05	protein_coding	4.1831
ENSG00000077458	124.603	-0.220979	0.0489105	-4.51803	6.24e-06	6.71e-05	protein_coding	4.17328
ENSG00000196472	29.9455	-0.466948	0.103358	-4.51779	6.25e-06	6.71e-05	transcribed_unprocessed_pseudogene	4.17328
ENSG00000179051	362.608	0.127796	0.0282894	4.51745	6.26e-06	6.72e-05	protein_coding	4.17263
ENSG00000232451	53.085	-0.327012	0.0724214	-4.5154	6.32e-06	6.78e-05	lncRNA	4.16877
ENSG00000108924	189.304	-0.208163	0.0461091	-4.51457	6.34e-06	6.8e-05	protein_coding	4.16749
ENSG00000148396	1164.75	0.0923518	0.0204605	4.51366	6.37e-06	6.83e-05	protein_coding	4.16558
ENSG00000095464	13.0122	-0.657842	0.145769	-4.5129	6.39e-06	6.85e-05	protein_coding	4.16431
ENSG00000255240	32.4669	-0.427335	0.0947267	-4.51124	6.45e-06	6.9e-05	lncRNA	4.16115
ENSG00000110092	586.704	-0.121588	0.0269745	-4.50754	6.56e-06	7.01e-05	protein_coding	4.15428
ENSG00000140521	998.66	0.0930894	0.0206559	4.50668	6.59e-06	7.04e-05	protein_coding	4.15243
ENSG00000084733	1268.71	0.0880793	0.0195551	4.50415	6.66e-06	7.11e-05	protein_coding	4.14813
ENSG00000085733	1655.2	0.0717431	0.0159285	4.50408	6.67e-06	7.11e-05	protein_coding	4.14813
ENSG00000169641	542.084	0.104815	0.0232717	4.50397	6.67e-06	7.11e-05	protein_coding	4.14813
ENSG00000241399	93.3569	-0.261999	0.0581672	-4.50424	6.66e-06	7.11e-05	protein_coding	4.14813
ENSG00000126070	451.985	-0.122225	0.0271644	-4.49947	6.81e-06	7.26e-05	protein_coding	4.13906
ENSG00000103043	493.75	0.123013	0.0273435	4.49881	6.83e-06	7.28e-05	protein_coding	4.13787
ENSG00000065413	170.261	0.195142	0.0434011	4.49625	6.92e-06	7.36e-05	protein_coding	4.13312
ENSG00000111775	392.48	0.141094	0.0313813	4.4961	6.92e-06	7.36e-05	protein_coding	4.13312
ENSG00000115295	99.7018	0.231841	0.0515707	4.4956	6.94e-06	7.37e-05	protein_coding	4.13253
ENSG00000073734	215.74	-0.171368	0.0381327	-4.49398	6.99e-06	7.43e-05	protein_coding	4.12901
ENSG00000164855	445.738	0.136451	0.0303733	4.49249	7.04e-06	7.47e-05	protein_coding	4.12668
ENSG00000123689	119.359	0.231718	0.0515994	4.49071	7.1e-06	7.53e-05	protein_coding	4.12321
ENSG00000100911	843.211	-0.1161	0.0258559	-4.49028	7.11e-06	7.54e-05	protein_coding	4.12263
ENSG00000198189	995.117	-0.116566	0.0259645	-4.48945	7.14e-06	7.57e-05	protein_coding	4.1209
ENSG00000143409	310.256	-0.142586	0.0317646	-4.48884	7.16e-06	7.58e-05	protein_coding	4.12033
ENSG00000092841	4220.2	0.0765293	0.0170498	4.48857	7.17e-06	7.59e-05	protein_coding	4.11976
ENSG00000171469	285.298	-0.139548	0.03109	-4.48851	7.17e-06	7.59e-05	protein_coding	4.11976
ENSG00000144445	355.964	-0.147901	0.0329641	-4.48673	7.23e-06	7.65e-05	protein_coding	4.11634
ENSG00000129197	262.635	0.154821	0.0345182	4.48519	7.28e-06	7.7e-05	protein_coding	4.11351
ENSG00000148296	331.284	0.132611	0.0295676	4.48501	7.29e-06	7.7e-05	protein_coding	4.11351
ENSG00000115756	461.225	0.114021	0.0254235	4.48486	7.3e-06	7.7e-05	protein_coding	4.11351
ENSG00000224032	139.951	0.213821	0.0477005	4.48257	7.37e-06	7.77e-05	lncRNA	4.10958
ENSG00000086300	369.622	-0.127281	0.0283952	-4.48249	7.38e-06	7.77e-05	protein_coding	4.10958
ENSG00000280390	22.8641	-0.540954	0.120745	-4.48013	7.46e-06	7.86e-05	TEC	4.10458
ENSG00000167553	880.415	0.114448	0.0255492	4.47951	7.48e-06	7.87e-05	protein_coding	4.10403
ENSG00000074800	15434.8	0.0646019	0.0144252	4.47841	7.52e-06	7.91e-05	protein_coding	4.10182
ENSG00000151881	101.011	-0.241364	0.0539623	-4.47283	7.72e-06	8.11e-05	protein_coding	4.09098
ENSG00000175768	80.772	0.26991	0.0603684	4.47105	7.78e-06	8.18e-05	protein_coding	4.08725
ENSG00000088899	261.559	0.16506	0.0369294	4.4696	7.84e-06	8.22e-05	protein_coding	4.08513
ENSG00000122376	641.707	-0.119086	0.026643	-4.4697	7.83e-06	8.22e-05	protein_coding	4.08513
ENSG00000174951	29.9765	0.485242	0.108617	4.46746	7.92e-06	8.3e-05	protein_coding	4.08092
ENSG00000188157	1068.81	0.141801	0.0317437	4.46706	7.93e-06	8.31e-05	protein_coding	4.0804
ENSG00000233016	220.79	0.161639	0.0361916	4.46621	7.96e-06	8.34e-05	lncRNA	4.07883
ENSG00000124783	1296.73	-0.0960043	0.0215126	-4.46271	8.09e-06	8.47e-05	protein_coding	4.07212
ENSG00000235269	37.3024	-0.410917	0.0920934	-4.46196	8.12e-06	8.49e-05	lncRNA	4.07109
ENSG00000246859	30.4579	-0.43131	0.0966634	-4.46198	8.12e-06	8.49e-05	lncRNA	4.07109
ENSG00000267322	190.787	0.233186	0.0522675	4.4614	8.14e-06	8.51e-05	lncRNA	4.07007
ENSG00000132386	823.569	-0.114696	0.0257089	-4.46134	8.14e-06	8.51e-05	protein_coding	4.07007
ENSG00000285999	12.8217	-0.702979	0.157627	-4.45978	8.2e-06	8.56e-05	lncRNA	4.06753
ENSG00000052723	537.368	-0.111125	0.0249212	-4.45905	8.23e-06	8.59e-05	protein_coding	4.06601
ENSG00000106723	316.361	-0.140277	0.0314631	-4.45847	8.25e-06	8.6e-05	protein_coding	4.0655
ENSG00000142676	4474.4	0.0793976	0.0178088	4.45832	8.26e-06	8.6e-05	protein_coding	4.0655
ENSG00000259293	31.4619	-0.427612	0.0959614	-4.45608	8.35e-06	8.69e-05	lncRNA	4.06098
ENSG00000235903	158.188	-0.187665	0.0421239	-4.45508	8.39e-06	8.72e-05	lncRNA	4.05948
ENSG00000254990	8.14054	-0.848395	0.190436	-4.45502	8.39e-06	8.72e-05	lncRNA	4.05948
ENSG00000047346	392.193	-0.167564	0.0376172	-4.45444	8.41e-06	8.74e-05	protein_coding	4.05849
ENSG00000107581	4745.31	0.0657371	0.014771	4.45041	8.57e-06	8.9e-05	protein_coding	4.05061
ENSG00000161904	356.627	0.126426	0.0284203	4.44844	8.65e-06	8.98e-05	protein_coding	4.04672
ENSG00000157985	302.696	0.166064	0.0373439	4.44687	8.71e-06	9.04e-05	protein_coding	4.04383
ENSG00000124253	690.596	0.207298	0.0466447	4.44419	8.82e-06	9.15e-05	protein_coding	4.03858
ENSG00000137500	255.801	-0.154626	0.0347948	-4.44393	8.83e-06	9.15e-05	protein_coding	4.03858
ENSG00000164039	226.963	-0.162191	0.0364984	-4.44378	8.84e-06	9.15e-05	protein_coding	4.03858
ENSG00000005007	820.232	0.0929882	0.0209388	4.44094	8.96e-06	9.27e-05	protein_coding	4.03292
ENSG00000213923	177.856	0.178156	0.0401244	4.4401	8.99e-06	9.3e-05	protein_coding	4.03152
ENSG00000153029	277.274	-0.144478	0.0325517	-4.43842	9.06e-06	9.37e-05	protein_coding	4.02826
ENSG00000060138	659.226	0.0972103	0.0219034	4.43814	9.07e-06	9.37e-05	protein_coding	4.02826
ENSG00000107438	2522.11	-0.0706314	0.0159235	-4.43568	9.18e-06	9.47e-05	protein_coding	4.02365
ENSG00000175048	248.934	-0.144933	0.0326958	-4.43278	9.3e-06	9.6e-05	protein_coding	4.01773
ENSG00000049860	788.02	0.107117	0.0241665	4.43244	9.32e-06	9.61e-05	protein_coding	4.01728
ENSG00000205765	429.049	-0.128875	0.0290837	-4.43118	9.37e-06	9.66e-05	protein_coding	4.01502
ENSG00000156096	2129.36	-0.153536	0.034655	-4.43041	9.41e-06	9.69e-05	protein_coding	4.01368
ENSG00000071859	558.508	0.107195	0.0242005	4.42944	9.45e-06	9.72e-05	protein_coding	4.01233
ENSG00000178718	93.8773	0.255786	0.0577486	4.4293	9.45e-06	9.72e-05	protein_coding	4.01233
ENSG00000180008	343.488	-0.143022	0.0322983	-4.42817	9.5e-06	9.77e-05	protein_coding	4.01011
ENSG00000287957	50.4322	-0.349815	0.0790635	-4.42448	9.67e-06	9.93e-05	lncRNA	4.00305
ENSG00000171603	91.2052	0.257863	0.0582849	4.42418	9.68e-06	9.94e-05	protein_coding	4.00261
ENSG00000076201	290.463	0.166142	0.0375593	4.42345	9.71e-06	9.97e-05	protein_coding	4.0013
ENSG00000240065	195.834	-0.187794	0.0424551	-4.42336	9.72e-06	9.97e-05	protein_coding	4.0013
ENSG00000178105	353.44	0.132222	0.0299	4.42214	9.77e-06	0.000100146	protein_coding	3.99937
ENSG00000213719	2180.37	0.104272	0.02358	4.42205	9.78e-06	0.000100146	protein_coding	3.99937
ENSG00000074590	191.665	-0.175355	0.0396715	-4.42018	9.86e-06	0.000100958	protein_coding	3.99586
ENSG00000139146	237.104	0.160835	0.0363901	4.41975	9.88e-06	0.000101098	protein_coding	3.99526
ENSG00000176623	550.011	-0.114231	0.0258468	-4.41955	9.89e-06	0.000101115	protein_coding	3.99518
ENSG00000189306	403.803	0.137382	0.0310858	4.41945	9.9e-06	0.000101115	protein_coding	3.99518
ENSG00000175455	602.729	-0.117008	0.0264814	-4.41851	9.94e-06	0.000101499	protein_coding	3.99354
ENSG00000213614	283.491	0.1379	0.0312171	4.41746	9.99e-06	0.000101933	protein_coding	3.99169
ENSG00000140598	364.167	0.138117	0.0312926	4.41375	1.02e-05	0.000103634	protein_coding	3.9845
ENSG00000151623	155.071	-0.179863	0.0407684	-4.41182	1.03e-05	0.0001045	protein_coding	3.98088
ENSG00000108828	543.031	0.117755	0.0266937	4.41133	1.03e-05	0.000104675	protein_coding	3.98016
ENSG00000161031	49.4423	-0.349341	0.0791943	-4.4112	1.03e-05	0.000104677	protein_coding	3.98015
ENSG00000129625	1139.65	-0.092756	0.0210364	-4.40931	1.04e-05	0.000105529	protein_coding	3.97663
ENSG00000287190	11.4926	-0.693187	0.15725	-4.40818	1.04e-05	0.000106018	lncRNA	3.97462
ENSG00000205937	552.091	0.10953	0.0248577	4.40627	1.05e-05	0.000106894	protein_coding	3.97105
ENSG00000162522	738.202	0.116008	0.0263489	4.40275	1.07e-05	0.00010858	protein_coding	3.96425
ENSG00000132382	701.396	0.109443	0.0248772	4.39932	1.09e-05	0.000110247	protein_coding	3.95763
ENSG00000167701	360.213	-0.183554	0.0417302	-4.39858	1.09e-05	0.000110558	protein_coding	3.95641
ENSG00000169570	137.728	-0.200934	0.0457097	-4.39587	1.1e-05	0.000111879	protein_coding	3.95125
ENSG00000067445	61.0346	-0.321634	0.0732298	-4.39212	1.12e-05	0.000113761	protein_coding	3.94401
ENSG00000096384	13161.2	0.0522414	0.011895	4.39188	1.12e-05	0.000113821	protein_coding	3.94378
ENSG00000088247	884.122	0.0869523	0.019801	4.39132	1.13e-05	0.000114045	protein_coding	3.94292
ENSG00000168994	1166.12	0.105313	0.0239884	4.39015	1.13e-05	0.000114593	protein_coding	3.94084
ENSG00000236824	4.8393	1.25137	0.285074	4.38962	1.14e-05	0.000114805	scRNA	3.94004
ENSG00000116514	221.924	0.178189	0.0406062	4.38823	1.14e-05	0.000115472	protein_coding	3.93752
ENSG00000157227	471.276	0.131251	0.0299133	4.38772	1.15e-05	0.000115677	protein_coding	3.93675
ENSG00000169047	910.967	-0.103096	0.0235152	-4.38423	1.16e-05	0.000117476	protein_coding	3.93005
ENSG00000221869	350.152	0.163892	0.0373961	4.3826	1.17e-05	0.000118292	protein_coding	3.92704
ENSG00000084073	947.009	-0.126374	0.028845	-4.38114	1.18e-05	0.000118943	protein_coding	3.92466
ENSG00000108984	33.78	-0.388402	0.0886529	-4.38115	1.18e-05	0.000118943	protein_coding	3.92466
ENSG00000095637	2136.41	0.0834312	0.0190458	4.38054	1.18e-05	0.000119202	protein_coding	3.92372
ENSG00000279390	49.2022	-0.335503	0.0766281	-4.37832	1.2e-05	0.000120352	TEC	3.91955
ENSG00000123130	709.639	0.0949344	0.021692	4.37647	1.21e-05	0.000121308	protein_coding	3.91611
ENSG00000137124	1505.88	0.0913773	0.0208931	4.37356	1.22e-05	0.000122865	protein_coding	3.91057
ENSG00000130173	62.9959	-0.349727	0.0799709	-4.37318	1.22e-05	0.000123009	protein_coding	3.91006
ENSG00000073536	227.651	0.163831	0.0374668	4.37269	1.23e-05	0.000123215	protein_coding	3.90934
ENSG00000002834	3637.51	0.0714288	0.0163413	4.37106	1.24e-05	0.00012399	protein_coding	3.90661
ENSG00000072062	550.575	-0.117153	0.0268018	-4.37109	1.24e-05	0.00012399	protein_coding	3.90661
ENSG00000137944	243.268	-0.161384	0.0369375	-4.36912	1.25e-05	0.000125023	protein_coding	3.90301
ENSG00000090273	1737.74	0.0770677	0.0176479	4.36697	1.26e-05	0.000126116	protein_coding	3.89923
ENSG00000169891	495.157	-0.11739	0.0268807	-4.36707	1.26e-05	0.000126116	protein_coding	3.89923
ENSG00000186141	487.342	0.110337	0.0252699	4.36635	1.26e-05	0.0001264	protein_coding	3.89825
ENSG00000067182	639.701	0.107039	0.0245197	4.36543	1.27e-05	0.000126859	protein_coding	3.89668
ENSG00000116001	368.986	-0.128626	0.0294787	-4.36336	1.28e-05	0.000127991	protein_coding	3.89282
ENSG00000090060	2393.81	-0.080493	0.0184481	-4.36321	1.28e-05	0.000128003	protein_coding	3.89278
ENSG00000070061	939.519	-0.09788	0.0224436	-4.36115	1.29e-05	0.000129137	protein_coding	3.88895
ENSG00000177600	1409.49	0.109105	0.0250236	4.36007	1.3e-05	0.000129706	protein_coding	3.88704
ENSG00000168137	1491.35	0.0819728	0.0188032	4.35952	1.3e-05	0.000129955	protein_coding	3.88621
ENSG00000130208	1985.8	-0.137813	0.0316387	-4.35584	1.33e-05	0.000132078	protein_coding	3.87917
ENSG00000115648	271.764	0.157118	0.036089	4.35362	1.34e-05	0.00013335	protein_coding	3.87501
ENSG00000156453	475.535	0.132903	0.0305317	4.35294	1.34e-05	0.000133687	protein_coding	3.87391
ENSG00000185728	1006.81	-0.0873164	0.020062	-4.35232	1.35e-05	0.000133988	protein_coding	3.87293
ENSG00000181450	107.273	-0.219959	0.0505415	-4.35206	1.35e-05	0.000134071	protein_coding	3.87267
ENSG00000109511	71.6435	-0.284762	0.0654619	-4.35004	1.36e-05	0.00013523	protein_coding	3.86893
ENSG00000173039	625.819	0.107131	0.0246352	4.34868	1.37e-05	0.000135997	protein_coding	3.86647
ENSG00000064607	852.23	0.0943578	0.021708	4.34668	1.38e-05	0.000137158	protein_coding	3.86278
ENSG00000026025	748.194	0.196153	0.0451329	4.34613	1.39e-05	0.000137426	protein_coding	3.86193
ENSG00000149311	915.497	-0.102037	0.0234799	-4.34573	1.39e-05	0.00013753	protein_coding	3.8616
ENSG00000149428	1028.05	-0.0840263	0.0193355	-4.34571	1.39e-05	0.00013753	protein_coding	3.8616
ENSG00000111077	948.001	-0.115029	0.0264777	-4.34438	1.4e-05	0.000138283	protein_coding	3.85923
ENSG00000105778	818.885	0.0967083	0.0222693	4.34267	1.41e-05	0.000139289	protein_coding	3.85608
ENSG00000255495	11.3767	0.712427	0.164137	4.34045	1.42e-05	0.000140622	lncRNA	3.85195
ENSG00000121486	278.097	-0.137046	0.0316037	-4.33639	1.45e-05	0.000143157	protein_coding	3.84419
ENSG00000131171	124.032	-0.212399	0.0490011	-4.33458	1.46e-05	0.000144259	protein_coding	3.84086
ENSG00000285976	123.814	0.216613	0.0499758	4.33436	1.46e-05	0.000144317	protein_coding	3.84068
ENSG00000189079	466.03	-0.113589	0.0262081	-4.33411	1.46e-05	0.000144404	protein_coding	3.84042
ENSG00000161960	121.172	0.210725	0.0486273	4.33347	1.47e-05	0.000144738	protein_coding	3.83942
ENSG00000166197	1268.97	0.0803625	0.0185452	4.33333	1.47e-05	0.000144748	protein_coding	3.83939
ENSG00000188706	920.765	0.0768414	0.017735	4.33275	1.47e-05	0.000145046	protein_coding	3.83849
ENSG00000134352	3565.66	-0.081367	0.0187942	-4.32937	1.5e-05	0.00014721	protein_coding	3.83206
ENSG00000125945	117.999	-0.210623	0.0486533	-4.32905	1.5e-05	0.000147333	protein_coding	3.8317
ENSG00000047188	838.372	-0.0912407	0.021098	-4.32461	1.53e-05	0.000150251	protein_coding	3.82318
ENSG00000105732	104.222	0.229049	0.0529811	4.32322	1.54e-05	0.000151114	protein_coding	3.8207
ENSG00000233445	45.3495	0.346946	0.0802746	4.32198	1.55e-05	0.000151877	processed_pseudogene	3.81851
ENSG00000164587	2759.66	0.0896922	0.0207693	4.31849	1.57e-05	0.000154208	protein_coding	3.81189
ENSG00000141503	932.637	0.0927917	0.0214907	4.31776	1.58e-05	0.000154637	protein_coding	3.81069
ENSG00000168374	1104.53	-0.109408	0.0253641	-4.31349	1.61e-05	0.000157564	protein_coding	3.80254
ENSG00000205133	208.584	-0.175619	0.0407265	-4.31214	1.62e-05	0.000158437	protein_coding	3.80014
ENSG00000101856	1134.61	-0.0878325	0.0203727	-4.3113	1.62e-05	0.000158953	protein_coding	3.79873
ENSG00000129667	490.716	0.129596	0.0300622	4.31091	1.63e-05	0.000159139	protein_coding	3.79822
ENSG00000135596	284.986	0.159691	0.0370493	4.31024	1.63e-05	0.000159533	protein_coding	3.79715
ENSG00000112715	1022.25	0.100888	0.0234085	4.30989	1.63e-05	0.000159692	protein_coding	3.79672
ENSG00000176907	431.379	-0.120718	0.0280249	-4.30753	1.65e-05	0.000161315	protein_coding	3.79233
ENSG00000087274	1924.35	-0.0602396	0.0139882	-4.30645	1.66e-05	0.00016201	protein_coding	3.79046
ENSG00000253716	24.3517	0.501352	0.116434	4.30589	1.66e-05	0.000162333	lncRNA	3.78959
ENSG00000101084	311.978	0.164498	0.0382057	4.30557	1.67e-05	0.00016247	protein_coding	3.78923
ENSG00000135269	459.609	0.122802	0.0285381	4.30308	1.68e-05	0.000164218	protein_coding	3.78458
ENSG00000144306	193.674	-0.165033	0.0383667	-4.30147	1.7e-05	0.000165323	protein_coding	3.78167
ENSG00000156398	118.666	-0.205188	0.0477162	-4.30017	1.71e-05	0.000166201	protein_coding	3.77937
ENSG00000140968	55.1224	0.324428	0.0755097	4.29651	1.74e-05	0.000168874	protein_coding	3.77244
ENSG00000159792	251.892	0.162396	0.0378195	4.29398	1.76e-05	0.000170713	protein_coding	3.76773
ENSG00000178425	343.705	-0.130975	0.030506	-4.29341	1.76e-05	0.000171053	protein_coding	3.76687
ENSG00000129128	674.339	-0.119689	0.0278815	-4.29278	1.76e-05	0.000171442	protein_coding	3.76588
ENSG00000112242	210.741	0.161223	0.0375705	4.29121	1.78e-05	0.000172566	protein_coding	3.76304
ENSG00000214706	558.536	0.118329	0.0275805	4.29032	1.78e-05	0.000173154	protein_coding	3.76157
ENSG00000137710	2099.66	-0.0755699	0.0176186	-4.28921	1.79e-05	0.000173923	protein_coding	3.75964
ENSG00000233695	28.1478	-0.445544	0.103911	-4.28773	1.81e-05	0.00017499	lncRNA	3.75699
ENSG00000112096	46275.7	-0.0463696	0.0108168	-4.28682	1.81e-05	0.000175611	protein_coding	3.75545
ENSG00000125835	585.454	0.116358	0.0271453	4.28649	1.82e-05	0.000175774	protein_coding	3.75505
ENSG00000010704	145.108	-0.181309	0.0423211	-4.28413	1.83e-05	0.00017755	protein_coding	3.75068
ENSG00000085741	23.2922	0.482535	0.112706	4.28136	1.86e-05	0.000179668	protein_coding	3.74553
ENSG00000015153	281.252	-0.151911	0.0354949	-4.27981	1.87e-05	0.000180824	protein_coding	3.74274
ENSG00000107521	532.086	0.115413	0.0269696	4.27935	1.87e-05	0.000181097	protein_coding	3.74209
ENSG00000132938	76.6716	-0.253368	0.0592155	-4.27874	1.88e-05	0.000181491	protein_coding	3.74114
ENSG00000198053	199.451	-0.157772	0.0368892	-4.27692	1.89e-05	0.000182876	protein_coding	3.73784
ENSG00000117868	1010.4	0.0798317	0.0186667	4.27669	1.9e-05	0.000182962	protein_coding	3.73764
ENSG00000129116	1812.7	0.063605	0.0148737	4.27635	1.9e-05	0.000183139	protein_coding	3.73722
ENSG00000116761	133.261	-0.20922	0.0489382	-4.27518	1.91e-05	0.000184001	protein_coding	3.73518
ENSG00000156170	253.29	-0.149046	0.0348644	-4.27502	1.91e-05	0.000184031	protein_coding	3.73511
ENSG00000152700	1632.37	-0.0746231	0.0174567	-4.27475	1.91e-05	0.000184149	protein_coding	3.73483
ENSG00000117318	68.6463	-0.30011	0.0702245	-4.27358	1.92e-05	0.000185022	protein_coding	3.73278
ENSG00000009830	356.125	0.127672	0.0298769	4.27327	1.93e-05	0.000185172	protein_coding	3.73242
ENSG00000031698	1546.87	0.0676513	0.0158325	4.27294	1.93e-05	0.000185342	protein_coding	3.73203
ENSG00000092820	1140.66	0.0826605	0.0193621	4.2692	1.96e-05	0.000188373	protein_coding	3.72498
ENSG00000162777	191.372	-0.167094	0.0391427	-4.26884	1.96e-05	0.000188572	protein_coding	3.72452
ENSG00000180346	157.573	-0.192617	0.045148	-4.26633	1.99e-05	0.000190596	protein_coding	3.71989
ENSG00000140836	530.705	0.157797	0.036988	4.26617	1.99e-05	0.000190625	protein_coding	3.71982
ENSG00000185163	266.639	0.144369	0.0338463	4.26543	2e-05	0.000191134	protein_coding	3.71866
ENSG00000197965	1197.55	0.079296	0.0185908	4.26533	2e-05	0.000191134	protein_coding	3.71866
ENSG00000100591	1217.78	0.0889905	0.0208657	4.26491	2e-05	0.000191387	protein_coding	3.71809
ENSG00000127884	1421.83	-0.0909327	0.0213337	-4.26239	2.02e-05	0.000193451	protein_coding	3.71343
ENSG00000185842	153.139	-0.191704	0.045	-4.26008	2.04e-05	0.000195348	protein_coding	3.70919
ENSG00000103423	968.7	0.0804808	0.0189008	4.25807	2.06e-05	0.000197003	protein_coding	3.70553
ENSG00000106392	294.237	-0.142039	0.0333586	-4.25795	2.06e-05	0.000197003	protein_coding	3.70553
ENSG00000134986	16.3056	-0.562221	0.132057	-4.25743	2.07e-05	0.000197355	protein_coding	3.70475
ENSG00000141013	154.937	0.18199	0.0427486	4.25721	2.07e-05	0.000197436	protein_coding	3.70457
ENSG00000198160	683.72	-0.11445	0.0268845	-4.25708	2.07e-05	0.00019744	protein_coding	3.70456
ENSG00000151458	375.746	-0.128047	0.0300896	-4.25552	2.09e-05	0.000198711	protein_coding	3.70178
ENSG00000250799	110.017	-0.227736	0.053531	-4.25429	2.1e-05	0.000199698	protein_coding	3.69963
ENSG00000198961	1221.5	-0.0781745	0.0183792	-4.25342	2.11e-05	0.000200369	protein_coding	3.69817
ENSG00000126261	741.398	0.0966438	0.0227264	4.2525	2.11e-05	0.000201082	protein_coding	3.69663
ENSG00000152782	298.378	-0.131283	0.0308765	-4.25186	2.12e-05	0.000201539	protein_coding	3.69564
ENSG00000280055	15.0106	0.586701	0.138018	4.25089	2.13e-05	0.000202306	TEC	3.69399
ENSG00000152137	136.126	0.254271	0.0598211	4.25052	2.13e-05	0.000202528	protein_coding	3.69351
ENSG00000166073	246.856	0.154004	0.0362395	4.24962	2.14e-05	0.000203233	protein_coding	3.69201
ENSG00000272923	32.6572	0.435003	0.102382	4.2488	2.15e-05	0.00020386	lncRNA	3.69067
ENSG00000118181	2132.8	0.0890608	0.0209632	4.24844	2.15e-05	0.000204075	protein_coding	3.69021
ENSG00000148498	963.755	0.0876908	0.020651	4.24632	2.17e-05	0.000205902	protein_coding	3.68634
ENSG00000174705	134.596	0.192892	0.0454349	4.24547	2.18e-05	0.000206573	protein_coding	3.68493
ENSG00000166145	86.2808	0.262394	0.0618117	4.24504	2.19e-05	0.000206853	protein_coding	3.68434
ENSG00000145860	95.8053	-0.2345	0.0552491	-4.24442	2.19e-05	0.000207318	protein_coding	3.68336
ENSG00000106153	1280.55	0.0960386	0.0226364	4.24267	2.21e-05	0.000208827	protein_coding	3.68021
ENSG00000103194	774.01	0.0834186	0.0196636	4.24229	2.21e-05	0.000209062	protein_coding	3.67972
ENSG00000226015	37.911	-0.361781	0.0853142	-4.24057	2.23e-05	0.000210558	processed_pseudogene	3.67663
ENSG00000157426	135.851	-0.188276	0.0444148	-4.23903	2.24e-05	0.000211885	protein_coding	3.6739
ENSG00000073849	1804.24	-0.0758959	0.0179049	-4.23883	2.25e-05	0.000211965	protein_coding	3.67374
ENSG00000105127	287.278	0.150546	0.0355206	4.23829	2.25e-05	0.000212359	protein_coding	3.67293
ENSG00000156030	579.357	0.104856	0.0247538	4.23597	2.28e-05	0.000214438	protein_coding	3.6687
ENSG00000118523	167.203	-0.23378	0.055207	-4.2346	2.29e-05	0.000215515	protein_coding	3.66652
ENSG00000136720	144.351	0.197548	0.0466503	4.23466	2.29e-05	0.000215515	protein_coding	3.66652
ENSG00000067167	4927.81	-0.155396	0.0367033	-4.23386	2.3e-05	0.00021611	protein_coding	3.66533
ENSG00000142541	7772.26	0.0679756	0.0160648	4.23134	2.32e-05	0.000218429	protein_coding	3.66069
ENSG00000100889	595.296	-0.157319	0.0371836	-4.23087	2.33e-05	0.000218646	protein_coding	3.66026
ENSG00000120129	3526.68	0.0572089	0.0135217	4.23091	2.33e-05	0.000218646	protein_coding	3.66026
ENSG00000238102	65.9685	-0.29189	0.0690101	-4.22968	2.34e-05	0.000219686	lncRNA	3.6582
ENSG00000176597	26.4256	0.460922	0.109079	4.2256	2.38e-05	0.000223582	protein_coding	3.65056
ENSG00000119471	1069.2	0.0805815	0.0190704	4.22547	2.38e-05	0.000223585	protein_coding	3.65056
ENSG00000166263	164.204	-0.183092	0.0433323	-4.2253	2.39e-05	0.000223629	protein_coding	3.65047
ENSG00000108883	989.413	0.0781674	0.0185018	4.22486	2.39e-05	0.000223655	protein_coding	3.65042
ENSG00000116191	332.532	-0.14235	0.0336939	-4.22479	2.39e-05	0.000223655	protein_coding	3.65042
ENSG00000204574	1147.47	0.0832576	0.0197053	4.22514	2.39e-05	0.000223655	protein_coding	3.65042
ENSG00000279602	28.7769	-0.446028	0.105571	-4.2249	2.39e-05	0.000223655	TEC	3.65042
ENSG00000258733	10.4237	-0.72385	0.171383	-4.22359	2.4e-05	0.000224608	lncRNA	3.64857
ENSG00000174032	540.185	0.120477	0.0285244	4.22364	2.4e-05	0.000224608	protein_coding	3.64857
ENSG00000130827	332.744	0.148635	0.0351993	4.22265	2.41e-05	0.000225415	protein_coding	3.64702
ENSG00000205269	192.311	-0.168912	0.0400156	-4.22117	2.43e-05	0.000226785	protein_coding	3.64439
ENSG00000130270	98.5866	0.216658	0.0513405	4.22002	2.44e-05	0.000227815	protein_coding	3.64242
ENSG00000079246	3173.49	-0.0758422	0.0179745	-4.21943	2.45e-05	0.000228291	protein_coding	3.64151
ENSG00000104365	472.471	0.105148	0.0249209	4.21927	2.45e-05	0.000228333	protein_coding	3.64143
ENSG00000141293	65.723	-0.277707	0.0658546	-4.21698	2.48e-05	0.000230537	protein_coding	3.63726
ENSG00000198876	491.521	0.102886	0.0244255	4.21222	2.53e-05	0.000235322	protein_coding	3.62834
ENSG00000166483	866.224	0.0867883	0.0206073	4.21153	2.54e-05	0.00023591	protein_coding	3.62725
ENSG00000127831	1030.47	-0.0842514	0.0200121	-4.21002	2.55e-05	0.000237245	protein_coding	3.6248
ENSG00000218819	8.94588	-0.741807	0.176201	-4.21001	2.55e-05	0.000237245	protein_coding	3.6248
ENSG00000188566	109.686	0.20754	0.0493149	4.20847	2.57e-05	0.000238742	protein_coding	3.62207
ENSG00000228278	3874.94	-0.112068	0.0266407	-4.20663	2.59e-05	0.000240561	protein_coding	3.61877
ENSG00000165506	187.353	-0.18351	0.0436285	-4.20619	2.6e-05	0.000240903	protein_coding	3.61816
ENSG00000010404	93.5934	0.236588	0.0562879	4.20318	2.63e-05	0.000243993	protein_coding	3.61262
ENSG00000244414	472.515	-0.125503	0.0298614	-4.20286	2.64e-05	0.00024421	protein_coding	3.61224
ENSG00000100557	498.278	-0.114795	0.0273298	-4.20036	2.66e-05	0.000246793	protein_coding	3.60767
ENSG00000141098	608.577	0.0925221	0.022036	4.19867	2.68e-05	0.000248502	protein_coding	3.60467
ENSG00000140854	235.732	0.145275	0.0346125	4.19718	2.7e-05	0.000250014	protein_coding	3.60204
ENSG00000137871	126.611	-0.205062	0.0488592	-4.19701	2.7e-05	0.000250066	protein_coding	3.60195
ENSG00000100142	317.652	0.136059	0.0324226	4.19644	2.71e-05	0.000250565	protein_coding	3.60108
ENSG00000197785	355.472	0.132929	0.0316826	4.19565	2.72e-05	0.000251295	protein_coding	3.59982
ENSG00000005844	37.5336	-0.358826	0.0855305	-4.19529	2.73e-05	0.000251561	protein_coding	3.59936
ENSG00000272989	10.9099	-0.684949	0.163302	-4.19438	2.74e-05	0.000252304	lncRNA	3.59808
ENSG00000136802	2282.32	0.0838228	0.019984	4.1945	2.73e-05	0.000252304	protein_coding	3.59808
ENSG00000100796	912.46	-0.0794059	0.0189387	-4.19279	2.76e-05	0.000253942	protein_coding	3.59527
ENSG00000164465	343.357	0.144469	0.0344741	4.19065	2.78e-05	0.000256217	protein_coding	3.59139
ENSG00000274070	434.695	0.123918	0.0295722	4.19035	2.79e-05	0.000256416	protein_coding	3.59105
ENSG00000168615	826.088	0.116523	0.0278142	4.18934	2.8e-05	0.000257425	protein_coding	3.58935
ENSG00000175189	536.879	-0.116754	0.0278756	-4.1884	2.81e-05	0.000258347	protein_coding	3.5878
ENSG00000182179	229.293	-0.158228	0.0377834	-4.18776	2.82e-05	0.00025894	protein_coding	3.5868
ENSG00000147202	1045.02	-0.087185	0.0208226	-4.18704	2.83e-05	0.000259624	protein_coding	3.58566
ENSG00000176454	105.082	0.219234	0.0524071	4.18329	2.87e-05	0.000263802	protein_coding	3.57872
ENSG00000128607	649.169	-0.0998361	0.023894	-4.1783	2.94e-05	0.00026952	protein_coding	3.56941
ENSG00000115694	688.79	0.094916	0.0227237	4.17697	2.95e-05	0.000270954	protein_coding	3.5671
ENSG00000011566	577.632	-0.105338	0.0252293	-4.17522	2.98e-05	0.000272896	protein_coding	3.564
ENSG00000099341	761.557	0.0977285	0.0234077	4.17505	2.98e-05	0.000272954	protein_coding	3.56391
ENSG00000108375	25.0383	-0.43691	0.10466	-4.17458	2.99e-05	0.000273374	protein_coding	3.56324
ENSG00000181523	175.503	0.180367	0.0432661	4.16878	3.06e-05	0.000280276	protein_coding	3.55241
ENSG00000136630	60.6711	0.288959	0.0693353	4.16757	3.08e-05	0.000281621	protein_coding	3.55033
ENSG00000003400	171.792	-0.17114	0.0410865	-4.16537	3.11e-05	0.000284077	protein_coding	3.54656
ENSG00000187017	78.4052	-0.26649	0.063978	-4.16534	3.11e-05	0.000284077	protein_coding	3.54656
ENSG00000119699	71.2601	-0.264641	0.063537	-4.16514	3.11e-05	0.000284182	protein_coding	3.5464
ENSG00000057593	277.32	-0.145134	0.0348482	-4.16474	3.12e-05	0.000284531	protein_coding	3.54587
ENSG00000210191	16.0058	0.559183	0.134281	4.16429	3.12e-05	0.000284787	Mt_tRNA	3.54548
ENSG00000104852	1456.31	0.0922371	0.0221492	4.16435	3.12e-05	0.000284787	protein_coding	3.54548
ENSG00000150527	1517.31	-0.0771228	0.0185211	-4.16405	3.13e-05	0.000284938	protein_coding	3.54525
ENSG00000006210	801.42	0.110397	0.0265157	4.16346	3.13e-05	0.000285522	protein_coding	3.54436
ENSG00000169217	523.13	0.110483	0.0265434	4.16234	3.15e-05	0.00028677	protein_coding	3.54247
ENSG00000088179	355.058	-0.1205	0.0289531	-4.16191	3.16e-05	0.000287161	protein_coding	3.54187
ENSG00000147324	436.55	0.126156	0.0303502	4.15669	3.23e-05	0.000293641	protein_coding	3.53218
ENSG00000172270	1434.73	0.0974448	0.0234476	4.15586	3.24e-05	0.000294557	protein_coding	3.53083
ENSG00000158731	29.4509	-0.430853	0.10371	-4.15439	3.26e-05	0.000296301	unprocessed_pseudogene	3.52827
ENSG00000071282	158.581	0.21573	0.051931	4.15416	3.26e-05	0.00029644	protein_coding	3.52806
ENSG00000280083	37.6385	-0.358067	0.0862017	-4.15383	3.27e-05	0.000296712	TEC	3.52766
ENSG00000019995	674.898	-0.127635	0.0307354	-4.15271	3.29e-05	0.000298006	protein_coding	3.52577
ENSG00000239887	427.938	-0.12979	0.0312634	-4.15149	3.3e-05	0.000299448	protein_coding	3.52368
ENSG00000135525	808.07	0.0799632	0.0192858	4.14622	3.38e-05	0.000306255	protein_coding	3.51392
ENSG00000100968	16.5368	0.577992	0.13942	4.14571	3.39e-05	0.000306686	protein_coding	3.51331
ENSG00000182606	448.999	0.122851	0.0296337	4.14566	3.39e-05	0.000306686	protein_coding	3.51331
ENSG00000086544	297.643	0.147728	0.0356376	4.14529	3.39e-05	0.000307023	protein_coding	3.51283
ENSG00000134508	307.465	0.135496	0.032696	4.14413	3.41e-05	0.000308253	protein_coding	3.51109
ENSG00000139644	6049.42	-0.0520317	0.0125552	-4.14425	3.41e-05	0.000308253	protein_coding	3.51109
ENSG00000117834	114.705	-0.225158	0.0543355	-4.14384	3.42e-05	0.000308473	protein_coding	3.51078
ENSG00000224470	832.268	0.0894159	0.0215954	4.1405	3.47e-05	0.000312838	protein_coding	3.50468
ENSG00000093144	716.66	-0.0905802	0.0218844	-4.13903	3.49e-05	0.000314691	protein_coding	3.50212
ENSG00000234745	2456.77	-0.0668925	0.0161697	-4.13692	3.52e-05	0.00031743	protein_coding	3.49835
ENSG00000255248	35.074	-0.366163	0.0885155	-4.13671	3.52e-05	0.000317554	lncRNA	3.49818
ENSG00000120733	823.237	0.0793236	0.0191764	4.13652	3.53e-05	0.000317641	protein_coding	3.49806
ENSG00000118515	55.4223	-0.33035	0.0798825	-4.13545	3.54e-05	0.000318958	protein_coding	3.49627
ENSG00000121060	748.339	0.0950572	0.0229932	4.13414	3.56e-05	0.000320625	protein_coding	3.494
ENSG00000198918	1326.04	0.122597	0.0296618	4.13315	3.58e-05	0.000321843	protein_coding	3.49236
ENSG00000113600	692.802	-0.14701	0.035577	-4.13216	3.59e-05	0.000323064	protein_coding	3.49071
ENSG00000225031	90.123	0.251947	0.060975	4.13197	3.6e-05	0.000323158	processed_pseudogene	3.49059
ENSG00000135632	190.386	0.168039	0.0406702	4.13175	3.6e-05	0.000323293	protein_coding	3.4904
ENSG00000218426	97.0213	0.267591	0.0647792	4.13082	3.61e-05	0.000324438	processed_pseudogene	3.48887
ENSG00000163743	226.117	-0.159141	0.0385578	-4.12734	3.67e-05	0.000329215	protein_coding	3.48252
ENSG00000161544	10.1894	-0.653804	0.158431	-4.12675	3.68e-05	0.000329891	protein_coding	3.48163
ENSG00000136603	747.62	-0.125937	0.0305366	-4.12414	3.72e-05	0.000333481	protein_coding	3.47693
ENSG00000240087	19.9149	0.494701	0.11996	4.12387	3.73e-05	0.00033352	processed_pseudogene	3.47688
ENSG00000140396	1365.97	-0.0700686	0.0169909	-4.12389	3.73e-05	0.00033352	protein_coding	3.47688
ENSG00000075790	427.87	-0.12124	0.029406	-4.12296	3.74e-05	0.000334494	protein_coding	3.47561
ENSG00000255112	341.32	0.12938	0.0313796	4.12306	3.74e-05	0.000334494	protein_coding	3.47561
ENSG00000165475	522.134	-0.130738	0.0317186	-4.12179	3.76e-05	0.00033602	protein_coding	3.47363
ENSG00000104043	91.8754	-0.24939	0.0605247	-4.12047	3.78e-05	0.000337599	protein_coding	3.4716
ENSG00000171867	693.141	0.100354	0.0243546	4.12051	3.78e-05	0.000337599	protein_coding	3.4716
ENSG00000149474	223.844	-0.146846	0.0356443	-4.11977	3.79e-05	0.000338445	protein_coding	3.47051
ENSG00000196470	96.6252	-0.229049	0.0556014	-4.11949	3.8e-05	0.000338688	protein_coding	3.4702
ENSG00000154310	475.991	-0.111213	0.0270152	-4.11668	3.84e-05	0.000342666	protein_coding	3.46513
ENSG00000063660	429.011	0.117989	0.0286669	4.11587	3.86e-05	0.000343691	protein_coding	3.46383
ENSG00000169813	1742.64	0.0728586	0.0177041	4.11535	3.87e-05	0.00034429	protein_coding	3.46308
ENSG00000134758	206.426	-0.163761	0.0398207	-4.11247	3.91e-05	0.000348437	protein_coding	3.45788
ENSG00000235545	6.93898	0.827946	0.20136	4.11177	3.93e-05	0.000349306	lncRNA	3.45679
ENSG00000196756	314.234	0.131138	0.031909	4.10976	3.96e-05	0.000352178	lncRNA	3.45324
ENSG00000169019	97.751	-0.240219	0.0584528	-4.10962	3.96e-05	0.000352219	protein_coding	3.45319
ENSG00000185129	589.558	-0.0952278	0.0231979	-4.10501	4.04e-05	0.000359123	protein_coding	3.44476
ENSG00000011347	46.8671	-0.335261	0.0816793	-4.1046	4.05e-05	0.00035957	protein_coding	3.44422
ENSG00000176261	172.797	0.167759	0.0408732	4.10437	4.05e-05	0.000359754	protein_coding	3.44399
ENSG00000162105	364.634	-0.144642	0.0352647	-4.10161	4.1e-05	0.000363873	protein_coding	3.43905
ENSG00000101004	175.126	-0.166187	0.0405254	-4.1008	4.12e-05	0.000364961	protein_coding	3.43775
ENSG00000160325	192.761	0.172775	0.0421446	4.09959	4.14e-05	0.000366688	protein_coding	3.4357
ENSG00000163605	951.658	-0.110377	0.0269307	-4.09858	4.16e-05	0.000368107	protein_coding	3.43403
ENSG00000088256	407.434	0.133529	0.0325808	4.0984	4.16e-05	0.000368199	protein_coding	3.43392
ENSG00000141378	387.027	0.118741	0.0289798	4.09735	4.18e-05	0.000369679	protein_coding	3.43218
ENSG00000143278	244.67	-0.193742	0.0472938	-4.09656	4.19e-05	0.000370752	protein_coding	3.43092
ENSG00000196411	474.735	0.115848	0.0282805	4.0964	4.2e-05	0.00037082	protein_coding	3.43084
ENSG00000075914	237.359	0.146257	0.0357226	4.09423	4.24e-05	0.000373744	protein_coding	3.42743
ENSG00000134107	422.586	0.128887	0.0314794	4.09432	4.23e-05	0.000373744	protein_coding	3.42743
ENSG00000141664	629.221	0.0907576	0.0221665	4.09436	4.23e-05	0.000373744	protein_coding	3.42743
ENSG00000113649	718.381	0.0878812	0.0214693	4.09335	4.25e-05	0.000374965	protein_coding	3.42601
ENSG00000100906	1657.2	-0.0795156	0.0194269	-4.09306	4.26e-05	0.00037505	protein_coding	3.42591
ENSG00000167460	2224.85	0.0881353	0.0215325	4.09313	4.26e-05	0.00037505	protein_coding	3.42591
ENSG00000171863	3171.72	0.0845737	0.0206731	4.091	4.3e-05	0.000378209	protein_coding	3.42227
ENSG00000109762	222.747	0.144716	0.0353758	4.09081	4.3e-05	0.000378317	protein_coding	3.42214
ENSG00000174276	72.4845	0.254912	0.0623221	4.09023	4.31e-05	0.000379066	protein_coding	3.42129
ENSG00000140284	1225.61	-0.117397	0.0287055	-4.0897	4.32e-05	0.000379741	protein_coding	3.42051
ENSG00000158874	3085.96	0.103665	0.0253494	4.08946	4.32e-05	0.000379939	protein_coding	3.42029
ENSG00000124181	393.577	0.111216	0.0272236	4.08529	4.4e-05	0.000386509	protein_coding	3.41284
ENSG00000203799	14.1351	-0.569089	0.139303	-4.08525	4.4e-05	0.000386509	transcribed_unitary_pseudogene	3.41284
ENSG00000175600	79.6299	-0.240689	0.0589574	-4.08242	4.46e-05	0.000391036	protein_coding	3.40778
ENSG00000137145	754.813	0.0846296	0.0207328	4.08191	4.47e-05	0.000391696	protein_coding	3.40705
ENSG00000100335	760.009	0.0856587	0.0209871	4.0815	4.47e-05	0.000392195	protein_coding	3.4065
ENSG00000127418	334.774	0.128914	0.0315866	4.08128	4.48e-05	0.000392372	protein_coding	3.4063
ENSG00000205903	271.801	0.147029	0.0360328	4.0804	4.5e-05	0.000393646	protein_coding	3.40489
ENSG00000113194	864.613	0.077494	0.0189933	4.08007	4.5e-05	0.000394019	protein_coding	3.40448
ENSG00000013364	1626.57	0.0773355	0.0189572	4.07949	4.51e-05	0.000394802	protein_coding	3.40362
ENSG00000072110	4515.87	0.0696483	0.0170754	4.07888	4.53e-05	0.000395598	protein_coding	3.40275
ENSG00000143321	3830.57	0.0490559	0.0120271	4.07878	4.53e-05	0.000395598	protein_coding	3.40275
ENSG00000233377	632.227	-0.119751	0.0293696	-4.07736	4.56e-05	0.000397823	processed_pseudogene	3.40031
ENSG00000260032	2302.43	0.0594459	0.014581	4.07695	4.56e-05	0.000398322	lncRNA	3.39977
ENSG00000136883	114.853	-0.205137	0.0503436	-4.07474	4.61e-05	0.000401919	protein_coding	3.39586
ENSG00000167632	159.739	0.171032	0.0419942	4.07276	4.65e-05	0.000405141	protein_coding	3.39239
ENSG00000099814	787.571	0.113527	0.0278785	4.0722	4.66e-05	0.000405911	protein_coding	3.39157
ENSG00000156162	214.097	-0.157718	0.038733	-4.07193	4.66e-05	0.000406173	protein_coding	3.39129
ENSG00000112182	77.3432	0.251269	0.0617225	4.07095	4.68e-05	0.000407476	protein_coding	3.3899
ENSG00000132763	246.424	-0.137165	0.0336935	-4.07097	4.68e-05	0.000407476	protein_coding	3.3899
ENSG00000091409	699.991	-0.0974887	0.0239593	-4.06893	4.72e-05	0.000410615	protein_coding	3.38657
ENSG00000155666	101.699	-0.219957	0.0540574	-4.06894	4.72e-05	0.000410615	protein_coding	3.38657
ENSG00000197860	319.426	0.139831	0.0343676	4.06869	4.73e-05	0.000410835	protein_coding	3.38633
ENSG00000172965	123.236	0.227555	0.0559339	4.06829	4.74e-05	0.000411326	lncRNA	3.38581
ENSG00000136930	1188.95	0.074813	0.0183949	4.06704	4.76e-05	0.00041332	protein_coding	3.38371
ENSG00000139631	110.967	-0.231007	0.0568436	-4.06391	4.83e-05	0.000418709	protein_coding	3.37809
ENSG00000167202	820.13	-0.0883035	0.0217441	-4.06104	4.89e-05	0.000423677	protein_coding	3.37297
ENSG00000132153	797.755	0.0875866	0.0215703	4.06051	4.9e-05	0.00042441	protein_coding	3.37221
ENSG00000091583	6175.28	-0.0775082	0.0190962	-4.05883	4.93e-05	0.000427274	protein_coding	3.36929
ENSG00000011021	328.323	-0.123679	0.0304818	-4.05748	4.96e-05	0.00042953	protein_coding	3.36701
ENSG00000188681	16.5902	0.525808	0.129621	4.05651	4.98e-05	0.000431099	transcribed_unprocessed_pseudogene	3.36542
ENSG00000133138	185.83	-0.184518	0.0455025	-4.05512	5.01e-05	0.000433455	protein_coding	3.36306
ENSG00000207497	8.86413	-0.740606	0.182695	-4.05378	5.04e-05	0.000435511	misc_RNA	3.361
ENSG00000107819	374.131	0.146469	0.0361307	4.05386	5.04e-05	0.000435511	protein_coding	3.361
ENSG00000251165	24.66	-0.419509	0.103494	-4.05346	5.05e-05	0.000435872	lncRNA	3.36064
ENSG00000136881	9579.57	0.0596512	0.0147217	4.05193	5.08e-05	0.000438517	protein_coding	3.35801
ENSG00000170099	499.744	-0.1213	0.0299437	-4.05093	5.1e-05	0.000440184	protein_coding	3.35637
ENSG00000244474	191.171	0.171903	0.0424379	4.05071	5.11e-05	0.000440369	protein_coding	3.35618
ENSG00000159131	1180.02	0.0742839	0.0183441	4.04947	5.13e-05	0.000442486	protein_coding	3.3541
ENSG00000234851	25.11	0.50117	0.123767	4.0493	5.14e-05	0.000442589	processed_pseudogene	3.354
ENSG00000101076	3045.15	-0.0594578	0.0146868	-4.04838	5.16e-05	0.000444116	protein_coding	3.3525
ENSG00000049759	1013.29	0.0787353	0.0194688	4.04417	5.25e-05	0.000451932	protein_coding	3.34493
ENSG00000162458	129.422	0.202804	0.0501603	4.04312	5.27e-05	0.00045374	protein_coding	3.34319
ENSG00000184083	79.4901	-0.257639	0.0637252	-4.04296	5.28e-05	0.000453818	protein_coding	3.34312
[truncated: 2,467 more rows]
