# Supplementary material for: Identification of Accessible Hepatic Gene Signatures for Interindividual Variations in Nutrigenomic Response to Dietary Supplementation of Omega-3 Fatty Acids
Source: Cells. 2021 Feb 22;10(2):467. doi: 10.3390/cells10020467 (PMC7926558; doi:10.3390/cells10020467)
Supplement: Supplementary file 1 [file cells-10-00467-s001.zip › cells-1094174-resubmitted supplementary/Supplementary data/020221_Supplementary Data_10.xlsx]

## Sheet: DHA&EPA signature lncRNA_up
ENSG00000234997
ENSG00000233068
ENSG00000233016
ENSG00000267801
ENSG00000253716
ENSG00000242086
ENSG00000272293
ENSG00000235899
ENSG00000272923
ENSG00000224814
ENSG00000174365
ENSG00000276107
ENSG00000229502
ENSG00000268257
ENSG00000260604
ENSG00000235027
ENSG00000236753
ENSG00000227741
ENSG00000287086
ENSG00000279762
ENSG00000229656
ENSG00000206567
ENSG00000243415
ENSG00000226380
ENSG00000233559
ENSG00000261051
ENSG00000273489
ENSG00000235545
ENSG00000280213
ENSG00000247095
ENSG00000183535
ENSG00000284669
ENSG00000172965
ENSG00000262454
ENSG00000259712
ENSG00000253406
ENSG00000285106
ENSG00000286619
ENSG00000287686
ENSG00000251034
ENSG00000286864
ENSG00000270194
ENSG00000224251
ENSG00000271395
ENSG00000236830
ENSG00000224511
ENSG00000261253
ENSG00000267519
ENSG00000287656
ENSG00000272078
ENSG00000224034
ENSG00000268218
ENSG00000254166
ENSG00000204876
ENSG00000273702
ENSG00000175772
ENSG00000231172
ENSG00000226438
ENSG00000260196
ENSG00000269937
ENSG00000250069
ENSG00000249859
ENSG00000232956
ENSG00000228109
ENSG00000223546
ENSG00000266598
ENSG00000262769

## Sheet: DHA&EPA signature lncRNA_down
ENSG00000272989
ENSG00000286802
ENSG00000229775
ENSG00000261229
ENSG00000251139
ENSG00000248049
ENSG00000270321
ENSG00000204682
ENSG00000225855
ENSG00000251165
ENSG00000255240
ENSG00000232451
ENSG00000264924
ENSG00000265943
ENSG00000238102
ENSG00000273284
ENSG00000246859
ENSG00000266680
ENSG00000287796
ENSG00000237413
ENSG00000248685
ENSG00000285999
ENSG00000267724
ENSG00000233237
ENSG00000266850
ENSG00000235903
ENSG00000267391
ENSG00000286846
ENSG00000255248
ENSG00000236333
ENSG00000248538
ENSG00000286843
ENSG00000234840
ENSG00000287979
ENSG00000254340
ENSG00000285744
ENSG00000239946
ENSG00000250696
ENSG00000287957
ENSG00000243083
ENSG00000254343
ENSG00000258733
ENSG00000237767
ENSG00000248810
ENSG00000262995
ENSG00000287709
ENSG00000225790
ENSG00000232448
ENSG00000286271
ENSG00000249096
ENSG00000241135
ENSG00000258867
ENSG00000197099
ENSG00000249207
ENSG00000243818
ENSG00000223387
ENSG00000287190
ENSG00000232667
ENSG00000233215
ENSG00000197536
ENSG00000215386
ENSG00000250436
ENSG00000255507
ENSG00000285737
ENSG00000285219
ENSG00000261324
ENSG00000236345
ENSG00000261012
ENSG00000229425
ENSG00000273599
ENSG00000286625
ENSG00000233860
ENSG00000272622
ENSG00000270605
ENSG00000287200
ENSG00000227906
ENSG00000281344
ENSG00000237949
ENSG00000259974
ENSG00000224417
ENSG00000233184
ENSG00000233967
ENSG00000287558
ENSG00000261618
ENSG00000243694
ENSG00000236520
ENSG00000284418

## Sheet: DHA signature lncRNA_up
ENSG00000204528
ENSG00000180846
ENSG00000256001
ENSG00000271270
ENSG00000231437
ENSG00000268006
ENSG00000230844
ENSG00000223891
ENSG00000237638
ENSG00000224875
ENSG00000246731
ENSG00000255284
ENSG00000272405
ENSG00000226328
ENSG00000229261
ENSG00000250116
ENSG00000273179
ENSG00000228436
ENSG00000258559
ENSG00000224888
ENSG00000238018
ENSG00000228013
ENSG00000225339
ENSG00000257135
ENSG00000254397
ENSG00000260077
ENSG00000237934
ENSG00000246451
ENSG00000278266
ENSG00000259953
ENSG00000287733
ENSG00000227200
ENSG00000261512
ENSG00000272079
ENSG00000205622
ENSG00000268670
ENSG00000246582
ENSG00000272669
ENSG00000233223
ENSG00000229740
ENSG00000235204

## Sheet: DHA signature lncRNA_down
ENSG00000272918
ENSG00000271533
ENSG00000247199
ENSG00000246379
ENSG00000272498
ENSG00000215483
ENSG00000253284
ENSG00000273792
ENSG00000247828
ENSG00000259476
ENSG00000253666
ENSG00000259293
ENSG00000251393
ENSG00000285636
ENSG00000261553
ENSG00000233110
ENSG00000267675
ENSG00000264112
ENSG00000245105
ENSG00000263096
ENSG00000272604
ENSG00000257940
ENSG00000257354
ENSG00000266010
ENSG00000223642
ENSG00000236756
ENSG00000229711
ENSG00000287735
ENSG00000245552
ENSG00000257097
ENSG00000273015
ENSG00000287696
ENSG00000228793
ENSG00000236064
ENSG00000230623
ENSG00000232656
ENSG00000267980
ENSG00000260971
ENSG00000235609
ENSG00000259481
ENSG00000187185
ENSG00000271147
ENSG00000236200
ENSG00000167920
ENSG00000223901
ENSG00000231607
ENSG00000286314
ENSG00000267136
ENSG00000287032
ENSG00000287554
ENSG00000177738
ENSG00000281404
ENSG00000285679
ENSG00000226367
ENSG00000281026
ENSG00000283052
ENSG00000248740
ENSG00000214188
ENSG00000232295
ENSG00000272402
ENSG00000279932
ENSG00000286003
ENSG00000272167
ENSG00000275431
ENSG00000270084
ENSG00000261105
ENSG00000203279
ENSG00000278765
ENSG00000267397
ENSG00000228065
ENSG00000288046
ENSG00000254231
ENSG00000228061
ENSG00000271964
ENSG00000277130
ENSG00000261366
ENSG00000248898
ENSG00000236790
ENSG00000224043
ENSG00000284428
ENSG00000287933
ENSG00000269570
ENSG00000269950
ENSG00000285967
ENSG00000281207
ENSG00000235726
ENSG00000232995
ENSG00000285367
ENSG00000239653
ENSG00000246225
ENSG00000233008
ENSG00000254990
ENSG00000175611
ENSG00000251136
ENSG00000238133
ENSG00000235269
ENSG00000226471
ENSG00000259673
ENSG00000179577
ENSG00000250903

## Sheet: EPA signature lncRNA_up
ENSG00000233006
ENSG00000287001
ENSG00000273151
ENSG00000276248
ENSG00000250802
ENSG00000242588
ENSG00000267080
ENSG00000205500
ENSG00000274080
ENSG00000232712
ENSG00000259877
ENSG00000283031
ENSG00000285973
ENSG00000233783
ENSG00000286535
ENSG00000248896
ENSG00000270607
ENSG00000253944
ENSG00000245532
ENSG00000267265
ENSG00000214353
ENSG00000248187
ENSG00000287762
ENSG00000253194
ENSG00000275557
ENSG00000287195
ENSG00000259083
ENSG00000255438
ENSG00000235263
ENSG00000266709
ENSG00000279078
ENSG00000287287
ENSG00000247473
ENSG00000286771
ENSG00000279278
ENSG00000273230
ENSG00000219665
ENSG00000232934
ENSG00000235066
ENSG00000266965
ENSG00000264630
ENSG00000270165
ENSG00000279085
ENSG00000261505
ENSG00000225778
ENSG00000272843
ENSG00000236682
ENSG00000244286
ENSG00000280195
ENSG00000273344
ENSG00000286478
ENSG00000261544
ENSG00000276791
ENSG00000272512
ENSG00000246334
ENSG00000272143
ENSG00000250303
ENSG00000287809
ENSG00000259201
ENSG00000236540
ENSG00000250237
ENSG00000249352
ENSG00000286463
ENSG00000249335
ENSG00000286004
ENSG00000273445
ENSG00000231721
ENSG00000278330
ENSG00000282977
ENSG00000274270
ENSG00000176349
ENSG00000228918
ENSG00000279159
ENSG00000286145
ENSG00000245060
ENSG00000230894
ENSG00000287351
ENSG00000197670
ENSG00000265194
ENSG00000234771
ENSG00000224644
ENSG00000198590
ENSG00000225313
ENSG00000284968
ENSG00000279110
ENSG00000235445
ENSG00000285774
ENSG00000273319
ENSG00000231039
ENSG00000236977
ENSG00000273828
ENSG00000272650
ENSG00000272563
ENSG00000264635
ENSG00000215067
ENSG00000267270
ENSG00000276809
ENSG00000287581
ENSG00000224973
ENSG00000233058
ENSG00000272977
ENSG00000235244
ENSG00000269688
ENSG00000223482
ENSG00000276570
ENSG00000287665
ENSG00000262580
ENSG00000232693
ENSG00000254632
ENSG00000224934
ENSG00000227006
ENSG00000224086
ENSG00000260942
ENSG00000227213
ENSG00000255455
ENSG00000261158
ENSG00000254205
ENSG00000259523
ENSG00000287454
ENSG00000228204
ENSG00000232931
ENSG00000261560
ENSG00000287932
ENSG00000248647
ENSG00000223797
ENSG00000260418
ENSG00000287534
ENSG00000270108
ENSG00000239569
ENSG00000287408
ENSG00000286555
ENSG00000261423
ENSG00000269910
ENSG00000182376
ENSG00000259356
ENSG00000280434
ENSG00000196756
ENSG00000224057
ENSG00000241886
ENSG00000253754
ENSG00000273033
ENSG00000228791
ENSG00000287299
ENSG00000237399
ENSG00000275437
ENSG00000236901
ENSG00000263272
ENSG00000231881
ENSG00000234608
ENSG00000278017
ENSG00000170919
ENSG00000226249
ENSG00000188525
ENSG00000203993
ENSG00000287608
ENSG00000240137
ENSG00000267743
ENSG00000179406
ENSG00000249087
ENSG00000258858
ENSG00000227252
ENSG00000260710
ENSG00000250698
ENSG00000233461
ENSG00000243319
ENSG00000287848
ENSG00000260260
ENSG00000269806
ENSG00000253372
ENSG00000287503
ENSG00000287458
ENSG00000260257
ENSG00000237338
ENSG00000259209

## Sheet: EPA signature lncRNA_down
ENSG00000232748
ENSG00000248866
ENSG00000238123
ENSG00000251141
ENSG00000261189
ENSG00000231013
ENSG00000272787
ENSG00000269486
ENSG00000280660
ENSG00000224635
ENSG00000270071
ENSG00000153363
ENSG00000273449
ENSG00000261061
ENSG00000262445
ENSG00000245281
ENSG00000232485
ENSG00000287956
ENSG00000237927
ENSG00000182165
ENSG00000284652
ENSG00000249685
ENSG00000261211
ENSG00000204261
ENSG00000231574
ENSG00000263400
ENSG00000260219
ENSG00000230333
ENSG00000229739
ENSG00000285094
ENSG00000255337
ENSG00000223653
ENSG00000280734
ENSG00000225889
ENSG00000241316
ENSG00000255523
ENSG00000274976
ENSG00000282221
ENSG00000261468
ENSG00000285081
ENSG00000146521
ENSG00000253616
ENSG00000226200
ENSG00000232878
ENSG00000256262
ENSG00000286191
ENSG00000260000
ENSG00000273472
ENSG00000117242
ENSG00000229005
ENSG00000235092
ENSG00000273760
ENSG00000238045
ENSG00000285664
ENSG00000284693
ENSG00000273382
ENSG00000228950
ENSG00000206337
ENSG00000254837
