# Supplementary material for: Identification of Accessible Hepatic Gene Signatures for Interindividual Variations in Nutrigenomic Response to Dietary Supplementation of Omega-3 Fatty Acids
Source: Cells. 2021 Feb 22;10(2):467. doi: 10.3390/cells10020467 (PMC7926558; doi:10.3390/cells10020467)
Supplement: Supplementary file 1 [file cells-10-00467-s001.zip › cells-1094174-resubmitted supplementary/Supplementary data/020221_Supplementary Data_11.xlsx]

## Sheet: most variable DHA&EPA signature
ENSG00000135750
ENSG00000163449
ENSG00000117394
ENSG00000085741
ENSG00000071282
ENSG00000250696
ENSG00000096433
ENSG00000248810
ENSG00000125148
ENSG00000132938
ENSG00000128284
ENSG00000275993
ENSG00000164877
ENSG00000093134
ENSG00000261051
ENSG00000254166
ENSG00000162458
ENSG00000121871
ENSG00000198417
ENSG00000276107
ENSG00000077782
ENSG00000243083
ENSG00000205358
ENSG00000184012
ENSG00000108691
ENSG00000151632
ENSG00000267519
ENSG00000137573
ENSG00000261618
ENSG00000153714
ENSG00000116852
ENSG00000175182
ENSG00000156510
ENSG00000118515
ENSG00000184999
ENSG00000119917
ENSG00000172965
ENSG00000163083
ENSG00000181830
ENSG00000258733
ENSG00000125089
ENSG00000117228
ENSG00000122641
ENSG00000050820
ENSG00000120738
ENSG00000236333
ENSG00000108551
ENSG00000108984
ENSG00000170500
ENSG00000105697
ENSG00000273259
ENSG00000111674
ENSG00000135549
ENSG00000197977
ENSG00000011347
ENSG00000137801
ENSG00000173281
ENSG00000284669
ENSG00000187193
ENSG00000205364
ENSG00000197099
ENSG00000147852
ENSG00000218819
ENSG00000197261
ENSG00000232956
ENSG00000235899
ENSG00000169429
ENSG00000126368
ENSG00000076864
ENSG00000117318
ENSG00000129521
ENSG00000178795
ENSG00000125144
ENSG00000196208
ENSG00000134363
ENSG00000101230
ENSG00000227906
ENSG00000137309
ENSG00000237949
ENSG00000249859
ENSG00000163739
ENSG00000106366
ENSG00000137965
ENSG00000067225
ENSG00000131910
ENSG00000154734
ENSG00000229425
ENSG00000275718
ENSG00000237988
ENSG00000138166
ENSG00000225855
ENSG00000087074
ENSG00000054967
ENSG00000136997
ENSG00000140931
ENSG00000104537
ENSG00000197888
ENSG00000168778
ENSG00000124253
ENSG00000164308
ENSG00000130513
ENSG00000146592
ENSG00000100344
ENSG00000067057
ENSG00000162772
ENSG00000116761
ENSG00000124875
ENSG00000164089
ENSG00000185022
ENSG00000128016
ENSG00000187134
ENSG00000145014
ENSG00000198431
ENSG00000134986
ENSG00000166819
ENSG00000163874
ENSG00000237767
ENSG00000041982
ENSG00000131016
ENSG00000108515
ENSG00000123358
ENSG00000188676
ENSG00000255240
ENSG00000146147
ENSG00000125968
ENSG00000100767
ENSG00000139514
ENSG00000182600
ENSG00000137265
ENSG00000286619
ENSG00000224251
ENSG00000023445
ENSG00000157514
ENSG00000116017
ENSG00000019144
ENSG00000108370
ENSG00000108448
ENSG00000246859
ENSG00000164949
ENSG00000161896
ENSG00000140465
ENSG00000101605
ENSG00000138678
ENSG00000204876

## Sheet: most variable DHA signature
ENSG00000257135
ENSG00000271270
ENSG00000119922
ENSG00000012048
ENSG00000154065
ENSG00000081320
ENSG00000143126
ENSG00000113161
ENSG00000137193
ENSG00000156515
ENSG00000215483
ENSG00000167703
ENSG00000170345
ENSG00000219607
ENSG00000157557
ENSG00000104549
ENSG00000112972
ENSG00000144655
ENSG00000112303
ENSG00000287733
ENSG00000049246
ENSG00000179577
ENSG00000266010
ENSG00000035664
ENSG00000113369
ENSG00000164309
ENSG00000267675
ENSG00000089327
ENSG00000119403
ENSG00000150893
ENSG00000135480
ENSG00000245848
ENSG00000184557
ENSG00000132196
ENSG00000109846
ENSG00000165841
ENSG00000232656
ENSG00000118523
ENSG00000229740
ENSG00000204389
ENSG00000123689
ENSG00000160868
ENSG00000204388
ENSG00000119699
ENSG00000165030
ENSG00000100867
ENSG00000259953
ENSG00000129646
ENSG00000126838
ENSG00000167995
ENSG00000070404
ENSG00000065357
ENSG00000052802
ENSG00000132639

## Sheet: most variable EPA signature
ENSG00000205362
ENSG00000279278
ENSG00000159259
ENSG00000001630
ENSG00000111335
ENSG00000140403
ENSG00000111249
ENSG00000196923
ENSG00000101255
ENSG00000108797
ENSG00000115129
ENSG00000118271
ENSG00000143127
ENSG00000131480
ENSG00000165929
ENSG00000085831
ENSG00000101115
ENSG00000272787
ENSG00000167604
ENSG00000221926
ENSG00000161940
ENSG00000106976
ENSG00000175183
ENSG00000144476
ENSG00000127831
ENSG00000170004
ENSG00000276248
ENSG00000134326
ENSG00000125378
ENSG00000287848
ENSG00000167508
ENSG00000152952
ENSG00000144136
ENSG00000267270
ENSG00000255337
ENSG00000061273
ENSG00000111331
ENSG00000188525
ENSG00000186732
ENSG00000253944
ENSG00000196136
ENSG00000254632
ENSG00000119986
ENSG00000163191
ENSG00000142303
ENSG00000072422
ENSG00000231574
ENSG00000224934
ENSG00000206503
ENSG00000081041
ENSG00000237399
ENSG00000260710
ENSG00000214353
ENSG00000163825
ENSG00000176014
ENSG00000181264
ENSG00000166401
ENSG00000126709
ENSG00000233822
ENSG00000116661
ENSG00000157502
ENSG00000274070
ENSG00000138642
ENSG00000197019
ENSG00000111490
ENSG00000149485
ENSG00000112773
ENSG00000118785
ENSG00000241886
ENSG00000163531
ENSG00000285094
ENSG00000146038
ENSG00000164251
ENSG00000003096
ENSG00000136826
ENSG00000160201
ENSG00000135723
ENSG00000124145
ENSG00000213626
ENSG00000050165
