# Supplementary material for: Identification of Accessible Hepatic Gene Signatures for Interindividual Variations in Nutrigenomic Response to Dietary Supplementation of Omega-3 Fatty Acids
Source: Cells. 2021 Feb 22;10(2):467. doi: 10.3390/cells10020467 (PMC7926558; doi:10.3390/cells10020467)
Supplement: Supplementary file 1 [file cells-10-00467-s001.zip › cells-1094174-resubmitted supplementary/Supplementary data/020221_Supplementary Data_12.xlsx]

## Sheet: Least variableDHA&EPA signature
ENSG00000113845
ENSG00000261012
ENSG00000114107
ENSG00000123728
ENSG00000101493
ENSG00000122779
ENSG00000198369
ENSG00000165288
ENSG00000109911
ENSG00000106460
ENSG00000175895
ENSG00000169570

## Sheet: least variable EPA signature
ENSG00000131724
ENSG00000066583
ENSG00000164172
ENSG00000129197
ENSG00000198585
ENSG00000164494
ENSG00000182606
ENSG00000114166
ENSG00000164465
ENSG00000124214
ENSG00000112851
ENSG00000180233
ENSG00000162694
ENSG00000197375
ENSG00000205765
ENSG00000112297
ENSG00000157426
ENSG00000111727
ENSG00000179021

## Sheet: Least variable DHA signature
ENSG00000088035
ENSG00000159082
ENSG00000119408
ENSG00000137871
ENSG00000120159
ENSG00000116918
ENSG00000180425
