# Supplementary material for: Identification of Accessible Hepatic Gene Signatures for Interindividual Variations in Nutrigenomic Response to Dietary Supplementation of Omega-3 Fatty Acids
Source: Cells. 2021 Feb 22;10(2):467. doi: 10.3390/cells10020467 (PMC7926558; doi:10.3390/cells10020467)
Supplement: Supplementary file 1 [file cells-10-00467-s001.zip › cells-1094174-resubmitted supplementary/Supplementary data/020221_Supplementary data_13.xlsx]

## Sheet: hmexosome_DHA_EPAmost variable
Ensembl Gene ID	Gene symbol
ENSG00000135750	KCNK1
ENSG00000117394	SLC2A1
ENSG00000096433	ITPR3
ENSG00000248810	LINC02432
ENSG00000132938	MTUS2
ENSG00000164877	MICALL2
ENSG00000254166	PCAT2
ENSG00000077782	FGFR1
ENSG00000243083	LINC00870
ENSG00000267519	AC020916.1
ENSG00000137573	SULF1
ENSG00000116852	KIF21B
ENSG00000118515	SGK1
ENSG00000172965	MIR4435-2HG
ENSG00000125089	SH3TC1
ENSG00000050820	BCAR1
ENSG00000236333	TRHDE-AS1
ENSG00000108984	MAP2K6
ENSG00000170500	LONRF2
ENSG00000137801	THBS1
ENSG00000197099	AC068631.1
ENSG00000076864	RAP1GAP
ENSG00000129521	EGLN3
ENSG00000196208	GREB1
ENSG00000227906	SNAP25-AS1
ENSG00000237949	LINC00844
ENSG00000249859	PVT1
ENSG00000067225	PKM
ENSG00000154734	ADAMTS1
ENSG00000229425	AJ009632.2
ENSG00000104537	ANXA13
ENSG00000164308	ERAP2
ENSG00000146592	CREB5
ENSG00000067057	PFKP
ENSG00000145014	TMEM44
ENSG00000198431	TXNRD1
ENSG00000134986	NREP
ENSG00000166819	PLIN1
ENSG00000237767	LINC01370
ENSG00000041982	TNC
ENSG00000131016	AKAP12
ENSG00000188676	IDO2
ENSG00000146147	MLIP
ENSG00000100767	PAPLN
ENSG00000139514	SLC7A1
ENSG00000019144	PHLDB1
ENSG00000108370	RGS9
ENSG00000140465	CYP1A1
ENSG00000101605	MYOM1

## Sheet: hmexosome_DHA most variable
Ensembl Gene ID	Gene symbol
ENSG00000012048	BRCA1
ENSG00000143126	CELSR2
ENSG00000156515	HK1
ENSG00000215483	LINC00598
ENSG00000167703	SLC43A2
ENSG00000049246	PER3
ENSG00000035664	DAPK2
ENSG00000164309	CMYA5
ENSG00000119403	PHF19
ENSG00000150893	FREM2
ENSG00000119699	TGFB3
ENSG00000100867	DHRS2
ENSG00000126838	PZP
ENSG00000065357	DGKA

## Sheet: hmexosome_EPA most variable
Ensembl Gene ID	Gene symbol
ENSG00000111335	OAS2
ENSG00000140403	DNAJA4
ENSG00000111249	CUX2
ENSG00000143127	ITGA10
ENSG00000165929	TC2N
ENSG00000085831	TTC39A
ENSG00000106976	DNM1
ENSG00000175183	CSRP2
ENSG00000170004	CHD3
ENSG00000152952	PLOD2
ENSG00000144136	SLC20A1
ENSG00000267270	PARD6G-AS1
ENSG00000061273	HDAC7
ENSG00000111331	OAS3
ENSG00000224934	AL391684.1
ENSG00000214353	VAC14-AS1
ENSG00000166401	SERPINB8
ENSG00000274070	CASTOR2
ENSG00000138642	HERC6
ENSG00000111490	TBC1D30
ENSG00000149485	FADS1
ENSG00000163531	NFASC
ENSG00000213626	LBH

## Sheet: Top 20 percentile hmexosome 
ENSG00000281181
ENSG00000281344
ENSG00000155657
ENSG00000224078
ENSG00000269821
ENSG00000131018
ENSG00000181143
ENSG00000205592
ENSG00000198886
ENSG00000198786
ENSG00000109339
ENSG00000285219
ENSG00000272168
ENSG00000164199
ENSG00000229140
ENSG00000198727
ENSG00000141837
ENSG00000151914
ENSG00000127603
ENSG00000197102
ENSG00000185070
ENSG00000150995
ENSG00000182389
ENSG00000196628
ENSG00000154358
ENSG00000162599
ENSG00000198838
ENSG00000156113
ENSG00000138759
ENSG00000261824
ENSG00000226674
ENSG00000054654
ENSG00000186487
ENSG00000115977
ENSG00000224271
ENSG00000117139
ENSG00000042781
ENSG00000049618
ENSG00000118997
ENSG00000227036
ENSG00000183091
ENSG00000255248
ENSG00000198888
ENSG00000242808
ENSG00000143341
ENSG00000254101
ENSG00000279159
ENSG00000144406
ENSG00000273079
ENSG00000114861
ENSG00000186409
ENSG00000165323
ENSG00000279249
ENSG00000175387
ENSG00000112541
ENSG00000140718
ENSG00000259905
ENSG00000176124
ENSG00000123066
ENSG00000140538
ENSG00000214548
ENSG00000250903
ENSG00000136531
ENSG00000198804
ENSG00000168702
ENSG00000134369
ENSG00000247828
ENSG00000179869
ENSG00000215483
ENSG00000175820
ENSG00000186472
ENSG00000188738
ENSG00000183117
ENSG00000173821
ENSG00000225746
ENSG00000170921
ENSG00000165914
ENSG00000183454
ENSG00000237125
ENSG00000251372
ENSG00000039139
ENSG00000198626
ENSG00000232044
ENSG00000138411
ENSG00000159433
ENSG00000152767
ENSG00000187391
ENSG00000196295
ENSG00000198216
ENSG00000178722
ENSG00000215386
ENSG00000156650
ENSG00000224924
ENSG00000231881
ENSG00000164796
ENSG00000236790
ENSG00000115355
ENSG00000121904
ENSG00000151067
ENSG00000185278
ENSG00000184226
ENSG00000134871
ENSG00000249859
ENSG00000083067
ENSG00000179915
ENSG00000113327
ENSG00000242759
ENSG00000228340
ENSG00000050438
ENSG00000151150
ENSG00000198938
ENSG00000055609
ENSG00000073910
ENSG00000185008
ENSG00000072195
ENSG00000112159
ENSG00000021776
ENSG00000145362
ENSG00000205038
ENSG00000280011
ENSG00000133958
ENSG00000242593
ENSG00000107611
ENSG00000133816
ENSG00000048707
ENSG00000224086
ENSG00000173517
ENSG00000205726
ENSG00000019144
ENSG00000158321
ENSG00000163359
ENSG00000107736
ENSG00000197653
ENSG00000247708
ENSG00000066933
ENSG00000121964
ENSG00000189350
ENSG00000109452
ENSG00000124721
ENSG00000142798
ENSG00000182621
ENSG00000196712
ENSG00000139364
ENSG00000196220
ENSG00000179818
ENSG00000086570
ENSG00000088387
ENSG00000096093
ENSG00000151320
ENSG00000183914
ENSG00000185842
ENSG00000229425
ENSG00000110436
ENSG00000139973
ENSG00000100784
ENSG00000136104
ENSG00000221843
ENSG00000254166
ENSG00000107679
ENSG00000116396
ENSG00000133392
ENSG00000143669
ENSG00000163531
ENSG00000197912
ENSG00000273507
ENSG00000007174
ENSG00000128815
ENSG00000137962
ENSG00000149256
ENSG00000157106
ENSG00000157388
ENSG00000196218
ENSG00000077157
ENSG00000187498
ENSG00000197558
ENSG00000248323
ENSG00000104237
ENSG00000111799
ENSG00000114270
ENSG00000148053
ENSG00000166263
ENSG00000221866
ENSG00000072121
ENSG00000157680
ENSG00000174197
ENSG00000079950
ENSG00000080854
ENSG00000139304
ENSG00000141252
ENSG00000175054
ENSG00000228793
ENSG00000251209
ENSG00000105877
ENSG00000148357
ENSG00000157542
ENSG00000164946
ENSG00000169876
ENSG00000253394
ENSG00000254092
ENSG00000065135
ENSG00000196367
ENSG00000258526
ENSG00000088538
ENSG00000091536
ENSG00000166557
ENSG00000171914
ENSG00000206579
ENSG00000132932
ENSG00000172403
ENSG00000286679
ENSG00000119866
ENSG00000132549
ENSG00000145819
ENSG00000148773
ENSG00000154175
ENSG00000181215
ENSG00000101638
ENSG00000135749
ENSG00000144218
ENSG00000157193
ENSG00000198763
ENSG00000259343
ENSG00000134516
ENSG00000149311
ENSG00000150893
ENSG00000153944
ENSG00000173064
ENSG00000174844
ENSG00000177301
ENSG00000023171
ENSG00000077782
ENSG00000081479
ENSG00000126773
ENSG00000145012
ENSG00000153113
ENSG00000163629
ENSG00000165899
ENSG00000185518
ENSG00000196233
ENSG00000226620
ENSG00000150275
ENSG00000169554
ENSG00000228412
ENSG00000069424
ENSG00000128731
ENSG00000133401
ENSG00000144596
ENSG00000163618
ENSG00000166503
ENSG00000226688
ENSG00000115306
ENSG00000198010
ENSG00000235538
ENSG00000245937
ENSG00000083168
ENSG00000108018
ENSG00000145113
ENSG00000157764
ENSG00000257335
ENSG00000247081
ENSG00000106344
ENSG00000154864
ENSG00000171502
ENSG00000184144
ENSG00000198363
ENSG00000198393
ENSG00000053747
ENSG00000138688
ENSG00000143195
ENSG00000171435
ENSG00000187720
ENSG00000196935
ENSG00000285517
ENSG00000038382
ENSG00000089250
ENSG00000109911
ENSG00000126777
ENSG00000133687
ENSG00000166147
ENSG00000224897
ENSG00000231028
ENSG00000237505
ENSG00000079841
ENSG00000160145
ENSG00000177200
ENSG00000068654
ENSG00000089916
ENSG00000120071
ENSG00000124155
ENSG00000125462
ENSG00000138162
ENSG00000140836
ENSG00000164904
ENSG00000243156
ENSG00000248905
ENSG00000229956
ENSG00000240405
ENSG00000248538
ENSG00000003402
ENSG00000110693
ENSG00000127481
ENSG00000138443
ENSG00000165699
ENSG00000169247
ENSG00000197386
ENSG00000040933
ENSG00000053524
ENSG00000078114
ENSG00000126217
ENSG00000154556
ENSG00000165124
ENSG00000166923
ENSG00000168356
ENSG00000183023
ENSG00000185219
ENSG00000196914
ENSG00000197969
ENSG00000198722
ENSG00000152931
ENSG00000278920
ENSG00000103657
ENSG00000122966
ENSG00000124177
ENSG00000127124
ENSG00000138829
ENSG00000167548
ENSG00000240498
ENSG00000280739
ENSG00000038219
ENSG00000077232
ENSG00000080345
ENSG00000142621
ENSG00000150672
ENSG00000163092
ENSG00000171316
ENSG00000183775
ENSG00000185630
ENSG00000226476
ENSG00000253877
ENSG00000067066
ENSG00000084710
ENSG00000101266
ENSG00000116147
ENSG00000118058
ENSG00000128573
ENSG00000128918
ENSG00000140853
ENSG00000147724
ENSG00000151148
ENSG00000152818
ENSG00000154237
ENSG00000170927
ENSG00000187775
ENSG00000230426
ENSG00000261738
ENSG00000113448
ENSG00000115183
ENSG00000123384
ENSG00000127914
ENSG00000129204
ENSG00000131711
ENSG00000133083
ENSG00000140090
ENSG00000144645
ENSG00000144724
ENSG00000184860
ENSG00000187323
ENSG00000231764
ENSG00000237187
ENSG00000242512
ENSG00000280383
ENSG00000005810
ENSG00000075391
ENSG00000102755
ENSG00000124493
ENSG00000133657
ENSG00000148848
ENSG00000153707
ENSG00000198690
ENSG00000203930
ENSG00000212719
ENSG00000061676
ENSG00000075539
ENSG00000077235
ENSG00000090863
ENSG00000108984
ENSG00000112038
ENSG00000115760
ENSG00000152402
ENSG00000163625
ENSG00000198677
ENSG00000198712
ENSG00000253729
ENSG00000233639
ENSG00000236333
ENSG00000060237
ENSG00000111817
ENSG00000124788
ENSG00000127329
ENSG00000157168
ENSG00000164066
ENSG00000168477
ENSG00000172752
ENSG00000173214
ENSG00000183495
ENSG00000184445
ENSG00000185920
ENSG00000196159
ENSG00000196482
ENSG00000204929
ENSG00000233452
ENSG00000249738
ENSG00000253438
ENSG00000100150
ENSG00000112139
ENSG00000115919
ENSG00000130779
ENSG00000138119
ENSG00000146263
ENSG00000187240
ENSG00000189056
ENSG00000197375
ENSG00000215193
ENSG00000227115
ENSG00000242086
ENSG00000255087
ENSG00000283503
ENSG00000018236
ENSG00000081052
ENSG00000149639
ENSG00000154678
ENSG00000163554
ENSG00000170776
ENSG00000196569
ENSG00000273540
ENSG00000278540
ENSG00000205930
ENSG00000234948
ENSG00000235257
ENSG00000237945
ENSG00000259664
ENSG00000031081
ENSG00000078304
ENSG00000106477
ENSG00000112425
ENSG00000114999
ENSG00000116095
ENSG00000127955
ENSG00000144285
ENSG00000152582
ENSG00000152689
ENSG00000153246
ENSG00000157985
ENSG00000183486
ENSG00000183778
ENSG00000184347
ENSG00000225937
ENSG00000230773
ENSG00000234323
ENSG00000011465
ENSG00000048052
ENSG00000106772
ENSG00000108021
ENSG00000112379
ENSG00000135655
ENSG00000147459
ENSG00000148634
ENSG00000174469
ENSG00000240086
ENSG00000248441
ENSG00000251600
ENSG00000091592
ENSG00000109685
ENSG00000115423
ENSG00000118922
ENSG00000135837
ENSG00000149294
ENSG00000151025
ENSG00000151388
ENSG00000163492
ENSG00000166206
ENSG00000184156
ENSG00000188596
ENSG00000260230
ENSG00000249669
ENSG00000271860
ENSG00000287277
ENSG00000021645
ENSG00000081760
ENSG00000091513
ENSG00000100888
ENSG00000108219
ENSG00000138592
ENSG00000145087
ENSG00000151835
ENSG00000155846
ENSG00000169894
ENSG00000178104
ENSG00000218336
ENSG00000231074
ENSG00000237356
ENSG00000249816
ENSG00000259234
ENSG00000267519
ENSG00000070182
ENSG00000079102
ENSG00000089094
ENSG00000103723
ENSG00000105339
ENSG00000114841
ENSG00000116254
ENSG00000130226
ENSG00000145147
ENSG00000158486
ENSG00000174373
ENSG00000175497
ENSG00000182240
ENSG00000185658
ENSG00000187764
ENSG00000245750
ENSG00000249464
ENSG00000082293
ENSG00000107099
ENSG00000123505
ENSG00000126091
ENSG00000133454
ENSG00000137812
ENSG00000151612
ENSG00000163539
ENSG00000166377
ENSG00000175322
ENSG00000178662
ENSG00000197563
ENSG00000198198
ENSG00000204186
ENSG00000177640
ENSG00000244128
ENSG00000250241
ENSG00000101680
ENSG00000103494
ENSG00000106078
ENSG00000110274
ENSG00000115525
ENSG00000116641
ENSG00000127311
ENSG00000130294
ENSG00000142661
ENSG00000152061
ENSG00000165669
ENSG00000166444
ENSG00000186260
ENSG00000189223
ENSG00000235903
ENSG00000042429
ENSG00000082397
ENSG00000110906
ENSG00000131558
ENSG00000140807
ENSG00000144642
ENSG00000159459
ENSG00000187955
ENSG00000204406
ENSG00000228065
ENSG00000082175
ENSG00000083097
ENSG00000108582
ENSG00000112200
ENSG00000120594
ENSG00000121741
ENSG00000124782
ENSG00000134755
ENSG00000137074
ENSG00000139767
ENSG00000143469
ENSG00000151474
ENSG00000160299
ENSG00000162733
ENSG00000164627
ENSG00000177463
ENSG00000188385
ENSG00000197535
ENSG00000197694
ENSG00000234663
ENSG00000235823
ENSG00000243701
ENSG00000286071
ENSG00000008277
ENSG00000078295
ENSG00000079308
ENSG00000089169
ENSG00000100354
ENSG00000100731
ENSG00000133704
ENSG00000144036
ENSG00000163590
ENSG00000173068
ENSG00000175471
ENSG00000176406
ENSG00000184014
ENSG00000197971
ENSG00000230417
ENSG00000245526
ENSG00000048740
ENSG00000092847
ENSG00000102780
ENSG00000136869
ENSG00000137766
ENSG00000143190
ENSG00000145555
ENSG00000153721
ENSG00000154262
ENSG00000177694
ENSG00000179242
ENSG00000179335
ENSG00000188906
ENSG00000196083
ENSG00000198589
ENSG00000204291
ENSG00000248837
ENSG00000248994
ENSG00000285492
ENSG00000058668
ENSG00000122591
ENSG00000130561
ENSG00000142920
ENSG00000151131
ENSG00000163864
ENSG00000164692
ENSG00000168769
ENSG00000181090
ENSG00000198373
ENSG00000225830
ENSG00000011114
ENSG00000066739
ENSG00000067596
ENSG00000073331
ENSG00000103197
ENSG00000103994
ENSG00000104447
ENSG00000134539
ENSG00000137941
ENSG00000138738
ENSG00000146021
ENSG00000153930
ENSG00000165125
ENSG00000168675
ENSG00000173559
ENSG00000178568
ENSG00000185532
ENSG00000188162
ENSG00000188994
ENSG00000197410
ENSG00000197555
ENSG00000232855
ENSG00000245694
ENSG00000287243
ENSG00000003393
ENSG00000006071
ENSG00000065526
ENSG00000075568
ENSG00000091157
ENSG00000105429
ENSG00000109111
ENSG00000117983
ENSG00000124140
ENSG00000124406
ENSG00000130508
ENSG00000133030
ENSG00000134313
ENSG00000136213
ENSG00000146592
ENSG00000152127
ENSG00000156103
ENSG00000157800
ENSG00000163395
ENSG00000164989
ENSG00000166833
ENSG00000179240
ENSG00000183873
ENSG00000189337
ENSG00000236432
ENSG00000271913
ENSG00000284977
ENSG00000286021
ENSG00000033122
ENSG00000054523
ENSG00000100523
ENSG00000105855
ENSG00000107249
ENSG00000109861
ENSG00000112659
ENSG00000116852
ENSG00000123243
ENSG00000123636
ENSG00000130703
ENSG00000133313
ENSG00000133477
ENSG00000138193
ENSG00000143297
ENSG00000153310
ENSG00000154265
ENSG00000157540
ENSG00000166342
ENSG00000196876
ENSG00000197081
ENSG00000228999
ENSG00000236107
ENSG00000253853
ENSG00000266573
ENSG00000279072
ENSG00000006607
ENSG00000065534
ENSG00000069188
ENSG00000080371
ENSG00000088367
ENSG00000100626
ENSG00000110395
ENSG00000110799
ENSG00000112782
ENSG00000130338
ENSG00000137509
ENSG00000140262
ENSG00000141431
ENSG00000144395
ENSG00000145244
ENSG00000145725
ENSG00000152104
ENSG00000154310
ENSG00000165409
ENSG00000165868
ENSG00000172869
ENSG00000175782
ENSG00000181555
ENSG00000204217
ENSG00000206384
ENSG00000214944
ENSG00000236778
ENSG00000257522
ENSG00000078269
ENSG00000082805
ENSG00000106571
ENSG00000107290
ENSG00000115159
ENSG00000119397
ENSG00000122778
ENSG00000130038
ENSG00000134744
ENSG00000137699
ENSG00000149231
ENSG00000152495
ENSG00000155085
ENSG00000155744
ENSG00000156299
ENSG00000158023
ENSG00000170579
ENSG00000171811
ENSG00000182732
ENSG00000188352
ENSG00000198625
ENSG00000198793
ENSG00000233237
ENSG00000233723
ENSG00000234899
ENSG00000261008
ENSG00000285051
ENSG00000065883
ENSG00000076356
ENSG00000107614
ENSG00000116183
ENSG00000118257
ENSG00000129159
ENSG00000138767
ENSG00000140937
ENSG00000141298
ENSG00000148120
ENSG00000156804
ENSG00000163393
ENSG00000164309
ENSG00000164398
ENSG00000170959
ENSG00000178031
ENSG00000180934
ENSG00000185567
ENSG00000196090
ENSG00000197603
ENSG00000198879
ENSG00000172965
ENSG00000285367
ENSG00000042832
ENSG00000064042
ENSG00000066777
ENSG00000104133
ENSG00000104731
ENSG00000110723
ENSG00000128487
ENSG00000130635
ENSG00000137821
ENSG00000143847
ENSG00000144426
ENSG00000147601
ENSG00000148408
ENSG00000151348
ENSG00000153292
ENSG00000158445
ENSG00000165209
ENSG00000166233
ENSG00000176715
ENSG00000182175
ENSG00000198947
ENSG00000206538
ENSG00000213062
ENSG00000230615
ENSG00000250334
ENSG00000286125
ENSG00000047365
ENSG00000075340
ENSG00000075651
ENSG00000080298
ENSG00000082438
ENSG00000106603
ENSG00000106976
ENSG00000108821
ENSG00000118322
ENSG00000118960
ENSG00000124942
ENSG00000128656
ENSG00000133216
ENSG00000136861
ENSG00000140526
ENSG00000140575
ENSG00000156011
ENSG00000157423
ENSG00000161249
ENSG00000166450
ENSG00000172890
ENSG00000177084
ENSG00000181722
ENSG00000182606
ENSG00000197702
ENSG00000213694
ENSG00000225614
ENSG00000215196
ENSG00000216863
ENSG00000228358
ENSG00000228592
ENSG00000251396
ENSG00000026652
ENSG00000081248
ENSG00000100578
ENSG00000102786
ENSG00000120251
ENSG00000126070
ENSG00000133863
ENSG00000141027
ENSG00000143549
ENSG00000144821
ENSG00000149972
ENSG00000155158
ENSG00000155974
ENSG00000158258
ENSG00000160111
ENSG00000169905
ENSG00000173273
ENSG00000174502
ENSG00000175356
ENSG00000196405
ENSG00000196505
ENSG00000204740
ENSG00000230989
ENSG00000227906
ENSG00000242516
ENSG00000251136
ENSG00000254319
ENSG00000046889
ENSG00000071189
ENSG00000078142
ENSG00000080200
ENSG00000094916
ENSG00000096433
ENSG00000113361
ENSG00000115935
ENSG00000116260
ENSG00000119778
ENSG00000127946
ENSG00000128833
ENSG00000131242
ENSG00000133812
ENSG00000141052
ENSG00000143776
ENSG00000144619
ENSG00000145934
ENSG00000147488
ENSG00000155816
ENSG00000158683
ENSG00000163171
ENSG00000166436
ENSG00000170500
ENSG00000176225
ENSG00000176495
ENSG00000213949
ENSG00000249715
ENSG00000204054
ENSG00000228824
ENSG00000229727
ENSG00000236548
ENSG00000244879
ENSG00000253311
ENSG00000280007
ENSG00000069667
ENSG00000100393
ENSG00000100722
ENSG00000104714
ENSG00000113569
ENSG00000113648
ENSG00000115112
ENSG00000119547
ENSG00000129003
ENSG00000137103
ENSG00000140798
ENSG00000141376
ENSG00000144824
ENSG00000146426
ENSG00000148358
ENSG00000154760
ENSG00000157554
ENSG00000164574
ENSG00000166535
ENSG00000170006
ENSG00000179104
ENSG00000187098
ENSG00000198695
ENSG00000261115
ENSG00000266256
ENSG00000280434
ENSG00000067798
ENSG00000083799
ENSG00000091656
ENSG00000111490
ENSG00000119121
ENSG00000122484
ENSG00000126001
ENSG00000127922
ENSG00000131386
ENSG00000135905
ENSG00000141449
ENSG00000155980
ENSG00000156687
ENSG00000162836
ENSG00000164142
ENSG00000165733
ENSG00000167881
ENSG00000168502
ENSG00000169851
ENSG00000172845
ENSG00000175066
ENSG00000197321
ENSG00000231365
ENSG00000233593
ENSG00000245275
ENSG00000281880
ENSG00000009830
ENSG00000048649
ENSG00000075043
ENSG00000091136
ENSG00000091986
ENSG00000101445
ENSG00000104490
ENSG00000124203
ENSG00000127663
ENSG00000131697
ENSG00000134376
ENSG00000137573
ENSG00000143603
ENSG00000145734
ENSG00000151422
ENSG00000152217
ENSG00000153820
ENSG00000157741
ENSG00000160305
ENSG00000162105
ENSG00000162849
ENSG00000169282
ENSG00000169375
ENSG00000179583
ENSG00000181333
ENSG00000182150
ENSG00000188107
ENSG00000205277
ENSG00000255346
ENSG00000226777
ENSG00000249345
ENSG00000259673
ENSG00000048342
ENSG00000049249
ENSG00000054793
ENSG00000056586
ENSG00000080503
ENSG00000084636
ENSG00000092853
ENSG00000116584
ENSG00000117697
ENSG00000118473
ENSG00000121446
ENSG00000123473
ENSG00000127328
ENSG00000134909
ENSG00000137642
ENSG00000140443
ENSG00000150394
ENSG00000166111
ENSG00000166135
ENSG00000169918
ENSG00000173258
ENSG00000186868
ENSG00000187672
ENSG00000188803
ENSG00000188897
ENSG00000196591
ENSG00000215912
ENSG00000203709
ENSG00000214900
ENSG00000224699
ENSG00000236172
ENSG00000267452
ENSG00000269086
ENSG00000279712
ENSG00000033178
ENSG00000052795
ENSG00000060718
ENSG00000067369
ENSG00000073584
ENSG00000090924
ENSG00000102900
ENSG00000102908
ENSG00000104047
ENSG00000113319
ENSG00000117597
ENSG00000127530
ENSG00000130856
ENSG00000134245
ENSG00000135709
ENSG00000137959
ENSG00000142197
ENSG00000143772
ENSG00000143970
ENSG00000145730
ENSG00000152578
ENSG00000163812
ENSG00000170624
ENSG00000171735
ENSG00000185477
ENSG00000187231
ENSG00000196091
ENSG00000196739
ENSG00000244754
ENSG00000266173
ENSG00000279170
ENSG00000204706
ENSG00000226808
ENSG00000228956
ENSG00000231246
ENSG00000233184
ENSG00000236008
ENSG00000237480
ENSG00000250198
ENSG00000001461
ENSG00000002746
ENSG00000007372
ENSG00000052126
ENSG00000065618
ENSG00000074657
ENSG00000075420
ENSG00000095002
ENSG00000100505
ENSG00000105778
ENSG00000107862
ENSG00000110076
ENSG00000111961
ENSG00000116117
ENSG00000116138
ENSG00000127990
ENSG00000128829
ENSG00000134318
ENSG00000134982
ENSG00000135083
ENSG00000143376
ENSG00000145794
ENSG00000146839
ENSG00000149575
ENSG00000152932
ENSG00000153093
ENSG00000159217
ENSG00000161298
ENSG00000162631
ENSG00000168827
ENSG00000169213
ENSG00000169855
ENSG00000183530
ENSG00000187122
ENSG00000196535
ENSG00000196705
ENSG00000215018
ENSG00000196756
ENSG00000233183
ENSG00000265485
ENSG00000285280
ENSG00000006747
ENSG00000033627
ENSG00000035664
ENSG00000047936
ENSG00000049883
ENSG00000065060
ENSG00000072609
ENSG00000074181
ENSG00000101558
ENSG00000105928
ENSG00000114923
ENSG00000115970
ENSG00000119685
ENSG00000120549
ENSG00000135870
ENSG00000137817
ENSG00000137878
ENSG00000139496
ENSG00000144730
ENSG00000151789
ENSG00000155561
ENSG00000157890
ENSG00000163491
ENSG00000163596
ENSG00000164050
ENSG00000168724
ENSG00000169744
ENSG00000173218
ENSG00000174473
ENSG00000182050
ENSG00000186001
ENSG00000198700
ENSG00000214595
ENSG00000215182
ENSG00000223960
ENSG00000227028
ENSG00000229981
ENSG00000248455
ENSG00000258162
ENSG00000261404
ENSG00000005379
ENSG00000005700
ENSG00000011376
ENSG00000011426
ENSG00000042980
ENSG00000047849
ENSG00000057935
ENSG00000066032
ENSG00000069329
ENSG00000075275
ENSG00000101298
ENSG00000103365
ENSG00000109956
ENSG00000122507
ENSG00000125107
ENSG00000127249
ENSG00000130396
ENSG00000132300
ENSG00000132334
ENSG00000134324
ENSG00000135931
ENSG00000137571
ENSG00000140015
ENSG00000142609
ENSG00000144810
ENSG00000144868
ENSG00000146872
ENSG00000146918
ENSG00000148814
ENSG00000149948
ENSG00000150637
ENSG00000162129
ENSG00000162434
ENSG00000163873
ENSG00000164327
ENSG00000166257
ENSG00000167613
ENSG00000168137
ENSG00000168216
ENSG00000169436
ENSG00000173706
ENSG00000175048
ENSG00000175161
ENSG00000176438
ENSG00000183742
ENSG00000184384
ENSG00000187527
ENSG00000278259
ENSG00000228971
ENSG00000231533
ENSG00000235026
ENSG00000245384
ENSG00000245904
ENSG00000259495
ENSG00000280650
ENSG00000285108
ENSG00000287778
ENSG00000007237
ENSG00000030419
ENSG00000036448
ENSG00000056487
ENSG00000072958
ENSG00000080823
ENSG00000112902
ENSG00000114439
ENSG00000114656
ENSG00000114857
ENSG00000123836
ENSG00000124831
ENSG00000130477
ENSG00000135486
ENSG00000137486
ENSG00000137872
ENSG00000141956
ENSG00000142207
ENSG00000142279
ENSG00000143126
ENSG00000143797
ENSG00000143951
ENSG00000146555
ENSG00000148429
ENSG00000150347
ENSG00000153404
ENSG00000156475
ENSG00000159082
ENSG00000159842
ENSG00000168610
ENSG00000170471
ENSG00000172456
ENSG00000178163
ENSG00000178295
ENSG00000182463
ENSG00000186073
ENSG00000214013
ENSG00000257771
ENSG00000263711
ENSG00000266602
ENSG00000270641
ENSG00000280809
ENSG00000286214
ENSG00000005884
ENSG00000006283
ENSG00000022355
ENSG00000049759
ENSG00000078674
ENSG00000082684
ENSG00000095777
ENSG00000100167
ENSG00000107518
ENSG00000112319
ENSG00000114098
ENSG00000128052
ENSG00000128512
ENSG00000131016
ENSG00000133028
ENSG00000136068
ENSG00000140464
ENSG00000145864
ENSG00000146350
ENSG00000147526
ENSG00000151338
ENSG00000152894
ENSG00000158220
ENSG00000160551
ENSG00000165934
ENSG00000166501
ENSG00000166963
ENSG00000167632
ENSG00000177728
ENSG00000198265
ENSG00000206052
ENSG00000257743
ENSG00000224957
ENSG00000234156
ENSG00000247199
ENSG00000267374
ENSG00000267489
ENSG00000270112
ENSG00000038427
ENSG00000066084
ENSG00000070882
ENSG00000074356
ENSG00000075213
ENSG00000077522
ENSG00000080573
ENSG00000083844
ENSG00000083857
ENSG00000100154
ENSG00000102595
ENSG00000102606
ENSG00000105983
ENSG00000107262
ENSG00000109684
ENSG00000113594
ENSG00000113721
ENSG00000116497
ENSG00000125046
ENSG00000130702
ENSG00000132953
ENSG00000133019
ENSG00000136854
ENSG00000140525
ENSG00000144668
ENSG00000144893
ENSG00000148942
ENSG00000149177
ENSG00000149557
ENSG00000149970
ENSG00000150527
ENSG00000154080
ENSG00000161381
ENSG00000161791
ENSG00000163125
ENSG00000165238
ENSG00000165379
ENSG00000169031
ENSG00000171456
ENSG00000172260
ENSG00000172264
ENSG00000173575
ENSG00000177679
ENSG00000180263
ENSG00000185261
ENSG00000188177
ENSG00000214029
ENSG00000219481
ENSG00000204241
ENSG00000247809
ENSG00000255595
ENSG00000256422
ENSG00000286662
ENSG00000006432
ENSG00000055163
ENSG00000065413
ENSG00000069966
ENSG00000071054
ENSG00000081138
ENSG00000095951
ENSG00000100320
ENSG00000111452
ENSG00000111728
ENSG00000113441
ENSG00000114487
ENSG00000116984
ENSG00000120800
ENSG00000122786
ENSG00000124209
ENSG00000127954
ENSG00000135541
ENSG00000136267
ENSG00000137474
ENSG00000137501
ENSG00000137601
ENSG00000137770
ENSG00000137857
ENSG00000139219
ENSG00000151746
ENSG00000152208
ENSG00000153250
ENSG00000155592
ENSG00000155893
ENSG00000160961
ENSG00000163075
ENSG00000164080
ENSG00000164663
ENSG00000164880
ENSG00000166689
ENSG00000169862
ENSG00000179832
ENSG00000182670
ENSG00000183963
ENSG00000196557
ENSG00000196581
ENSG00000198691
ENSG00000204469
ENSG00000215421
ENSG00000256463
ENSG00000262152
ENSG00000166770
ENSG00000225683
ENSG00000231427
ENSG00000233891
ENSG00000245532
ENSG00000249307
ENSG00000287516
ENSG00000287671
ENSG00000025293
ENSG00000029534
ENSG00000052841
ENSG00000072952
ENSG00000074755
ENSG00000075151
ENSG00000079819
ENSG00000085831
ENSG00000089053
ENSG00000100095
ENSG00000101294
ENSG00000101347
ENSG00000105221
ENSG00000110427
ENSG00000112624
ENSG00000112769
ENSG00000114757
ENSG00000114770
ENSG00000116151
ENSG00000116329
ENSG00000116678
ENSG00000117724
ENSG00000123338
ENSG00000123552
ENSG00000130939
ENSG00000134900
ENSG00000135636
ENSG00000136011
ENSG00000138246
ENSG00000138760
ENSG00000140873
ENSG00000143093
ENSG00000145242
ENSG00000145416
ENSG00000149452
ENSG00000153558
ENSG00000154240
ENSG00000159307
ENSG00000160613
ENSG00000163430
ENSG00000164190
ENSG00000166326
ENSG00000168658
ENSG00000169679
ENSG00000170464
ENSG00000171634
ENSG00000172578
ENSG00000174611
ENSG00000180357
ENSG00000181381
ENSG00000181873
ENSG00000184956
ENSG00000184984
ENSG00000241973
ENSG00000185904
ENSG00000227252
ENSG00000235142
ENSG00000248309
ENSG00000279217
ENSG00000015133
ENSG00000051341
ENSG00000076067
ENSG00000078018
ENSG00000092148
ENSG00000096060
ENSG00000106086
ENSG00000108231
ENSG00000113263
ENSG00000115904
ENSG00000118482
ENSG00000119403
ENSG00000119681
ENSG00000119682
ENSG00000121753
ENSG00000128915
ENSG00000129566
ENSG00000131374
ENSG00000131437
ENSG00000136143
ENSG00000137868
ENSG00000139618
ENSG00000156218
ENSG00000156931
ENSG00000157617
ENSG00000157654
ENSG00000161671
ENSG00000162402
ENSG00000164953
ENSG00000166004
ENSG00000167210
ENSG00000170153
ENSG00000181785
ENSG00000183166
ENSG00000185345
ENSG00000187742
ENSG00000188921
ENSG00000198521
ENSG00000213614
ENSG00000223704
ENSG00000225096
ENSG00000227110
ENSG00000233008
ENSG00000234497
ENSG00000237667
ENSG00000249550
ENSG00000259070
ENSG00000259341
ENSG00000279175
ENSG00000006740
ENSG00000008086
ENSG00000018510
ENSG00000047617
ENSG00000063245
ENSG00000074803
ENSG00000075711
ENSG00000088756
ENSG00000089022
ENSG00000090612
ENSG00000090905
ENSG00000091129
ENSG00000092054
ENSG00000102893
ENSG00000103091
ENSG00000103150
ENSG00000105993
ENSG00000119042
ENSG00000123106
ENSG00000124613
ENSG00000128536
ENSG00000129682
ENSG00000136504
ENSG00000137177
ENSG00000138347
ENSG00000139323
ENSG00000140332
ENSG00000145832
ENSG00000150477
ENSG00000151276
ENSG00000151322
ENSG00000153253
ENSG00000157657
ENSG00000158816
ENSG00000163820
ENSG00000165300
ENSG00000167986
ENSG00000168026
ENSG00000169432
ENSG00000171587
ENSG00000172324
ENSG00000172339
ENSG00000172461
ENSG00000172667
ENSG00000172888
ENSG00000173210
ENSG00000174227
ENSG00000176542
ENSG00000185379
ENSG00000187210
ENSG00000197943
ENSG00000204764
ENSG00000225321
ENSG00000228590
ENSG00000233117
ENSG00000234810
ENSG00000235885
ENSG00000241956
ENSG00000249330
ENSG00000019485
ENSG00000040199
ENSG00000054690
ENSG00000058056
ENSG00000069869
ENSG00000070961
ENSG00000075292
ENSG00000099991
ENSG00000100867
ENSG00000101596
ENSG00000104093
ENSG00000106443
ENSG00000106829
ENSG00000107147
ENSG00000107929
ENSG00000108883
ENSG00000111554
ENSG00000112394
ENSG00000114416
ENSG00000114933
ENSG00000115419
ENSG00000115993
ENSG00000124201
ENSG00000132849
ENSG00000133063
ENSG00000133805
ENSG00000136848
ENSG00000137877
ENSG00000144791
ENSG00000145390
ENSG00000146147
ENSG00000146352
ENSG00000146414
ENSG00000147316
ENSG00000151893
ENSG00000152270
ENSG00000152556
ENSG00000153956
ENSG00000154380
ENSG00000158169
ENSG00000158528
ENSG00000158636
ENSG00000160321
ENSG00000163939
ENSG00000165416
ENSG00000165434
ENSG00000175274
ENSG00000176915
ENSG00000177182
ENSG00000177570
ENSG00000180777
ENSG00000182329
ENSG00000184005
ENSG00000196208
ENSG00000197415
ENSG00000197959
ENSG00000198203
ENSG00000198963
ENSG00000275832
ENSG00000182648
ENSG00000228784
ENSG00000235731
ENSG00000239440
ENSG00000245248
ENSG00000246695
ENSG00000253301
ENSG00000255545
ENSG00000256654
ENSG00000258028
ENSG00000260876
ENSG00000264589
ENSG00000279738
ENSG00000286733
ENSG00000015676
ENSG00000049192
ENSG00000054611
ENSG00000066629
ENSG00000070371
ENSG00000078043
ENSG00000087258
ENSG00000089091
ENSG00000100629
ENSG00000101096
ENSG00000106536
ENSG00000106617
ENSG00000110077
ENSG00000110318
ENSG00000112983
ENSG00000115464
ENSG00000115548
ENSG00000116539
ENSG00000120278
ENSG00000123191
ENSG00000124151
ENSG00000124920
ENSG00000132780
ENSG00000132972
ENSG00000134775
ENSG00000136960
ENSG00000138095
ENSG00000145391
ENSG00000147650
ENSG00000148082
ENSG00000150403
ENSG00000152242
ENSG00000159023
ENSG00000162929
ENSG00000164048
ENSG00000164684
ENSG00000170832
ENSG00000171094
ENSG00000171804
ENSG00000171962
ENSG00000176273
ENSG00000177565
ENSG00000179532
ENSG00000179889
ENSG00000188690
ENSG00000188761
ENSG00000196277
ENSG00000198791
ENSG00000204767
ENSG00000281406
ENSG00000205488
ENSG00000225783
ENSG00000229618
ENSG00000231304
ENSG00000233828
ENSG00000239665
ENSG00000262879
ENSG00000011454
ENSG00000012822
ENSG00000013293
ENSG00000018189
ENSG00000023516
ENSG00000024048
ENSG00000060709
ENSG00000066382
ENSG00000070214
ENSG00000070831
ENSG00000079691
ENSG00000081803
ENSG00000088827
ENSG00000099810
ENSG00000100503
ENSG00000102805
ENSG00000103742
ENSG00000104517
ENSG00000105186
ENSG00000106278
ENSG00000107651
ENSG00000110696
ENSG00000116205
ENSG00000120008
ENSG00000127314
ENSG00000129116
ENSG00000134532
ENSG00000135951
ENSG00000138835
ENSG00000139163
ENSG00000141524
ENSG00000142599
ENSG00000142611
ENSG00000143322
ENSG00000144452
ENSG00000146247
ENSG00000152256
ENSG00000154305
ENSG00000154330
ENSG00000163161
ENSG00000163406
ENSG00000169994
ENSG00000171533
ENSG00000173040
ENSG00000174705
ENSG00000182256
ENSG00000183723
ENSG00000185722
ENSG00000188647
ENSG00000197748
ENSG00000206190
ENSG00000189229
ENSG00000223930
ENSG00000237298
ENSG00000237720
ENSG00000286010
ENSG00000286891
ENSG00000002587
ENSG00000008869
ENSG00000025796
ENSG00000035403
ENSG00000069702
ENSG00000072135
ENSG00000074696
ENSG00000079134
ENSG00000080815
ENSG00000083290
ENSG00000084453
ENSG00000087495
ENSG00000088812
ENSG00000091490
ENSG00000091831
ENSG00000099250
ENSG00000103942
ENSG00000109063
ENSG00000111581
ENSG00000111596
ENSG00000115414
ENSG00000115556
ENSG00000116132
ENSG00000118496
ENSG00000128585
ENSG00000128872
ENSG00000129422
ENSG00000130413
ENSG00000130816
ENSG00000132182
ENSG00000135164
ENSG00000137502
ENSG00000137968
ENSG00000138002
ENSG00000139629
ENSG00000140386
ENSG00000145685
ENSG00000151327
ENSG00000151466
ENSG00000152332
ENSG00000152409
ENSG00000154027
ENSG00000159788
ENSG00000163810
ENSG00000164393
ENSG00000165757
ENSG00000166387
ENSG00000172493
ENSG00000174437
ENSG00000175414
ENSG00000178177
ENSG00000178385
ENSG00000182568
ENSG00000184305
ENSG00000196284
ENSG00000197565
ENSG00000197928
ENSG00000198734
ENSG00000206432
ENSG00000234616
ENSG00000205056
ENSG00000226200
ENSG00000233290
ENSG00000238266
ENSG00000245164
ENSG00000254186
ENSG00000267586
ENSG00000287996
ENSG00000001626
ENSG00000007314
ENSG00000009413
ENSG00000034053
ENSG00000041515
ENSG00000041982
ENSG00000044524
ENSG00000055483
ENSG00000074621
ENSG00000079215
ENSG00000103175
ENSG00000103196
ENSG00000104205
ENSG00000112280
ENSG00000112851
ENSG00000113494
ENSG00000117523
ENSG00000118260
ENSG00000119321
ENSG00000121060
ENSG00000121380
ENSG00000122012
ENSG00000122545
ENSG00000123360
ENSG00000129521
ENSG00000130844
ENSG00000132155
ENSG00000133302
ENSG00000134115
ENSG00000134504
ENSG00000135365
ENSG00000135426
ENSG00000136051
ENSG00000138772
ENSG00000140396
ENSG00000140795
ENSG00000143479
ENSG00000143995
ENSG00000144028
ENSG00000144290
ENSG00000152234
ENSG00000158270
ENSG00000160856
ENSG00000162139
ENSG00000162601
ENSG00000164506
ENSG00000164588
ENSG00000165671
ENSG00000170456
ENSG00000171815
ENSG00000173482
ENSG00000174837
ENSG00000175073
ENSG00000178904
ENSG00000183020
ENSG00000184937
ENSG00000185038
ENSG00000186104
ENSG00000186300
ENSG00000197183
ENSG00000198718
ENSG00000203880
ENSG00000215883
ENSG00000229847
ENSG00000230461
ENSG00000234456
ENSG00000245213
ENSG00000248932
ENSG00000253819
ENSG00000255794
ENSG00000284196
ENSG00000006125
ENSG00000036257
ENSG00000047578
ENSG00000058404
ENSG00000069122
ENSG00000072657
ENSG00000075702
ENSG00000078699
ENSG00000081237
ENSG00000085063
ENSG00000085377
ENSG00000100201
ENSG00000101203
ENSG00000109927
ENSG00000111058
ENSG00000113389
ENSG00000114126
ENSG00000114346
ENSG00000115155
ENSG00000116127
ENSG00000116675
ENSG00000121297
ENSG00000122741
ENSG00000125772
ENSG00000128849
ENSG00000132205
ENSG00000132600
ENSG00000135976
ENSG00000136010
ENSG00000136828
ENSG00000136874
ENSG00000137992
ENSG00000138185
ENSG00000138758
ENSG00000139116
ENSG00000139746
ENSG00000140848
ENSG00000141068
ENSG00000146054
ENSG00000148158
ENSG00000150471
ENSG00000152457
ENSG00000155511
ENSG00000157103
ENSG00000158079
ENSG00000159267
ENSG00000164418
ENSG00000164484
ENSG00000166532
ENSG00000167258
ENSG00000177511
ENSG00000182168
ENSG00000183090
ENSG00000183230
ENSG00000184677
ENSG00000185313
ENSG00000187800
ENSG00000196531
ENSG00000198673
ENSG00000221963
ENSG00000227051
ENSG00000266074
ENSG00000120664
ENSG00000226320
ENSG00000231131
ENSG00000233098
ENSG00000241163
ENSG00000248461
ENSG00000251002
ENSG00000251138
ENSG00000258583
ENSG00000260750
ENSG00000285633
ENSG00000286288
ENSG00000286746
ENSG00000038295
ENSG00000038532
ENSG00000059691
ENSG00000064787
ENSG00000065150
ENSG00000067533
ENSG00000068024
ENSG00000076641
ENSG00000084112
ENSG00000087460
ENSG00000088854
ENSG00000088888
ENSG00000089775
ENSG00000092108
ENSG00000093167
ENSG00000100099
ENSG00000101191
ENSG00000104313
ENSG00000104368
ENSG00000105426
ENSG00000106034
ENSG00000111371
ENSG00000112531
ENSG00000114982
ENSG00000116698
ENSG00000117114
ENSG00000119715
ENSG00000119912
ENSG00000127325
ENSG00000132915
ENSG00000135362
ENSG00000136492
ENSG00000137841
ENSG00000138101
ENSG00000139233
ENSG00000139436
ENSG00000139645
ENSG00000139865
ENSG00000139990
ENSG00000140563
[truncated: 4,539 more rows]
