# Supplementary material for: Identification of Accessible Hepatic Gene Signatures for Interindividual Variations in Nutrigenomic Response to Dietary Supplementation of Omega-3 Fatty Acids
Source: Cells. 2021 Feb 22;10(2):467. doi: 10.3390/cells10020467 (PMC7926558; doi:10.3390/cells10020467)
Supplement: Supplementary file 1 [file cells-10-00467-s001.zip › cells-1094174-resubmitted supplementary/Supplementary data/020221_Supplementary Data_2.xlsx]

## Sheet: EPA DEGs
EPA vs Veh	baseMean	log2FoldChange	lfcSE	stat	pvalue	padj	gene_type
ENSG00000021826	7395.21	-0.838765	0.0176725	-47.4616	0	0	protein_coding
ENSG00000125730	12537.5	-0.592381	0.0131923	-44.9034	0	0	protein_coding
ENSG00000132855	1047.31	-1.26175	0.0308805	-40.8592	0	0	protein_coding
ENSG00000167772	1792.47	1.0756	0.0247993	43.3722	0	0	protein_coding
ENSG00000125148	843.688	1.06599	0.0291032	36.6279	1.02955e-293	3.53918e-290	protein_coding
ENSG00000147872	9902.65	1.0471	0.0299375	34.9763	5.15445e-268	1.47658e-264	protein_coding
ENSG00000165029	810.453	-0.869507	0.025161	-34.5578	1.08922e-261	2.67449e-258	protein_coding
ENSG00000178445	2134.31	-0.469727	0.0136785	-34.3406	1.94749e-258	4.18418e-255	protein_coding
ENSG00000104419	1290.91	0.91656	0.0276051	33.2026	9.87482e-242	1.88587e-238	protein_coding
ENSG00000186529	1126.17	-0.55612	0.0168453	-33.0134	5.22157e-239	8.97483e-236	protein_coding
ENSG00000110090	1658.38	0.608231	0.0184636	32.9422	5.47824e-238	8.56e-235	protein_coding
ENSG00000134240	1038.09	0.924312	0.0282283	32.7442	3.67275e-235	5.26061e-232	protein_coding
ENSG00000169715	567.068	1.06844	0.0331303	32.2497	3.55656e-228	4.70231e-225	protein_coding
ENSG00000008311	497.326	-0.813837	0.0252656	-32.2113	1.22636e-227	1.50562e-224	protein_coding
ENSG00000198650	3429.99	-1.11585	0.0347172	-32.1412	1.17078e-226	1.34156e-223	protein_coding
ENSG00000183044	1999.18	-0.521154	0.0175712	-29.6595	2.56113e-193	2.75129e-190	protein_coding
ENSG00000166840	770.971	-0.6107	0.022199	-27.5102	1.32505e-166	1.33971e-163	protein_coding
ENSG00000196616	1227.06	-1.12378	0.0415997	-27.0141	1.01015e-160	9.64579e-158	protein_coding
ENSG00000128284	583.415	-0.853749	0.0324233	-26.3314	8.38571e-153	7.58597e-150	protein_coding
ENSG00000103569	2155.74	-0.454273	0.0172551	-26.327	9.426e-153	8.1007e-150	protein_coding
ENSG00000118514	557.935	-0.691088	0.0263141	-26.263	5.07769e-152	4.15597e-149	protein_coding
ENSG00000198431	8390.57	0.436856	0.0167166	26.1331	1.53344e-150	1.19803e-147	protein_coding
ENSG00000130513	346.007	0.964577	0.0369823	26.0821	5.81806e-150	4.34786e-147	protein_coding
ENSG00000173281	1380.62	-0.471612	0.0184177	-25.6064	1.29407e-144	9.26766e-142	protein_coding
ENSG00000072310	296.401	-0.949455	0.0372173	-25.5112	1.48262e-143	1.01933e-140	protein_coding
ENSG00000175899	2287.09	-0.407257	0.0160205	-25.4209	1.47995e-142	9.7836e-140	protein_coding
ENSG00000183747	1787.31	-0.698272	0.0277606	-25.1534	1.29801e-139	8.26301e-137	protein_coding
ENSG00000163581	2098.72	-0.4197	0.0171793	-24.4305	8.10691e-132	4.97649e-129	protein_coding
ENSG00000115414	25393.8	-0.296231	0.0121966	-24.2881	2.62055e-130	1.55317e-127	protein_coding
ENSG00000023839	9259.31	0.258013	0.0107241	24.0592	6.68174e-128	3.82819e-125	protein_coding
ENSG00000161011	13285.1	0.487223	0.0206021	23.6492	1.2043e-123	6.67726e-121	protein_coding
ENSG00000106366	9909.28	0.544902	0.0231729	23.5147	2.88831e-122	1.55138e-119	protein_coding
ENSG00000069431	749.088	-0.557644	0.0238169	-23.4138	3.0944e-121	1.61171e-118	protein_coding
ENSG00000121858	264.248	-0.945312	0.0412789	-22.9006	4.58168e-116	2.31618e-113	protein_coding
ENSG00000145692	557.898	-1.21935	0.0534312	-22.8208	2.84747e-115	1.39835e-112	protein_coding
ENSG00000106804	920.242	-0.493954	0.0216932	-22.77	9.08975e-115	4.33985e-112	protein_coding
ENSG00000023445	3253.9	-0.498851	0.0220172	-22.6574	1.17983e-113	5.48079e-111	protein_coding
ENSG00000136872	7514.24	-0.594887	0.0263321	-22.5917	5.22793e-113	2.36468e-110	protein_coding
ENSG00000143921	395.822	-0.712592	0.0317207	-22.4646	9.21421e-112	4.06087e-109	protein_coding
ENSG00000023909	1245.39	0.466234	0.0208055	22.4092	3.20334e-111	1.37648e-108	protein_coding
ENSG00000164938	2159.1	-0.377844	0.0170267	-22.1913	4.1699e-109	1.7481e-106	protein_coding
ENSG00000151655	1395.06	-0.462807	0.0209038	-22.1398	1.30763e-108	5.35131e-106	protein_coding
ENSG00000185215	914.79	-0.551706	0.0249522	-22.1106	2.50101e-108	9.99704e-106	protein_coding
ENSG00000237988	247.437	-0.902892	0.0409866	-22.029	1.51946e-107	5.93556e-105	protein_coding
ENSG00000084754	2605.28	0.344043	0.0156259	22.0175	1.95885e-107	7.48193e-105	protein_coding
ENSG00000084674	56455.6	-0.35501	0.0162235	-21.8825	3.81532e-106	1.4256e-103	protein_coding
ENSG00000112964	1232.99	-0.430937	0.0197071	-21.867	5.35267e-106	1.95748e-103	protein_coding
ENSG00000149124	245.418	-0.997422	0.0458256	-21.7656	4.91336e-105	1.75939e-102	protein_coding
ENSG00000185432	4019.05	-0.381976	0.0175565	-21.7569	5.94485e-105	2.08531e-102	protein_coding
ENSG00000099194	2668.25	-0.392064	0.0181123	-21.6462	6.59599e-104	2.26744e-101	protein_coding
ENSG00000119938	645.709	-0.851907	0.0393805	-21.6327	8.84926e-104	2.98237e-101	protein_coding
ENSG00000003989	4404.36	-0.251378	0.0117446	-21.4037	1.23295e-101	4.07538e-99	protein_coding
ENSG00000000971	2577.1	-0.458693	0.0214453	-21.389	1.69314e-101	5.4909e-99	protein_coding
ENSG00000066813	1509.18	-0.569514	0.027493	-20.7149	2.5448e-95	8.1e-93	protein_coding
ENSG00000100292	486.394	0.767513	0.0376804	20.369	3.14971e-92	9.84313e-90	protein_coding
ENSG00000004799	421.274	0.587024	0.028829	20.3623	3.6142e-92	1.1093e-89	protein_coding
ENSG00000179761	601.246	-0.60528	0.0297791	-20.3257	7.62134e-92	2.29817e-89	protein_coding
ENSG00000172955	376.262	-0.654691	0.0324104	-20.2	9.78435e-91	2.89954e-88	protein_coding
ENSG00000250722	1267.69	-0.534675	0.0265042	-20.1733	1.68182e-90	4.89951e-88	protein_coding
ENSG00000187134	21420.1	0.43635	0.0216748	20.1317	3.89654e-90	1.11623e-87	protein_coding
ENSG00000058668	705.457	0.566239	0.0281807	20.0932	8.46903e-90	2.38632e-87	protein_coding
ENSG00000137801	4878.87	0.460844	0.0229668	20.0656	1.47479e-89	4.08849e-87	protein_coding
ENSG00000100219	2518.65	-0.335568	0.0170282	-19.7066	1.89284e-86	5.16415e-84	protein_coding
ENSG00000170271	795.572	-0.385757	0.0196283	-19.6531	5.43812e-86	1.46048e-83	protein_coding
ENSG00000080618	2115.99	-0.374921	0.0191722	-19.5555	3.70695e-85	9.80232e-83	protein_coding
ENSG00000127948	3293.79	0.469751	0.0242322	19.3854	1.02461e-83	2.66833e-81	protein_coding
ENSG00000154262	581.257	-0.610327	0.0314919	-19.3804	1.129e-83	2.89631e-81	protein_coding
ENSG00000079557	356.219	-0.610545	0.0315407	-19.3574	1.76693e-83	4.46618e-81	protein_coding
ENSG00000182326	3729.91	-0.357445	0.0184883	-19.3336	2.8034e-83	6.9833e-81	protein_coding
ENSG00000254166	573.92	0.990412	0.0513855	19.2741	8.85594e-83	2.17451e-80	lncRNA
ENSG00000145192	3370.59	-0.450879	0.023428	-19.2453	1.54535e-82	3.74105e-80	protein_coding
ENSG00000187193	127.977	1.01791	0.0530463	19.1891	4.56451e-82	1.08965e-79	protein_coding
ENSG00000163631	81337.3	-0.43526	0.0228304	-19.0649	4.93847e-81	1.16277e-78	protein_coding
ENSG00000151790	2586.85	-0.610255	0.0322068	-18.948	4.58376e-80	1.06467e-77	protein_coding
ENSG00000148702	5780.52	-0.25511	0.0135709	-18.7983	7.79844e-79	1.7872e-76	protein_coding
ENSG00000129988	3421.48	-0.298705	0.0158967	-18.7903	9.05811e-79	2.04856e-76	protein_coding
ENSG00000169903	3385.51	-0.406367	0.0216479	-18.7717	1.28778e-78	2.87459e-76	protein_coding
ENSG00000149212	640.893	-0.567195	0.03023	-18.7626	1.52642e-78	3.36361e-76	protein_coding
ENSG00000158104	6309	-0.315014	0.0168137	-18.7355	2.54234e-78	5.53135e-76	protein_coding
ENSG00000139209	944.96	-0.466646	0.0249292	-18.7189	3.47443e-78	7.46481e-76	protein_coding
ENSG00000165175	124.045	-0.923057	0.049734	-18.5599	6.78323e-77	1.43939e-74	protein_coding
ENSG00000145675	2048.87	-0.300058	0.0162333	-18.4841	2.77231e-76	5.81104e-74	protein_coding
ENSG00000108551	633.722	0.463968	0.0252479	18.3765	2.0251e-75	4.19366e-73	protein_coding
ENSG00000171759	2358.17	-0.384466	0.020968	-18.3359	4.28088e-75	8.7595e-73	protein_coding
ENSG00000116285	9349.82	0.22197	0.0122258	18.1559	1.15259e-73	2.33067e-71	protein_coding
ENSG00000198074	292.823	0.948107	0.0525997	18.025	1.24104e-72	2.48034e-70	protein_coding
ENSG00000072778	4190.64	0.311345	0.0173671	17.9273	7.21525e-72	1.42547e-69	protein_coding
ENSG00000102910	3160.88	-0.250501	0.0140108	-17.8792	1.7122e-71	3.34423e-69	protein_coding
ENSG00000117228	1582.74	-0.409279	0.0229546	-17.83	4.13614e-71	7.98786e-69	protein_coding
ENSG00000146072	248.794	0.671029	0.0377943	17.7548	1.58293e-70	3.02304e-68	protein_coding
ENSG00000112096	46275.7	-0.191222	0.0108236	-17.6671	7.51191e-70	1.41884e-67	protein_coding
ENSG00000076770	2372.54	-0.41734	0.0236641	-17.636	1.30443e-69	2.43702e-67	protein_coding
ENSG00000197081	6204.37	0.230195	0.0130981	17.5747	3.84632e-69	7.10866e-67	protein_coding
ENSG00000166415	399.974	-0.547856	0.0314462	-17.422	5.61737e-68	1.02714e-65	protein_coding
ENSG00000167996	4185.89	0.459531	0.0265405	17.3143	3.66782e-67	6.63605e-65	protein_coding
ENSG00000148672	1442.21	-0.320841	0.0186887	-17.1676	4.64065e-66	8.3087e-64	protein_coding
ENSG00000137309	879.238	0.353078	0.0207475	17.0179	6.05476e-65	1.07288e-62	protein_coding
ENSG00000091513	5678.2	-0.517	0.0304937	-16.9543	1.78752e-64	3.13247e-62	protein_coding
ENSG00000140416	7070.18	-0.216487	0.0127693	-16.9538	1.80425e-64	3.13247e-62	protein_coding
ENSG00000106853	7454.78	0.274543	0.0162845	16.8592	8.97777e-64	1.5431e-61	protein_coding
ENSG00000244062	126.086	-0.916898	0.0544353	-16.8438	1.16453e-63	1.98178e-61	processed_pseudogene
ENSG00000084110	624.369	-0.382535	0.0227586	-16.8084	2.11987e-63	3.57218e-61	protein_coding
ENSG00000163884	233.444	-0.658174	0.0393429	-16.7291	8.03783e-63	1.3413e-60	protein_coding
ENSG00000198734	1825.2	-0.309631	0.0185929	-16.6532	2.86833e-62	4.74046e-60	protein_coding
ENSG00000140093	1424.81	-0.404852	0.0243135	-16.6513	2.96133e-62	4.84756e-60	protein_coding
ENSG00000196632	329.161	-0.531186	0.0321224	-16.5363	2.00995e-61	3.25916e-59	protein_coding
ENSG00000164089	168.65	-0.723841	0.0438297	-16.5149	2.86806e-61	4.60713e-59	protein_coding
ENSG00000189410	109.209	0.902108	0.0549798	16.408	1.67659e-60	2.66826e-58	protein_coding
ENSG00000099937	351.981	-0.526831	0.0323477	-16.2865	1.23024e-59	1.93995e-57	protein_coding
ENSG00000137474	1001.76	-0.360785	0.0222712	-16.1996	5.07726e-59	7.93344e-57	protein_coding
ENSG00000123684	3154.79	-0.26198	0.016206	-16.1656	8.81312e-59	1.36468e-56	protein_coding
ENSG00000119711	350.956	-0.544055	0.0336595	-16.1635	9.12526e-59	1.4004e-56	protein_coding
ENSG00000131781	409.09	-0.563212	0.0350881	-16.0514	5.59307e-58	8.5074e-56	protein_coding
ENSG00000189233	174.053	-0.719938	0.0449485	-16.0169	9.73239e-58	1.46737e-55	protein_coding
ENSG00000138449	3197.96	0.323119	0.0202253	15.976	1.87812e-57	2.80706e-55	protein_coding
ENSG00000114480	6511.96	0.240329	0.0150639	15.954	2.67406e-57	3.96222e-55	protein_coding
ENSG00000248323	99.648	0.920121	0.0577805	15.9244	4.28926e-57	6.30118e-55	lncRNA
ENSG00000152558	15245.6	-0.303897	0.0191775	-15.8466	1.48488e-56	2.16289e-54	protein_coding
ENSG00000162654	193.798	-0.615499	0.0388625	-15.8379	1.70461e-56	2.46209e-54	protein_coding
ENSG00000109814	4023.27	0.317469	0.0201125	15.7847	3.96626e-56	5.681e-54	protein_coding
ENSG00000039537	628.67	-0.545547	0.0347344	-15.7062	1.37056e-55	1.94688e-53	protein_coding
ENSG00000124875	223.963	-0.964547	0.061895	-15.5836	9.40937e-55	1.32564e-52	protein_coding
ENSG00000119927	4059.52	-0.273103	0.0175482	-15.563	1.29783e-54	1.81359e-52	protein_coding
ENSG00000169245	55.6954	-1.44845	0.0934213	-15.5045	3.23382e-54	4.48249e-52	protein_coding
ENSG00000123838	1028.73	-0.351746	0.0227629	-15.4526	7.24646e-54	9.96417e-52	protein_coding
ENSG00000148584	2877.53	-0.321698	0.0208332	-15.4416	8.59419e-54	1.17236e-51	protein_coding
ENSG00000164344	500.654	-0.416402	0.027135	-15.3456	3.79236e-53	5.13252e-51	protein_coding
ENSG00000141232	467.339	-0.424217	0.0276715	-15.3305	4.78473e-53	6.42499e-51	protein_coding
ENSG00000109046	1091.02	0.321429	0.0209797	15.3209	5.54074e-53	7.3825e-51	protein_coding
ENSG00000138496	938.599	-0.40985	0.0268782	-15.2484	1.68685e-52	2.23028e-50	protein_coding
ENSG00000076864	222.212	0.575595	0.037834	15.2137	2.86817e-52	3.76322e-50	protein_coding
ENSG00000124214	1389.02	0.244302	0.0161059	15.1685	5.72003e-52	7.44817e-50	protein_coding
ENSG00000122787	218	-0.726591	0.0479674	-15.1476	7.85993e-52	1.01576e-49	protein_coding
ENSG00000107551	558.667	-0.375457	0.0248233	-15.1252	1.10536e-51	1.41783e-49	protein_coding
ENSG00000087086	27343.6	0.289064	0.0192115	15.0464	3.64388e-51	4.63934e-49	protein_coding
ENSG00000198478	655.653	0.366473	0.0245618	14.9205	2.42623e-50	3.06632e-48	protein_coding
ENSG00000185022	158.158	0.663342	0.0446587	14.8536	6.59534e-50	8.2745e-48	protein_coding
ENSG00000172059	337.803	0.456034	0.030766	14.8226	1.04599e-49	1.30279e-47	protein_coding
ENSG00000196950	254.842	-0.534916	0.036253	-14.7551	2.85327e-49	3.5282e-47	protein_coding
ENSG00000121361	386.763	-0.423184	0.0286873	-14.7516	3.00548e-49	3.68987e-47	protein_coding
ENSG00000278540	743.724	-0.328059	0.0223449	-14.6816	8.45979e-49	1.03126e-46	protein_coding
ENSG00000178104	675.069	-0.355513	0.0242821	-14.6409	1.53933e-48	1.86324e-46	protein_coding
ENSG00000168234	430.994	-0.44063	0.0302454	-14.5685	4.45705e-48	5.35719e-46	protein_coding
ENSG00000137491	690.64	-0.568009	0.0390687	-14.5387	6.88501e-48	8.21803e-46	protein_coding
ENSG00000168003	1959.9	0.292309	0.0201731	14.49	1.40069e-47	1.66035e-45	protein_coding
ENSG00000186480	1236.33	-0.381166	0.0263695	-14.4548	2.33718e-47	2.75147e-45	protein_coding
ENSG00000116882	944.712	-0.40496	0.0280242	-14.4504	2.4926e-47	2.91448e-45	protein_coding
ENSG00000086062	1533.24	-0.218995	0.0152229	-14.3858	6.35117e-47	7.37594e-45	protein_coding
ENSG00000149742	125.067	-0.734558	0.0511215	-14.3688	8.11748e-47	9.36398e-45	protein_coding
ENSG00000173193	2382.9	-0.288466	0.0200907	-14.3582	9.46319e-47	1.08436e-44	protein_coding
ENSG00000108691	139.322	-1.03509	0.0720954	-14.3572	9.60275e-47	1.09306e-44	protein_coding
ENSG00000115486	1170.42	-0.247906	0.0172812	-14.3454	1.13798e-46	1.28682e-44	protein_coding
ENSG00000138823	2796.94	-0.272755	0.0190146	-14.3445	1.15376e-46	1.29614e-44	protein_coding
ENSG00000145476	566.907	-0.371503	0.0259283	-14.3281	1.46098e-46	1.63061e-44	protein_coding
ENSG00000182551	2742.76	-0.277734	0.019514	-14.2326	5.75372e-46	6.38032e-44	protein_coding
ENSG00000112992	1024.7	-0.277557	0.0195341	-14.2089	8.07209e-46	8.89379e-44	protein_coding
ENSG00000265491	1406.71	0.226588	0.0159947	14.1664	1.47848e-45	1.61861e-43	protein_coding
ENSG00000052795	1025.71	0.29822	0.0210799	14.1471	1.94622e-45	2.11719e-43	protein_coding
ENSG00000198099	98.9988	-0.79411	0.0563975	-14.0806	4.99867e-45	5.40359e-43	protein_coding
ENSG00000155792	193.209	-0.555525	0.039612	-14.0242	1.10927e-44	1.19163e-42	protein_coding
ENSG00000157131	297.323	-0.462164	0.0330323	-13.9913	1.76213e-44	1.88121e-42	protein_coding
ENSG00000280837	86.1603	-0.80047	0.0574892	-13.9238	4.53895e-44	4.81577e-42	lncRNA
ENSG00000099260	422.661	-0.420802	0.0302896	-13.8926	7.02333e-44	7.40595e-42	protein_coding
ENSG00000172482	1018.33	-0.586213	0.0422457	-13.8763	8.82098e-44	9.24482e-42	protein_coding
ENSG00000169710	1477.71	-0.380822	0.0275466	-13.8247	1.80918e-43	1.88461e-41	protein_coding
ENSG00000159423	956.957	-0.311238	0.0225782	-13.7849	3.14378e-43	3.25514e-41	protein_coding
ENSG00000128641	11088.9	-0.286823	0.0208327	-13.7679	3.97456e-43	4.0907e-41	protein_coding
ENSG00000138029	1150.17	0.296339	0.0215371	13.7594	4.47125e-43	4.57452e-41	protein_coding
ENSG00000267391	815.501	-0.372946	0.0271378	-13.7427	5.63503e-43	5.73106e-41	lncRNA
ENSG00000151632	19978.4	0.440646	0.0320899	13.7316	6.56518e-43	6.63778e-41	protein_coding
ENSG00000143390	701.229	-0.288385	0.0210665	-13.6893	1.17662e-42	1.18267e-40	protein_coding
ENSG00000114771	783.232	0.421952	0.0308286	13.687	1.21358e-42	1.21273e-40	protein_coding
ENSG00000064115	1243.26	-0.258357	0.0189427	-13.6389	2.3523e-42	2.33707e-40	protein_coding
ENSG00000141338	528.233	-0.362848	0.026684	-13.5979	4.11846e-42	4.06828e-40	protein_coding
ENSG00000237596	159.914	0.618158	0.045648	13.5418	8.85453e-42	8.69666e-40	lncRNA
ENSG00000249948	126.902	-0.652364	0.048237	-13.5241	1.12657e-41	1.1002e-39	polymorphic_pseudogene
ENSG00000183091	154.815	-0.60394	0.0447288	-13.5023	1.51656e-41	1.47269e-39	protein_coding
ENSG00000171105	4212.16	0.187066	0.0138882	13.4694	2.36753e-41	2.28613e-39	protein_coding
ENSG00000260604	2113.72	0.280575	0.0208688	13.4447	3.30736e-41	3.17581e-39	lncRNA
ENSG00000162688	1826.57	-0.307034	0.02284	-13.4428	3.39134e-41	3.23835e-39	protein_coding
ENSG00000163739	346.01	-0.702629	0.0527138	-13.3291	1.56698e-40	1.48802e-38	protein_coding
ENSG00000196136	559.028	-0.3968	0.0298348	-13.2999	2.31765e-40	2.18878e-38	protein_coding
ENSG00000129116	1812.7	0.194531	0.0146305	13.2962	2.43496e-40	2.287e-38	protein_coding
ENSG00000204160	386.312	0.421831	0.0317691	13.278	3.1045e-40	2.9e-38	protein_coding
ENSG00000258867	463.542	-0.365367	0.0277369	-13.1726	1.26191e-39	1.17242e-37	lncRNA
ENSG00000241935	427.868	-0.391802	0.0297942	-13.1503	1.69477e-39	1.56611e-37	protein_coding
ENSG00000100652	522.831	-0.53141	0.0404169	-13.1482	1.74278e-39	1.60186e-37	protein_coding
ENSG00000157103	359.203	-0.443563	0.0337703	-13.1347	2.08334e-39	1.9047e-37	protein_coding
ENSG00000132541	657.099	-0.38347	0.0291964	-13.1342	2.09772e-39	1.9077e-37	protein_coding
ENSG00000153395	170.402	0.629029	0.0480055	13.1033	3.15304e-39	2.85234e-37	protein_coding
ENSG00000073849	1804.24	-0.235797	0.0180271	-13.0802	4.27493e-39	3.84699e-37	protein_coding
ENSG00000196139	4161.84	0.348772	0.0266683	13.0781	4.39147e-39	3.93128e-37	protein_coding
ENSG00000113889	1636.62	-0.390656	0.0300283	-13.0096	1.0787e-38	9.60662e-37	protein_coding
ENSG00000116171	1303.54	-0.306425	0.0235827	-12.9937	1.32931e-38	1.17774e-36	protein_coding
ENSG00000101577	3948.04	-0.177505	0.0136922	-12.9639	1.95918e-38	1.72392e-36	protein_coding
ENSG00000145321	3390.42	-0.26455	0.020407	-12.9637	1.96584e-38	1.72392e-36	protein_coding
ENSG00000005421	586.625	-0.402421	0.0310985	-12.9402	2.66944e-38	2.32905e-36	protein_coding
ENSG00000150540	708.852	-0.345651	0.0267328	-12.9298	3.05484e-38	2.65185e-36	protein_coding
ENSG00000166035	365.797	-0.391896	0.0304294	-12.8789	5.91795e-38	5.11144e-36	protein_coding
ENSG00000169562	424.927	-0.457348	0.0355408	-12.8682	6.79371e-38	5.83851e-36	protein_coding
ENSG00000138413	1863.1	-0.249683	0.0194127	-12.8618	7.3825e-38	6.31296e-36	protein_coding
ENSG00000131016	1811.71	0.669228	0.0521921	12.8224	1.2282e-37	1.04507e-35	protein_coding
ENSG00000176871	1320.48	-0.238476	0.0186177	-12.8091	1.45818e-37	1.23464e-35	protein_coding
ENSG00000188211	340.132	0.414761	0.0323812	12.8087	1.4659e-37	1.23509e-35	protein_coding
ENSG00000189221	2254.69	-0.178933	0.0140167	-12.7657	2.54928e-37	2.13741e-35	protein_coding
ENSG00000166825	3833.89	-0.285703	0.0224663	-12.7169	4.76198e-37	3.97325e-35	protein_coding
ENSG00000100665	1158.35	-0.321599	0.0253193	-12.7018	5.78146e-37	4.77748e-35	protein_coding
ENSG00000163874	453.014	-0.32733	0.02577	-12.702	5.7669e-37	4.77748e-35	protein_coding
ENSG00000145703	1781.1	-0.21587	0.0170328	-12.6738	8.26319e-37	6.79559e-35	protein_coding
ENSG00000140505	36.0303	-1.22609	0.0968903	-12.6544	1.05784e-36	8.65818e-35	protein_coding
ENSG00000180745	107.569	-0.651568	0.0515092	-12.6495	1.12539e-36	9.16741e-35	protein_coding
ENSG00000154556	2093.1	-0.232314	0.0185009	-12.5569	3.6426e-36	2.95326e-34	protein_coding
ENSG00000163251	1620.98	-0.181837	0.0144839	-12.5545	3.75614e-36	3.03101e-34	protein_coding
ENSG00000135220	394.878	-0.369557	0.0294811	-12.5354	4.77989e-36	3.8391e-34	protein_coding
ENSG00000101670	656.394	-0.325031	0.0259354	-12.5323	4.96799e-36	3.97162e-34	protein_coding
ENSG00000105974	2663.21	-0.200874	0.0160458	-12.5188	5.88964e-36	4.68663e-34	protein_coding
ENSG00000197594	917.341	-0.253066	0.0202652	-12.4877	8.71081e-36	6.89961e-34	protein_coding
ENSG00000118520	1194.07	-0.537917	0.0431254	-12.4733	1.04375e-35	8.22934e-34	protein_coding
ENSG00000099331	513.421	0.302316	0.0242518	12.4657	1.14822e-35	9.01167e-34	protein_coding
ENSG00000173210	5967.75	0.173769	0.0139646	12.4435	1.51758e-35	1.18565e-33	protein_coding
ENSG00000143845	689.135	-0.419674	0.0337349	-12.4403	1.57823e-35	1.22745e-33	protein_coding
ENSG00000122194	784.549	-0.403377	0.032441	-12.4342	1.70438e-35	1.31959e-33	protein_coding
ENSG00000070214	735.659	-0.270897	0.0217892	-12.4326	1.73899e-35	1.33437e-33	protein_coding
ENSG00000143257	86.9115	-0.814234	0.0654919	-12.4326	1.73891e-35	1.33437e-33	protein_coding
ENSG00000277443	432.345	-0.404923	0.0325906	-12.4245	1.92409e-35	1.46984e-33	protein_coding
ENSG00000036473	105.162	-0.753804	0.0607092	-12.4166	2.1233e-35	1.61484e-33	protein_coding
ENSG00000139344	226.795	-0.475671	0.0383648	-12.3986	2.65779e-35	2.01243e-33	protein_coding
ENSG00000117226	314.202	-0.383799	0.0311236	-12.3314	6.1344e-35	4.62448e-33	protein_coding
ENSG00000221963	3335.18	-0.163696	0.01332	-12.2895	1.03135e-34	7.74097e-33	protein_coding
ENSG00000123561	220.647	-0.483451	0.0394811	-12.2451	1.78408e-34	1.33325e-32	protein_coding
ENSG00000088926	293.633	-0.419792	0.0343101	-12.2352	2.01497e-34	1.49928e-32	protein_coding
ENSG00000163931	2488.02	0.226536	0.0185519	12.2109	2.71819e-34	2.00639e-32	protein_coding
ENSG00000179222	1046.28	-0.229714	0.0188122	-12.2109	2.71986e-34	2.00639e-32	protein_coding
ENSG00000161010	430.779	0.383986	0.0316014	12.1509	5.67143e-34	4.16584e-32	protein_coding
ENSG00000115425	217.43	-0.505686	0.0416387	-12.1446	6.12645e-34	4.48091e-32	protein_coding
ENSG00000153904	1493.92	-0.211167	0.0174739	-12.0847	1.27253e-33	9.2679e-32	protein_coding
ENSG00000102362	386.22	0.336322	0.0278313	12.0843	1.27828e-33	9.27046e-32	protein_coding
ENSG00000196083	1216.93	-0.216272	0.0179002	-12.0821	1.31311e-33	9.48311e-32	protein_coding
ENSG00000104635	7734.93	-0.211967	0.0175542	-12.075	1.43164e-33	1.02958e-31	protein_coding
ENSG00000060566	1032.25	0.352496	0.0292776	12.0398	2.19577e-33	1.57254e-31	protein_coding
ENSG00000136997	1025.39	0.244232	0.0203454	12.0043	3.37497e-33	2.40701e-31	protein_coding
ENSG00000187546	177.844	-0.509183	0.0424293	-12.0007	3.52178e-33	2.50133e-31	protein_coding
ENSG00000132274	261.008	-0.506976	0.0424415	-11.9453	6.87214e-33	4.86083e-31	protein_coding
ENSG00000166575	259.679	-0.439178	0.0367744	-11.9425	7.10735e-33	5.00661e-31	protein_coding
ENSG00000188641	298.057	-0.387281	0.0324835	-11.9224	9.04438e-33	6.34509e-31	protein_coding
ENSG00000039068	1414.42	-0.232401	0.0195346	-11.8969	1.22856e-32	8.58391e-31	protein_coding
ENSG00000120063	2274.1	0.298235	0.0250743	11.8941	1.2708e-32	8.84315e-31	protein_coding
ENSG00000169504	1191.72	-0.293466	0.0246913	-11.8854	1.40931e-32	9.76744e-31	protein_coding
ENSG00000204876	267.964	0.401897	0.0338697	11.866	1.77782e-32	1.2272e-30	lncRNA
ENSG00000139194	438.817	-0.424781	0.035809	-11.8624	1.85564e-32	1.27579e-30	protein_coding
ENSG00000181192	877.702	-0.28923	0.0243999	-11.8538	2.05709e-32	1.40866e-30	protein_coding
ENSG00000166949	671.181	0.304924	0.0257369	11.8478	2.21e-32	1.50736e-30	protein_coding
ENSG00000256340	230.564	-0.45882	0.0387302	-11.8466	2.24226e-32	1.52332e-30	transcribed_unprocessed_pseudogene
ENSG00000006327	1422.38	0.292418	0.0247417	11.8189	3.11891e-32	2.11055e-30	protein_coding
ENSG00000091262	1243.16	-0.284494	0.0241004	-11.8045	3.69986e-32	2.49385e-30	protein_coding
ENSG00000188488	1407.7	-0.354852	0.0300642	-11.8031	3.76028e-32	2.52468e-30	protein_coding
ENSG00000148730	1741.44	0.166508	0.0141101	11.8006	3.87511e-32	2.59165e-30	protein_coding
ENSG00000112851	1357.58	-0.23485	0.0199244	-11.787	4.55343e-32	3.0335e-30	protein_coding
ENSG00000151892	1789.63	-0.263426	0.0223705	-11.7756	5.21554e-32	3.46119e-30	protein_coding
ENSG00000138640	612.232	-0.266771	0.0226791	-11.7629	6.06423e-32	4.00892e-30	protein_coding
ENSG00000166391	689.792	-0.445224	0.0379338	-11.7368	8.25026e-32	5.43316e-30	protein_coding
ENSG00000101605	438.238	-0.333918	0.0284562	-11.7344	8.48873e-32	5.56886e-30	protein_coding
ENSG00000148218	505.018	-0.331166	0.0282247	-11.7332	8.61372e-32	5.62938e-30	protein_coding
ENSG00000125144	434.207	0.592081	0.0505855	11.7046	1.20786e-31	7.86388e-30	protein_coding
ENSG00000149485	2540.67	0.262637	0.022484	11.681	1.59342e-31	1.0335e-29	protein_coding
ENSG00000122729	1916.82	-0.177012	0.0151666	-11.6712	1.78978e-31	1.15649e-29	protein_coding
ENSG00000100714	1170.77	-0.209295	0.0179588	-11.6542	2.18485e-31	1.40649e-29	protein_coding
ENSG00000007933	614.351	-0.331804	0.0285247	-11.6322	2.8277e-31	1.81353e-29	protein_coding
ENSG00000114378	1239.12	-0.221813	0.0191135	-11.605	3.88544e-31	2.48263e-29	protein_coding
ENSG00000248810	97.1255	-0.657384	0.056651	-11.6041	3.92746e-31	2.50019e-29	lncRNA
ENSG00000132703	4423.39	-0.298324	0.025732	-11.5935	4.44622e-31	2.80962e-29	protein_coding
ENSG00000284693	794.613	-0.23948	0.0206559	-11.5938	4.43262e-31	2.80962e-29	lncRNA
ENSG00000196620	946.249	-0.423955	0.0367991	-11.5208	1.03662e-30	6.5265e-29	protein_coding
ENSG00000129474	1993.15	-0.175701	0.0152834	-11.4962	1.37841e-30	8.64678e-29	protein_coding
ENSG00000161267	349.168	-0.425372	0.0370084	-11.4939	1.41548e-30	8.84701e-29	protein_coding
ENSG00000167165	950.385	0.305349	0.0265845	11.486	1.55161e-30	9.6627e-29	protein_coding
ENSG00000164342	185.6	-0.460635	0.0401252	-11.4799	1.66403e-30	1.03254e-28	protein_coding
ENSG00000184232	547.768	-0.337492	0.0294647	-11.4541	2.24184e-30	1.38607e-28	protein_coding
ENSG00000138356	9701.04	-0.132675	0.0116708	-11.3682	6.02307e-30	3.71055e-28	protein_coding
ENSG00000255150	134.225	0.612676	0.0539434	11.3578	6.78656e-30	4.16598e-28	protein_coding
ENSG00000198363	1991.71	0.242594	0.0213716	11.3513	7.3102e-30	4.47145e-28	protein_coding
ENSG00000170017	1773.95	-0.209741	0.0185287	-11.3198	1.04736e-29	6.38367e-28	protein_coding
ENSG00000009694	68.985	-0.728702	0.0645321	-11.2921	1.43597e-29	8.72139e-28	protein_coding
ENSG00000213512	135.252	-0.584655	0.0518651	-11.2726	1.79195e-29	1.08451e-27	protein_coding
ENSG00000131482	194.923	-0.497243	0.0442145	-11.2462	2.41905e-29	1.4589e-27	protein_coding
ENSG00000197063	443.172	0.32501	0.0289099	11.2422	2.53118e-29	1.52118e-27	protein_coding
ENSG00000137561	338.482	-0.429844	0.0383391	-11.2116	3.5757e-29	2.14143e-27	protein_coding
ENSG00000181830	759.066	0.268276	0.0239873	11.1841	4.87896e-29	2.91179e-27	protein_coding
ENSG00000170099	499.744	-0.339165	0.0303583	-11.1721	5.58683e-29	3.32271e-27	protein_coding
ENSG00000147526	1299.39	-0.220203	0.0197303	-11.1606	6.35471e-29	3.76637e-27	protein_coding
ENSG00000087074	578.221	0.266933	0.0239245	11.1573	6.59472e-29	3.89519e-27	protein_coding
ENSG00000172817	272.559	-0.36733	0.0329755	-11.1395	8.05734e-29	4.7428e-27	protein_coding
ENSG00000276980	140.12	-0.546935	0.0491288	-11.1327	8.69766e-29	5.10223e-27	lncRNA
ENSG00000111339	1276.31	-0.224046	0.0201284	-11.1308	8.87983e-29	5.19138e-27	protein_coding
ENSG00000285744	93.3369	-0.604911	0.0543806	-11.1236	9.62579e-29	5.60841e-27	lncRNA
ENSG00000167106	372.031	0.349386	0.0314513	11.1088	1.13715e-28	6.60318e-27	protein_coding
ENSG00000154258	56.8956	-0.787181	0.0709056	-11.1018	1.22915e-28	7.11337e-27	protein_coding
ENSG00000198848	2621.2	0.226264	0.0204572	11.0603	1.95349e-28	1.12673e-26	protein_coding
ENSG00000147100	434.512	-0.330199	0.0298805	-11.0506	2.17673e-28	1.25129e-26	protein_coding
ENSG00000138075	313.463	-0.371337	0.0336951	-11.0205	3.04273e-28	1.74328e-26	protein_coding
ENSG00000110721	342.099	0.336449	0.0305375	11.0176	3.14433e-28	1.79551e-26	protein_coding
ENSG00000150991	9757.82	0.170446	0.0154973	10.9985	3.88627e-28	2.21183e-26	protein_coding
ENSG00000124120	1562.56	-0.176063	0.0160108	-10.9965	3.97354e-28	2.25404e-26	protein_coding
ENSG00000106034	968.403	-0.252525	0.0230022	-10.9783	4.85909e-28	2.74731e-26	protein_coding
ENSG00000196600	126.854	-0.564374	0.0515448	-10.9492	6.7028e-28	3.7773e-26	protein_coding
ENSG00000117601	1400.02	-0.285734	0.0261077	-10.9444	7.06512e-28	3.96847e-26	protein_coding
ENSG00000115594	507.322	-0.27765	0.0254009	-10.9307	8.21955e-28	4.60188e-26	protein_coding
ENSG00000172594	214.707	-0.418967	0.0383992	-10.9108	1.02314e-27	5.70963e-26	protein_coding
ENSG00000154803	567.228	0.280789	0.0257476	10.9054	1.08571e-27	6.0392e-26	protein_coding
ENSG00000140961	482.305	0.339581	0.0311455	10.903	1.11478e-27	6.1809e-26	protein_coding
ENSG00000116977	1012.93	-0.230846	0.0212187	-10.8794	1.44556e-27	7.98547e-26	protein_coding
ENSG00000124145	2576.36	-0.231168	0.0212494	-10.8788	1.45418e-27	7.98547e-26	protein_coding
ENSG00000162645	2387.18	-0.206584	0.0189892	-10.879	1.45158e-27	7.98547e-26	protein_coding
ENSG00000134684	1399.63	0.181257	0.0166628	10.8779	1.46838e-27	8.03774e-26	protein_coding
ENSG00000176907	431.379	-0.309321	0.0284559	-10.8702	1.59864e-27	8.72297e-26	protein_coding
ENSG00000108515	572.258	-0.298728	0.0275648	-10.8373	2.29154e-27	1.24642e-25	protein_coding
ENSG00000172366	431.519	0.322264	0.029812	10.8099	3.09037e-27	1.67562e-25	protein_coding
ENSG00000108448	137.223	0.620438	0.0574163	10.806	3.22595e-27	1.74364e-25	protein_coding
ENSG00000070159	1261.55	0.185451	0.0171803	10.7944	3.65759e-27	1.96919e-25	protein_coding
ENSG00000130649	1086.73	-0.315466	0.0292255	-10.7942	3.66617e-27	1.96919e-25	protein_coding
ENSG00000135094	136.582	-0.737984	0.0684963	-10.7741	4.56304e-27	2.44329e-25	protein_coding
ENSG00000065833	534.327	0.313524	0.0291297	10.763	5.14464e-27	2.74615e-25	protein_coding
ENSG00000138207	5756.81	-0.206021	0.0191689	-10.7477	6.07798e-27	3.23431e-25	protein_coding
ENSG00000248144	162.895	-0.714927	0.0665432	-10.7438	6.33783e-27	3.36218e-25	protein_coding
ENSG00000038382	2970.48	0.230681	0.0214961	10.7313	7.25973e-27	3.83939e-25	protein_coding
ENSG00000116667	176.592	-0.453233	0.0422933	-10.7164	8.52342e-27	4.49388e-25	protein_coding
ENSG00000119125	1128.93	-0.208819	0.0194946	-10.7117	8.9736e-27	4.71677e-25	protein_coding
ENSG00000156273	1069.9	0.218382	0.0204062	10.7017	9.99051e-27	5.23527e-25	protein_coding
ENSG00000117009	151.402	-0.463178	0.0433324	-10.689	1.14651e-26	5.98971e-25	protein_coding
ENSG00000152804	360.247	-0.32798	0.0307034	-10.6822	1.23277e-26	6.42088e-25	protein_coding
ENSG00000135540	1103.38	-0.196581	0.0184313	-10.6656	1.47443e-26	7.652e-25	protein_coding
ENSG00000183549	663.132	-0.26563	0.0249059	-10.6654	1.47804e-26	7.652e-25	protein_coding
ENSG00000102743	558.702	-0.269055	0.0252473	-10.6568	1.62096e-26	8.3667e-25	protein_coding
ENSG00000180758	241.962	0.373726	0.0350827	10.6527	1.69373e-26	8.71612e-25	protein_coding
ENSG00000076555	1323.5	-0.234015	0.0219742	-10.6495	1.75294e-26	8.9939e-25	protein_coding
ENSG00000265972	181.094	0.494691	0.0465547	10.626	2.25541e-26	1.15375e-24	protein_coding
ENSG00000164976	978.858	-0.225872	0.0212997	-10.6045	2.84e-26	1.44849e-24	protein_coding
ENSG00000084764	260.496	0.356068	0.0336247	10.5895	3.33529e-26	1.69607e-24	protein_coding
ENSG00000242265	58.8978	-0.794339	0.0751659	-10.5678	4.20204e-26	2.13052e-24	protein_coding
ENSG00000109072	3905.12	-0.263073	0.0248981	-10.566	4.28566e-26	2.16653e-24	protein_coding
ENSG00000111249	1378.82	0.252457	0.0239025	10.562	4.47121e-26	2.2537e-24	protein_coding
ENSG00000198947	805.613	-0.221418	0.020976	-10.5558	4.77754e-26	2.40106e-24	protein_coding
ENSG00000100439	387.831	0.309096	0.0293087	10.5462	5.28876e-26	2.65024e-24	protein_coding
ENSG00000008517	3295.95	-0.197799	0.0187594	-10.544	5.41394e-26	2.70508e-24	protein_coding
ENSG00000073712	1437.45	-0.213156	0.0202267	-10.5383	5.75135e-26	2.86534e-24	protein_coding
ENSG00000134575	578.121	-0.280705	0.0266535	-10.5316	6.17713e-26	3.06857e-24	protein_coding
ENSG00000123908	1282.06	0.213105	0.0202521	10.5227	6.79328e-26	3.36492e-24	protein_coding
ENSG00000104267	710.672	-0.310048	0.0294806	-10.517	7.21105e-26	3.5616e-24	protein_coding
ENSG00000150768	1323.2	-0.23463	0.0223425	-10.5015	8.49815e-26	4.18528e-24	protein_coding
ENSG00000197043	2129.17	-0.167417	0.015952	-10.4951	9.10289e-26	4.4703e-24	protein_coding
ENSG00000059378	796.661	-0.215644	0.0205979	-10.4692	1.1963e-25	5.85811e-24	protein_coding
ENSG00000147475	865.899	-0.199968	0.019103	-10.4679	1.2134e-25	5.92499e-24	protein_coding
ENSG00000136783	266.835	-0.366841	0.035048	-10.4668	1.22684e-25	5.97366e-24	protein_coding
ENSG00000131724	1363.68	-0.208326	0.0199391	-10.4481	1.49451e-25	7.25639e-24	protein_coding
ENSG00000137393	557.64	-0.252976	0.0242381	-10.4371	1.67814e-25	8.12505e-24	protein_coding
ENSG00000139269	1634.64	-0.214467	0.0205594	-10.4316	1.77918e-25	8.59002e-24	protein_coding
ENSG00000116704	925.273	-0.191135	0.0183375	-10.4232	1.94264e-25	9.35295e-24	protein_coding
ENSG00000127831	1030.47	-0.209931	0.0201462	-10.4204	2.00117e-25	9.60783e-24	protein_coding
ENSG00000164916	798.806	0.262569	0.0252199	10.4112	2.20456e-25	1.05549e-23	protein_coding
ENSG00000131389	28.8746	1.06756	0.10266	10.399	2.50632e-25	1.19663e-23	protein_coding
ENSG00000100266	1136.66	0.222893	0.0214684	10.3824	2.98241e-25	1.41999e-23	protein_coding
ENSG00000140107	119.66	0.725618	0.0700092	10.3646	3.59262e-25	1.7058e-23	protein_coding
ENSG00000175793	89.7953	0.681374	0.0657664	10.3605	3.74914e-25	1.77521e-23	protein_coding
ENSG00000205364	97.7259	0.657632	0.0635083	10.3551	3.96963e-25	1.87445e-23	protein_coding
ENSG00000122420	150.14	-0.506271	0.0489105	-10.351	4.1426e-25	1.95077e-23	protein_coding
ENSG00000135679	1946.52	-0.188461	0.0182684	-10.3163	5.95017e-25	2.7943e-23	protein_coding
ENSG00000234745	2456.77	-0.166844	0.0162131	-10.2907	7.75982e-25	3.63422e-23	protein_coding
ENSG00000152270	547.289	-0.263877	0.0256835	-10.2742	9.21094e-25	4.30211e-23	protein_coding
ENSG00000167522	861.89	0.248722	0.0242609	10.2519	1.15989e-24	5.40276e-23	protein_coding
ENSG00000100906	1657.2	-0.199234	0.019504	-10.215	1.69848e-24	7.89012e-23	protein_coding
ENSG00000062716	3691.42	0.133329	0.0130723	10.1993	1.99708e-24	9.25224e-23	protein_coding
ENSG00000143149	1119.7	-0.206703	0.0203006	-10.1821	2.38329e-24	1.10118e-22	protein_coding
ENSG00000165269	123.209	0.553542	0.054463	10.1636	2.8813e-24	1.32772e-22	protein_coding
ENSG00000086015	565.76	0.249208	0.0245576	10.1479	3.38507e-24	1.55568e-22	protein_coding
ENSG00000159200	1166.57	-0.209069	0.0206054	-10.1463	3.4421e-24	1.57767e-22	protein_coding
ENSG00000164904	292.837	-0.327124	0.032252	-10.1427	3.56938e-24	1.63166e-22	protein_coding
ENSG00000139144	362.027	-0.299381	0.0295387	-10.1352	3.8554e-24	1.75774e-22	protein_coding
ENSG00000135678	1254.84	-0.190837	0.0188677	-10.1145	4.76356e-24	2.16603e-22	protein_coding
ENSG00000204128	453.98	-0.324063	0.0320732	-10.1039	5.31106e-24	2.40861e-22	protein_coding
ENSG00000111885	1615.75	-0.188041	0.0186388	-10.0887	6.19917e-24	2.80398e-22	protein_coding
ENSG00000168016	1578.93	-0.17957	0.0178221	-10.0757	7.07749e-24	3.19286e-22	protein_coding
ENSG00000162496	600.739	-0.285058	0.0282969	-10.0738	7.21291e-24	3.24543e-22	protein_coding
ENSG00000163347	8813.03	-0.162432	0.0161307	-10.0698	7.51512e-24	3.37258e-22	protein_coding
ENSG00000133639	910.419	-0.250124	0.0250063	-10.0024	1.48706e-23	6.65613e-22	protein_coding
ENSG00000174032	540.185	0.280417	0.0280447	9.99894	1.54044e-23	6.87716e-22	protein_coding
ENSG00000091583	6175.28	-0.191077	0.019115	-9.99615	1.5844e-23	7.05512e-22	protein_coding
ENSG00000106258	14212.5	0.178518	0.0178908	9.97821	1.89852e-23	8.43198e-22	protein_coding
ENSG00000123843	497.134	-0.265919	0.0266718	-9.97006	2.061e-23	9.13002e-22	protein_coding
ENSG00000206503	1449.95	-0.20756	0.020827	-9.96591	2.14904e-23	9.49554e-22	protein_coding
ENSG00000256937	96.7492	-0.568961	0.0571	-9.96429	2.18432e-23	9.62669e-22	processed_pseudogene
ENSG00000057593	277.32	-0.353184	0.0354487	-9.96323	2.20763e-23	9.70455e-22	protein_coding
ENSG00000010932	44.7215	-0.802453	0.0805862	-9.95769	2.33421e-23	1.02348e-21	protein_coding
ENSG00000105550	113.3	0.531375	0.0533792	9.95471	2.40527e-23	1.05195e-21	protein_coding
ENSG00000125347	342.649	-0.310445	0.0311955	-9.9516	2.48163e-23	1.08259e-21	protein_coding
ENSG00000136052	1571	-0.193596	0.0194952	-9.93042	3.06959e-23	1.3357e-21	protein_coding
ENSG00000118271	2301.82	-0.272676	0.027472	-9.92557	3.22242e-23	1.39866e-21	protein_coding
ENSG00000196975	975.473	-0.188407	0.0189927	-9.91997	3.40848e-23	1.47569e-21	protein_coding
ENSG00000104687	1778.25	0.175438	0.0177045	9.90921	3.79642e-23	1.63541e-21	protein_coding
ENSG00000186204	325.118	-0.358088	0.0361369	-9.90922	3.79597e-23	1.63541e-21	protein_coding
ENSG00000131018	647.456	-0.232381	0.023468	-9.90203	4.07927e-23	1.75286e-21	protein_coding
ENSG00000101846	318.588	-0.3345	0.0337865	-9.9004	4.14608e-23	1.77713e-21	protein_coding
ENSG00000280306	59.5269	-0.694224	0.0701534	-9.8958	4.34125e-23	1.85616e-21	TEC
ENSG00000144035	68.0925	-0.694008	0.0701938	-9.88703	4.73866e-23	2.02105e-21	protein_coding
ENSG00000198585	584.266	-0.235524	0.023844	-9.87772	5.20002e-23	2.21232e-21	protein_coding
ENSG00000091490	203.178	0.379208	0.0384032	9.87439	5.37568e-23	2.28141e-21	protein_coding
ENSG00000146085	470.884	-0.284543	0.0288318	-9.86907	5.66866e-23	2.39982e-21	protein_coding
ENSG00000069535	575.458	-0.247193	0.0250505	-9.86776	5.74343e-23	2.42551e-21	protein_coding
ENSG00000188554	1476.71	-0.163145	0.0165525	-9.85624	6.44191e-23	2.71381e-21	protein_coding
ENSG00000159023	2035.56	0.145913	0.0148069	9.8544	6.56099e-23	2.75722e-21	protein_coding
ENSG00000249364	83.2731	-0.601463	0.0610735	-9.84818	6.97961e-23	2.92599e-21	lncRNA
ENSG00000122779	582.409	-0.252483	0.0256396	-9.84737	7.03593e-23	2.94242e-21	protein_coding
ENSG00000137106	1409.54	-0.230387	0.0234242	-9.83542	7.92363e-23	3.30561e-21	protein_coding
ENSG00000101076	3045.15	-0.14455	0.0147122	-9.82515	8.77457e-23	3.65175e-21	protein_coding
ENSG00000111412	362.884	0.300425	0.0306078	9.8153	9.6748e-23	4.01668e-21	protein_coding
ENSG00000169856	409.59	-0.302135	0.0308757	-9.78551	1.29935e-22	5.3815e-21	protein_coding
ENSG00000182919	335.823	-0.312635	0.0320704	-9.74839	1.87412e-22	7.74335e-21	protein_coding
ENSG00000198142	761.014	0.227057	0.0232928	9.74795	1.88232e-22	7.75858e-21	protein_coding
ENSG00000101347	233.536	-0.370151	0.0379781	-9.74644	1.91049e-22	7.85588e-21	protein_coding
ENSG00000112297	420.656	-0.281535	0.0289805	-9.71464	2.61174e-22	1.07137e-20	protein_coding
ENSG00000187097	1459.81	-0.154868	0.0159426	-9.7141	2.62551e-22	1.07446e-20	protein_coding
ENSG00000143627	134.937	-0.511524	0.052779	-9.69181	3.2669e-22	1.33376e-20	protein_coding
ENSG00000123453	212.293	-0.427794	0.0442513	-9.66739	4.14807e-22	1.6895e-20	protein_coding
ENSG00000169738	267.208	-0.422908	0.0438989	-9.63369	5.76228e-22	2.34142e-20	protein_coding
ENSG00000165507	230.083	-0.351728	0.0365174	-9.63179	5.86972e-22	2.37945e-20	protein_coding
ENSG00000145780	884.175	0.239349	0.0248532	9.63051	5.94361e-22	2.40374e-20	protein_coding
ENSG00000205213	1066.73	-0.202321	0.021037	-9.61739	6.75232e-22	2.72439e-20	protein_coding
ENSG00000139318	142.022	-0.423398	0.0440451	-9.61283	7.05829e-22	2.84117e-20	protein_coding
ENSG00000125735	80.1541	-0.612462	0.0637351	-9.6095	7.29018e-22	2.92765e-20	protein_coding
ENSG00000132837	249.714	-0.347894	0.0362044	-9.60918	7.31326e-22	2.93008e-20	protein_coding
ENSG00000213949	989.943	-0.221863	0.0231069	-9.60161	7.87032e-22	3.14593e-20	protein_coding
ENSG00000119471	1069.2	0.180365	0.0188042	9.59174	8.66137e-22	3.4541e-20	protein_coding
ENSG00000074410	162.998	0.515908	0.0538104	9.58752	9.0229e-22	3.58994e-20	protein_coding
ENSG00000100897	549.827	-0.245583	0.0256323	-9.58097	9.61332e-22	3.81602e-20	protein_coding
ENSG00000107438	2522.11	-0.152718	0.0159494	-9.57514	1.01715e-21	4.02827e-20	protein_coding
ENSG00000086205	73.1382	-0.633036	0.0661222	-9.57372	1.03128e-21	4.07487e-20	protein_coding
ENSG00000108370	138.891	0.542975	0.0567764	9.56338	1.13972e-21	4.493e-20	protein_coding
ENSG00000181656	28.4826	-1.09109	0.114314	-9.54468	1.36535e-21	5.37016e-20	protein_coding
ENSG00000161944	1415.58	-0.191684	0.0201155	-9.52917	1.5854e-21	6.22143e-20	protein_coding
ENSG00000042445	1807.99	0.143565	0.0150971	9.50949	1.91594e-21	7.50141e-20	protein_coding
ENSG00000129596	253.582	-0.370217	0.0389452	-9.5061	1.97953e-21	7.73275e-20	protein_coding
ENSG00000162407	752.705	-0.213646	0.0224933	-9.49823	2.13479e-21	8.32035e-20	protein_coding
ENSG00000163297	298.109	-0.288427	0.0303766	-9.49503	2.20152e-21	8.56102e-20	protein_coding
ENSG00000157087	123.925	-0.573933	0.0604773	-9.49006	2.30899e-21	8.95865e-20	protein_coding
ENSG00000113790	1263.66	-0.177434	0.0187155	-9.48058	2.52871e-21	9.78908e-20	protein_coding
ENSG00000240032	113.765	0.48042	0.0506902	9.47757	2.60264e-21	1.00526e-19	lncRNA
ENSG00000164120	930.58	-0.34339	0.0362561	-9.47124	2.76541e-21	1.06574e-19	protein_coding
ENSG00000133135	610.802	-0.237324	0.025073	-9.4653	2.92709e-21	1.12552e-19	protein_coding
ENSG00000137700	676.026	-0.307818	0.0326367	-9.43163	4.03764e-21	1.54909e-19	protein_coding
ENSG00000114166	675.306	-0.235051	0.0249343	-9.42682	4.22707e-21	1.61815e-19	protein_coding
ENSG00000186918	296.503	0.332928	0.0353601	9.41535	4.71502e-21	1.80093e-19	protein_coding
ENSG00000120915	499.58	-0.30933	0.0328587	-9.41394	4.77878e-21	1.82124e-19	protein_coding
ENSG00000059145	143.836	0.411152	0.0436817	9.41244	4.84767e-21	1.8434e-19	protein_coding
ENSG00000117707	1778.94	-0.193876	0.0206133	-9.40541	5.18273e-21	1.96646e-19	protein_coding
ENSG00000196756	314.234	0.292751	0.0311837	9.38797	6.11665e-21	2.3157e-19	lncRNA
ENSG00000187045	263.66	-0.356318	0.0379788	-9.38203	6.47165e-21	2.44472e-19	protein_coding
ENSG00000135424	489.144	0.30862	0.0329713	9.36026	7.95441e-21	2.99825e-19	protein_coding
ENSG00000139514	238.404	0.343825	0.0367611	9.35295	8.52379e-21	3.20584e-19	protein_coding
ENSG00000205436	148.522	-0.450452	0.0481631	-9.35263	8.54949e-21	3.20848e-19	protein_coding
ENSG00000135686	586.057	0.215575	0.0230554	9.35032	8.73852e-21	3.27228e-19	protein_coding
ENSG00000152952	8734.12	0.243772	0.0260886	9.34399	9.27728e-21	3.46647e-19	protein_coding
ENSG00000100226	479.988	0.264129	0.0282765	9.34094	9.54811e-21	3.55993e-19	protein_coding
ENSG00000002549	766.156	-0.209108	0.0223914	-9.33876	9.74715e-21	3.62628e-19	protein_coding
ENSG00000171793	732.364	-0.207373	0.0222406	-9.32407	1.11961e-20	4.15634e-19	protein_coding
ENSG00000156735	436.693	-0.268338	0.0288434	-9.30329	1.36171e-20	5.0442e-19	protein_coding
ENSG00000021852	456.67	-0.269819	0.0290147	-9.29938	1.41269e-20	5.2218e-19	protein_coding
ENSG00000138670	1485.47	-0.164394	0.017684	-9.29619	1.45574e-20	5.36936e-19	protein_coding
ENSG00000162772	290.854	0.304491	0.032765	9.29316	1.49772e-20	5.51237e-19	protein_coding
ENSG00000149428	1028.05	-0.180412	0.0194153	-9.29226	1.5105e-20	5.54754e-19	protein_coding
ENSG00000229314	16746.5	-0.188269	0.020273	-9.28669	1.59155e-20	5.83273e-19	protein_coding
ENSG00000155629	1151.98	-0.209408	0.0226031	-9.26457	1.95869e-20	7.16299e-19	protein_coding
ENSG00000092964	337.412	-0.28205	0.0304464	-9.26384	1.97203e-20	7.19645e-19	protein_coding
ENSG00000057294	1563.89	-0.17193	0.0185769	-9.25503	2.14176e-20	7.79926e-19	protein_coding
ENSG00000159403	1410.63	-0.268005	0.0289869	-9.24574	2.33615e-20	8.48916e-19	protein_coding
ENSG00000107863	1414.55	0.150232	0.0162556	9.24184	2.42296e-20	8.78604e-19	protein_coding
ENSG00000182179	229.293	-0.354551	0.0384067	-9.23147	2.66936e-20	9.65914e-19	protein_coding
ENSG00000241388	158.915	-0.464024	0.0502702	-9.23061	2.691e-20	9.71699e-19	lncRNA
ENSG00000156968	135.262	-0.475264	0.0515567	-9.21829	3.01889e-20	1.08781e-18	protein_coding
ENSG00000249096	90.8092	-0.537784	0.0584254	-9.20464	3.42824e-20	1.23273e-18	lncRNA
ENSG00000110887	81.4291	-0.554398	0.0602484	-9.20187	3.51769e-20	1.26225e-18	protein_coding
ENSG00000124614	332.978	0.31352	0.0341142	9.1903	3.91757e-20	1.40282e-18	protein_coding
ENSG00000181904	679.067	-0.248559	0.027074	-9.18074	4.28158e-20	1.52997e-18	protein_coding
ENSG00000166816	201.964	-0.352492	0.0384113	-9.17678	4.44181e-20	1.58394e-18	protein_coding
ENSG00000278967	37.8215	-0.837735	0.0913068	-9.17495	4.51792e-20	1.60774e-18	TEC
ENSG00000196177	734.499	-0.251567	0.0274453	-9.16614	4.90251e-20	1.741e-18	protein_coding
ENSG00000172469	266.871	-0.334313	0.0365055	-9.15787	5.29336e-20	1.87592e-18	protein_coding
ENSG00000144820	48.3823	-0.78025	0.0852074	-9.15707	5.3326e-20	1.88594e-18	protein_coding
ENSG00000164828	1060.2	0.152432	0.016655	9.1523	5.57328e-20	1.96701e-18	protein_coding
ENSG00000136383	1278.17	0.180526	0.0197255	9.15194	5.59225e-20	1.96966e-18	protein_coding
ENSG00000151208	349.205	0.334119	0.0365711	9.13617	6.47054e-20	2.27435e-18	protein_coding
ENSG00000267322	190.787	0.468085	0.0512686	9.13005	6.84679e-20	2.40169e-18	lncRNA
ENSG00000250436	57.6142	-0.641231	0.0702493	-9.12793	6.98233e-20	2.44424e-18	lncRNA
ENSG00000164742	70.4094	-0.626995	0.0686971	-9.12695	7.04578e-20	2.46144e-18	protein_coding
ENSG00000115762	629.016	0.225649	0.0247604	9.1133	7.99119e-20	2.78605e-18	protein_coding
ENSG00000082641	2146.24	-0.163808	0.0179773	-9.11194	8.09227e-20	2.81559e-18	protein_coding
ENSG00000125845	1156.48	-0.209143	0.0229639	-9.10745	8.43377e-20	2.92848e-18	protein_coding
ENSG00000082438	997.842	-0.212754	0.0234892	-9.05751	1.33467e-19	4.62505e-18	protein_coding
ENSG00000154864	792.149	-0.200551	0.0221747	-9.04412	1.50882e-19	5.21802e-18	protein_coding
ENSG00000096433	126.854	0.622346	0.0691082	9.00538	2.14914e-19	7.41754e-18	protein_coding
ENSG00000082781	1193.02	0.167865	0.0186462	9.00264	2.20353e-19	7.59004e-18	protein_coding
ENSG00000138678	121.162	0.4655	0.0517184	9.00066	2.24362e-19	7.71267e-18	protein_coding
ENSG00000157514	184.093	-0.358132	0.0398116	-8.99566	2.34821e-19	8.05609e-18	protein_coding
ENSG00000091136	318.319	0.288187	0.0320515	8.99135	2.44201e-19	8.36122e-18	protein_coding
ENSG00000242193	536.31	0.237762	0.026468	8.98298	2.63534e-19	9.00521e-18	transcribed_unitary_pseudogene
ENSG00000172497	285.076	-0.307041	0.0341921	-8.97987	2.71082e-19	9.24477e-18	protein_coding
ENSG00000205358	119.779	0.491215	0.0547081	8.97884	2.7363e-19	9.31318e-18	protein_coding
ENSG00000269335	253.568	0.311032	0.0346473	8.97709	2.78015e-19	9.44372e-18	protein_coding
ENSG00000184012	356.889	0.260097	0.0289908	8.97174	2.91878e-19	9.89506e-18	protein_coding
ENSG00000270722	68.4989	0.726347	0.0809627	8.97137	2.92845e-19	9.90832e-18	snRNA
ENSG00000162736	686.812	-0.199587	0.0222577	-8.96708	3.04479e-19	1.02817e-17	protein_coding
ENSG00000196549	219.937	-0.393525	0.0439354	-8.95689	3.33963e-19	1.12552e-17	protein_coding
ENSG00000175003	637.458	-0.360354	0.0403687	-8.92657	4.39418e-19	1.47803e-17	protein_coding
ENSG00000198682	1629.9	-0.151168	0.0169466	-8.92022	4.65374e-19	1.56227e-17	protein_coding
ENSG00000244122	131.07	0.495805	0.0556163	8.91475	4.88924e-19	1.63813e-17	protein_coding
ENSG00000136044	396.347	-0.262113	0.0294469	-8.90121	5.52417e-19	1.84726e-17	protein_coding
ENSG00000171408	89.1159	0.517394	0.058237	8.88429	6.43308e-19	2.14703e-17	protein_coding
ENSG00000054523	2498.56	0.13872	0.0156278	8.87651	6.8989e-19	2.29803e-17	protein_coding
ENSG00000115361	361.217	-0.284097	0.0320081	-8.87576	6.94584e-19	2.30919e-17	protein_coding
ENSG00000178078	885.443	-0.198308	0.0223539	-8.87133	7.22785e-19	2.39831e-17	protein_coding
ENSG00000050820	1070.43	0.218578	0.0246527	8.8663	7.56151e-19	2.50419e-17	protein_coding
ENSG00000237767	181.085	-0.387238	0.0437118	-8.8589	8.08086e-19	2.67103e-17	lncRNA
ENSG00000165288	352.901	-0.269049	0.0304127	-8.8466	9.02225e-19	2.97648e-17	protein_coding
ENSG00000076258	114.077	-0.443326	0.0501452	-8.84086	9.49878e-19	3.12768e-17	protein_coding
ENSG00000111540	1168.66	-0.15051	0.0170267	-8.83962	9.60478e-19	3.15654e-17	protein_coding
ENSG00000144136	525.304	0.236442	0.0267727	8.83145	1.03327e-18	3.38927e-17	protein_coding
ENSG00000047644	170.08	0.353421	0.0400282	8.82932	1.05318e-18	3.448e-17	protein_coding
ENSG00000204262	387.642	-0.275461	0.0312048	-8.82752	1.07023e-18	3.49717e-17	protein_coding
ENSG00000136156	1409.16	-0.177771	0.0201466	-8.82391	1.10534e-18	3.60506e-17	protein_coding
ENSG00000153823	698.102	-0.208432	0.0236558	-8.81101	1.24019e-18	4.0372e-17	protein_coding
ENSG00000189067	844.279	0.186006	0.021112	8.81043	1.24666e-18	4.05057e-17	protein_coding
ENSG00000138674	2059.65	-0.137535	0.0156157	-8.80748	1.27985e-18	4.15059e-17	protein_coding
ENSG00000146039	129.337	-0.420557	0.047823	-8.79404	1.44273e-18	4.66998e-17	protein_coding
ENSG00000139178	830.464	-0.212265	0.0241658	-8.78369	1.58201e-18	5.11119e-17	protein_coding
ENSG00000153029	277.274	-0.289029	0.032934	-8.776	1.69384e-18	5.46225e-17	protein_coding
ENSG00000205765	429.049	-0.257219	0.029313	-8.77493	1.71016e-18	5.50455e-17	protein_coding
ENSG00000101255	914.091	0.205691	0.0234573	8.76873	1.80697e-18	5.80528e-17	protein_coding
ENSG00000107957	260.712	-0.321291	0.0367262	-8.74827	2.16655e-18	6.94751e-17	protein_coding
ENSG00000115738	1282.76	-0.271231	0.0310101	-8.74653	2.20006e-18	7.04182e-17	protein_coding
ENSG00000168394	573.984	-0.214273	0.0245277	-8.73595	2.41611e-18	7.71898e-17	protein_coding
ENSG00000211452	266.049	-0.348629	0.0399347	-8.72998	2.54725e-18	8.12284e-17	protein_coding
ENSG00000147852	98.7105	0.493029	0.0564805	8.72919	2.5651e-18	8.16463e-17	protein_coding
ENSG00000109790	1650.97	-0.194505	0.0222837	-8.72859	2.57879e-18	8.19301e-17	protein_coding
ENSG00000253406	404.538	0.346318	0.0396835	8.72699	2.61546e-18	8.29418e-17	lncRNA
ENSG00000023902	33.0411	0.849885	0.0974202	8.72392	2.68742e-18	8.50669e-17	protein_coding
ENSG00000140297	81.941	0.581158	0.0667568	8.70559	3.15928e-18	9.97992e-17	protein_coding
ENSG00000154978	268.031	0.281812	0.032372	8.7054	3.16445e-18	9.97992e-17	protein_coding
ENSG00000127603	10181.2	0.167713	0.0192951	8.69199	3.56137e-18	1.12111e-16	protein_coding
ENSG00000112773	552.522	-0.253765	0.0292356	-8.68	3.95776e-18	1.24276e-16	protein_coding
ENSG00000138771	1377.14	-0.144508	0.0166486	-8.67987	3.96224e-18	1.24276e-16	protein_coding
ENSG00000163586	673.351	0.402044	0.046382	8.66811	4.3937e-18	1.37557e-16	protein_coding
ENSG00000169248	23.7754	-1.05946	0.122271	-8.66486	4.52057e-18	1.41272e-16	protein_coding
ENSG00000139531	301.402	-0.328483	0.0379434	-8.65719	4.83549e-18	1.50839e-16	protein_coding
ENSG00000106780	1119.93	0.162304	0.0187558	8.65352	4.99358e-18	1.55488e-16	protein_coding
ENSG00000067225	789.485	0.215413	0.0249078	8.64843	5.22128e-18	1.62285e-16	protein_coding
ENSG00000138834	768.392	0.21976	0.0254171	8.64615	5.32674e-18	1.65263e-16	protein_coding
ENSG00000164535	333.688	0.250889	0.0291466	8.60783	7.44544e-18	2.30581e-16	protein_coding
ENSG00000152229	276.983	-0.301214	0.0350261	-8.59969	7.99286e-18	2.47089e-16	protein_coding
ENSG00000135506	722.302	-0.181794	0.0211487	-8.59598	8.25558e-18	2.54752e-16	protein_coding
ENSG00000101981	458.253	-0.250215	0.0291243	-8.59127	8.60095e-18	2.64934e-16	protein_coding
ENSG00000164715	1086.36	0.167461	0.0195065	8.58487	9.09376e-18	2.79613e-16	protein_coding
ENSG00000068878	1548.05	0.206573	0.024077	8.57971	9.51165e-18	2.9194e-16	protein_coding
ENSG00000169429	579.19	-0.389829	0.0454553	-8.5761	9.81449e-18	3.00698e-16	protein_coding
ENSG00000183495	578.664	0.267352	0.0312173	8.56422	1.08812e-17	3.32787e-16	protein_coding
ENSG00000132437	227.381	-0.332011	0.0387944	-8.55821	1.14629e-17	3.49954e-16	protein_coding
ENSG00000113492	88.0588	-0.490595	0.0573344	-8.55672	1.16123e-17	3.53887e-16	protein_coding
ENSG00000153560	898.981	-0.184379	0.0215492	-8.5562	1.16648e-17	3.54857e-16	protein_coding
ENSG00000177225	419.924	0.254229	0.0297436	8.54735	1.25949e-17	3.82476e-16	protein_coding
ENSG00000187231	434.522	0.231422	0.0270777	8.54659	1.26777e-17	3.8431e-16	protein_coding
ENSG00000115884	3170.91	-0.172187	0.0201723	-8.53582	1.39169e-17	4.21134e-16	protein_coding
ENSG00000187889	263.732	-0.301106	0.0352865	-8.53318	1.42384e-17	4.30104e-16	protein_coding
ENSG00000198417	32.1844	0.841094	0.0986001	8.53036	1.45896e-17	4.39941e-16	protein_coding
ENSG00000152518	170.917	-0.336838	0.0395097	-8.52545	1.52222e-17	4.58211e-16	protein_coding
ENSG00000131620	97.952	-0.503201	0.0590876	-8.51619	1.64894e-17	4.95489e-16	protein_coding
ENSG00000234741	977.254	0.165343	0.0194339	8.50796	1.77018e-17	5.30992e-16	lncRNA
ENSG00000106460	548.751	-0.277325	0.0326298	-8.49916	1.90975e-17	5.7186e-16	protein_coding
ENSG00000124713	52.2821	-0.708847	0.0834071	-8.49864	1.91832e-17	5.73428e-16	protein_coding
ENSG00000135709	224.756	0.299133	0.0351994	8.49825	1.92463e-17	5.74232e-16	protein_coding
ENSG00000259974	997.295	-0.187202	0.0220288	-8.49807	1.92769e-17	5.74232e-16	lncRNA
ENSG00000111859	3670.94	0.0953431	0.0112325	8.48817	2.09916e-17	6.24228e-16	protein_coding
ENSG00000171564	13303.4	-0.188863	0.0222816	-8.47617	2.32723e-17	6.90853e-16	protein_coding
ENSG00000124831	1558.04	0.170081	0.0200677	8.47535	2.34369e-17	6.9454e-16	protein_coding
ENSG00000109084	514.332	0.233479	0.0275514	8.47431	2.36477e-17	6.9958e-16	protein_coding
ENSG00000172939	877.335	0.18204	0.0214875	8.47192	2.41373e-17	7.12839e-16	protein_coding
ENSG00000169439	923.2	-0.214332	0.025309	-8.46861	2.48333e-17	7.32136e-16	protein_coding
ENSG00000148120	962.913	-0.168658	0.01993	-8.46252	2.61657e-17	7.70096e-16	protein_coding
ENSG00000067082	3512.48	0.116561	0.0137886	8.45344	2.82854e-17	8.31057e-16	protein_coding
ENSG00000284652	536.796	-0.203508	0.0241064	-8.44207	3.11754e-17	9.14407e-16	lncRNA
ENSG00000138792	281.341	-0.270354	0.0320304	-8.44055	3.15845e-17	9.24829e-16	protein_coding
ENSG00000102531	917.335	-0.167659	0.0198741	-8.43606	3.28223e-17	9.59437e-16	protein_coding
ENSG00000156510	592.323	0.297	0.0352256	8.43138	3.4161e-17	9.96875e-16	protein_coding
ENSG00000171560	11527.5	-0.205914	0.0244307	-8.42849	3.50164e-17	1.0201e-15	protein_coding
ENSG00000167508	384.359	0.286582	0.0340582	8.41448	3.94646e-17	1.14775e-15	protein_coding
ENSG00000125968	132.346	-0.703248	0.0836232	-8.40972	4.10987e-17	1.19325e-15	protein_coding
ENSG00000144746	1407.84	-0.202957	0.0241366	-8.40869	4.14613e-17	1.20175e-15	protein_coding
ENSG00000101230	71.2081	-0.555836	0.0661175	-8.40679	4.21381e-17	1.21931e-15	protein_coding
ENSG00000260886	22.4987	-0.958908	0.114235	-8.39415	4.69288e-17	1.35565e-15	lncRNA
ENSG00000135870	1400.6	-0.160052	0.0190709	-8.3925	4.75899e-17	1.37244e-15	protein_coding
ENSG00000125848	1056.96	-0.292438	0.0348548	-8.39018	4.85388e-17	1.39746e-15	protein_coding
ENSG00000146678	226.935	-0.480307	0.057251	-8.3895	4.88216e-17	1.40325e-15	protein_coding
ENSG00000198959	3460.41	-0.199869	0.0238293	-8.38756	4.96343e-17	1.42423e-15	protein_coding
ENSG00000144909	403.173	-0.244546	0.0291859	-8.3789	5.34224e-17	1.53037e-15	protein_coding
ENSG00000116791	1576.12	-0.172248	0.0205657	-8.37554	5.49732e-17	1.57218e-15	protein_coding
ENSG00000261012	100.944	-0.450507	0.0537983	-8.374	5.5695e-17	1.59018e-15	lncRNA
ENSG00000186815	669.792	-0.210264	0.0251895	-8.34726	6.98655e-17	1.99146e-15	protein_coding
ENSG00000044446	568.618	0.239234	0.0286788	8.34182	7.31537e-17	2.08173e-15	protein_coding
ENSG00000114999	807.39	0.17533	0.0210347	8.33527	7.73202e-17	2.19666e-15	protein_coding
ENSG00000028137	278.089	0.290581	0.034901	8.32587	8.37133e-17	2.37436e-15	protein_coding
ENSG00000164039	226.963	-0.307091	0.0369293	-8.31563	9.12666e-17	2.58433e-15	protein_coding
ENSG00000115758	2014.37	0.153535	0.0184713	8.31206	9.40519e-17	2.65882e-15	protein_coding
ENSG00000140470	303.997	0.310049	0.0374321	8.28298	1.20134e-16	3.38684e-15	protein_coding
ENSG00000198865	31.4309	-0.793765	0.0958317	-8.28291	1.20199e-16	3.38684e-15	protein_coding
ENSG00000066468	196.827	-0.318952	0.0385602	-8.27154	1.32239e-16	3.71712e-15	protein_coding
ENSG00000126214	522.596	0.222865	0.0269439	8.27144	1.32353e-16	3.71712e-15	protein_coding
ENSG00000171617	300.768	-0.292538	0.0353985	-8.26414	1.40702e-16	3.94516e-15	protein_coding
ENSG00000139644	6049.42	-0.103744	0.012554	-8.26383	1.41067e-16	3.94895e-15	protein_coding
ENSG00000172296	255.872	-0.298739	0.0361835	-8.25621	1.50373e-16	4.20261e-15	protein_coding
ENSG00000146904	179.228	-0.375189	0.045469	-8.25154	1.56373e-16	4.36321e-15	protein_coding
ENSG00000174485	874.178	0.168988	0.0204956	8.24508	1.65055e-16	4.59801e-15	protein_coding
ENSG00000066933	404.422	0.218656	0.0265304	8.24172	1.69745e-16	4.71843e-15	protein_coding
ENSG00000136826	314.27	0.282055	0.0342233	8.2416	1.69927e-16	4.71843e-15	protein_coding
ENSG00000100344	311.926	-0.274094	0.0333211	-8.22584	1.93829e-16	5.37344e-15	protein_coding
ENSG00000130203	3965.07	-0.197124	0.023983	-8.21929	2.04708e-16	5.6659e-15	protein_coding
ENSG00000188647	1331.33	-0.164499	0.0200186	-8.21731	2.08115e-16	5.75095e-15	protein_coding
ENSG00000168306	173.422	-0.414804	0.0505008	-8.21382	2.14269e-16	5.91148e-15	protein_coding
ENSG00000068137	210.834	-0.291484	0.035491	-8.21291	2.1589e-16	5.94665e-15	protein_coding
ENSG00000105697	22.8162	-1.0103	0.12309	-8.2078	2.25287e-16	6.19557e-15	protein_coding
ENSG00000119917	398.748	-0.310781	0.0378726	-8.20594	2.28785e-16	6.28171e-15	protein_coding
ENSG00000148677	7436.91	0.25712	0.0313599	8.19901	2.42365e-16	6.64398e-15	protein_coding
ENSG00000105289	90.2039	-0.474008	0.0578187	-8.19818	2.44064e-16	6.67988e-15	protein_coding
ENSG00000143409	310.256	-0.262465	0.0320209	-8.19667	2.47137e-16	6.75323e-15	protein_coding
ENSG00000183723	531.351	0.203508	0.0248562	8.18743	2.66856e-16	7.28051e-15	protein_coding
ENSG00000040487	167.102	0.370737	0.0452992	8.18417	2.7419e-16	7.46874e-15	protein_coding
ENSG00000143799	2167.25	-0.116437	0.0142323	-8.18118	2.81072e-16	7.6441e-15	protein_coding
ENSG00000091831	44.6699	-0.635344	0.0776725	-8.17978	2.84359e-16	7.72127e-15	protein_coding
ENSG00000103365	644.239	0.182848	0.0223791	8.17051	3.07096e-16	8.3255e-15	protein_coding
ENSG00000143416	643.916	-0.311753	0.0382635	-8.14754	3.71389e-16	1.00527e-14	protein_coding
ENSG00000108946	1722.44	-0.156514	0.0192144	-8.14568	3.77161e-16	1.01928e-14	protein_coding
ENSG00000147676	180.505	-0.33585	0.0412504	-8.14176	3.89579e-16	1.05119e-14	protein_coding
ENSG00000166401	299.812	-0.256552	0.0315214	-8.139	3.98567e-16	1.07376e-14	protein_coding
ENSG00000183098	432.084	-0.24559	0.0302489	-8.11896	4.70193e-16	1.26474e-14	protein_coding
ENSG00000078269	474.769	0.243774	0.0300432	8.11413	4.8928e-16	1.31402e-14	protein_coding
ENSG00000112414	3147.14	-0.146019	0.018014	-8.10587	5.23715e-16	1.40431e-14	protein_coding
ENSG00000155506	2896.34	0.130189	0.0160695	8.10162	5.42303e-16	1.45188e-14	protein_coding
ENSG00000075292	1746.43	-0.153174	0.0189085	-8.1008	5.45994e-16	1.45949e-14	protein_coding
ENSG00000108187	363.525	-0.238046	0.0294186	-8.0917	5.88363e-16	1.57031e-14	protein_coding
ENSG00000124564	129.835	-0.377449	0.0466774	-8.08634	6.14859e-16	1.63848e-14	protein_coding
ENSG00000059573	628.862	-0.179333	0.0222037	-8.07672	6.65328e-16	1.77022e-14	protein_coding
ENSG00000213073	142.095	0.393551	0.0487548	8.07204	6.91322e-16	1.83654e-14	transcribed_processed_pseudogene
ENSG00000188906	174.099	-0.354399	0.0439284	-8.06764	7.1668e-16	1.90097e-14	protein_coding
ENSG00000136040	90.2544	-0.472668	0.0586007	-8.06592	7.26842e-16	1.92496e-14	protein_coding
ENSG00000071537	2279.63	-0.120598	0.0149531	-8.06512	7.31642e-16	1.9342e-14	protein_coding
ENSG00000203485	1713.43	0.162075	0.0200962	8.06496	7.32582e-16	1.9342e-14	protein_coding
ENSG00000095539	261.402	-0.304371	0.037761	-8.06045	7.60131e-16	2.00386e-14	protein_coding
ENSG00000072210	2491.34	0.114837	0.014249	8.05933	7.67148e-16	2.01926e-14	protein_coding
ENSG00000164211	341.837	-0.291372	0.0361614	-8.05752	7.78552e-16	2.04614e-14	protein_coding
ENSG00000122786	7910.68	-0.119808	0.0148748	-8.05439	7.98768e-16	2.09606e-14	protein_coding
ENSG00000113845	300.907	-0.266197	0.0330777	-8.04763	8.44159e-16	2.20896e-14	protein_coding
ENSG00000187720	548.573	0.206344	0.0256405	8.0476	8.44359e-16	2.20896e-14	protein_coding
ENSG00000083123	178.43	-0.327107	0.0406549	-8.04593	8.55962e-16	2.23591e-14	protein_coding
ENSG00000161013	3029.21	0.141076	0.0175642	8.03205	9.58551e-16	2.50009e-14	protein_coding
ENSG00000164172	458.295	-0.215335	0.0268115	-8.03143	9.63441e-16	2.50903e-14	protein_coding
ENSG00000198742	587.613	0.190499	0.0237553	8.01923	1.06411e-15	2.76701e-14	protein_coding
ENSG00000243694	114.267	-0.394999	0.0492774	-8.01583	1.09397e-15	2.84036e-14	lncRNA
ENSG00000172164	682.183	-0.195914	0.0244676	-8.00706	1.17481e-15	3.04563e-14	protein_coding
ENSG00000165272	677.591	0.212804	0.0266266	7.99216	1.32593e-15	3.43224e-14	protein_coding
ENSG00000112293	200.581	-0.317753	0.0398448	-7.97475	1.5269e-15	3.94653e-14	protein_coding
ENSG00000266019	70.3136	0.630478	0.079072	7.97347	1.54279e-15	3.9816e-14	miRNA
ENSG00000111371	2122.36	0.151342	0.0189817	7.97307	1.5478e-15	3.98855e-14	protein_coding
ENSG00000185950	369.304	0.278949	0.0349951	7.97108	1.57295e-15	4.04729e-14	protein_coding
ENSG00000107104	2073.72	0.120172	0.0150862	7.96566	1.64338e-15	4.22219e-14	protein_coding
ENSG00000060237	3011.75	0.132244	0.0166203	7.95676	1.76596e-15	4.53035e-14	protein_coding
ENSG00000117143	688.045	-0.182948	0.0230099	-7.95084	1.85257e-15	4.74545e-14	protein_coding
ENSG00000105971	1219.34	-0.187308	0.0235602	-7.95018	1.86247e-15	4.76372e-14	protein_coding
ENSG00000179832	462.858	0.301443	0.0379736	7.93823	2.05085e-15	5.23774e-14	protein_coding
ENSG00000118900	764.397	0.167979	0.0211919	7.92658	2.25264e-15	5.74456e-14	protein_coding
ENSG00000183508	25.1151	-0.831838	0.105041	-7.91919	2.39066e-15	6.0875e-14	protein_coding
ENSG00000249859	179.448	0.396642	0.0501082	7.91571	2.45841e-15	6.25076e-14	lncRNA
ENSG00000143344	201.614	-0.303274	0.038318	-7.91465	2.47951e-15	6.29509e-14	protein_coding
ENSG00000094916	988.212	-0.155331	0.0196393	-7.90919	2.59063e-15	6.56426e-14	protein_coding
ENSG00000132386	823.569	-0.20383	0.0257716	-7.90907	2.59317e-15	6.56426e-14	protein_coding
ENSG00000127481	7379.85	0.120991	0.0153042	7.90572	2.66388e-15	6.73334e-14	protein_coding
ENSG00000153714	507.152	0.232585	0.0294422	7.89972	2.79538e-15	7.05536e-14	protein_coding
ENSG00000155660	687.942	-0.171497	0.0217141	-7.89797	2.83492e-15	7.14465e-14	protein_coding
ENSG00000149260	577.952	-0.206355	0.0261332	-7.89627	2.87374e-15	7.23189e-14	protein_coding
ENSG00000114200	475.229	-0.257245	0.0326025	-7.89036	3.01314e-15	7.57162e-14	protein_coding
ENSG00000178573	131.696	-0.36102	0.0457706	-7.8876	3.08055e-15	7.72971e-14	protein_coding
ENSG00000172965	123.236	0.431085	0.0546901	7.88231	3.21372e-15	8.0521e-14	lncRNA
ENSG00000228278	3874.94	-0.210016	0.0266567	-7.87856	3.31185e-15	8.2859e-14	protein_coding
ENSG00000055957	2110.18	-0.183747	0.0233331	-7.87498	3.40794e-15	8.5139e-14	protein_coding
ENSG00000214530	1364.16	-0.19531	0.0248067	-7.87329	3.4544e-15	8.61745e-14	protein_coding
ENSG00000198517	324.219	0.284167	0.0361202	7.86727	3.62464e-15	9.02903e-14	protein_coding
ENSG00000147955	1903.91	0.139273	0.0177079	7.86505	3.68961e-15	9.17756e-14	protein_coding
ENSG00000248114	85.7582	0.522636	0.0664687	7.86289	3.75385e-15	9.32387e-14	unprocessed_pseudogene
ENSG00000167701	360.213	-0.329565	0.0419614	-7.85402	4.02921e-15	9.99337e-14	protein_coding
ENSG00000123983	583.447	-0.215123	0.0273945	-7.85277	4.06941e-15	1.00785e-13	protein_coding
ENSG00000005469	244.538	-0.288942	0.0368001	-7.85167	4.10549e-15	1.01533e-13	protein_coding
ENSG00000165914	130.131	0.382028	0.0486676	7.84975	4.1687e-15	1.02948e-13	protein_coding
ENSG00000112893	2208.35	-0.127213	0.0162067	-7.84939	4.18079e-15	1.03098e-13	protein_coding
ENSG00000171766	7188.25	-0.123069	0.0156877	-7.84495	4.33109e-15	1.06652e-13	protein_coding
ENSG00000117791	395.189	-0.214637	0.0273955	-7.83474	4.69807e-15	1.15358e-13	protein_coding
ENSG00000200087	1926.76	0.367239	0.0468723	7.83488	4.69303e-15	1.15358e-13	snoRNA
ENSG00000094631	1129.27	-0.226192	0.0289047	-7.82543	5.05922e-15	1.24048e-13	protein_coding
ENSG00000213759	92.5416	-0.457627	0.058511	-7.82121	5.23163e-15	1.28093e-13	protein_coding
ENSG00000182600	230.054	-0.305172	0.0390335	-7.81822	5.35771e-15	1.30993e-13	protein_coding
ENSG00000088386	375.88	-0.264749	0.0338645	-7.81789	5.37151e-15	1.31144e-13	protein_coding
ENSG00000116641	862.565	0.177771	0.0227597	7.81076	5.68463e-15	1.38592e-13	protein_coding
ENSG00000120709	489.624	0.187735	0.02405	7.80603	5.90174e-15	1.43682e-13	protein_coding
ENSG00000139926	405.098	-0.258801	0.0331605	-7.8045	5.9739e-15	1.45232e-13	protein_coding
ENSG00000101323	828.304	-0.221808	0.0284345	-7.80068	6.15756e-15	1.49486e-13	protein_coding
ENSG00000151012	38.9477	0.691807	0.088721	7.79755	6.31206e-15	1.53021e-13	protein_coding
ENSG00000179134	574.774	0.197748	0.0253766	7.79254	6.56755e-15	1.5899e-13	protein_coding
ENSG00000274070	434.695	0.227042	0.0291556	7.78725	6.84851e-15	1.65559e-13	protein_coding
ENSG00000157193	24.2501	0.872616	0.112179	7.77878	7.32256e-15	1.7677e-13	protein_coding
ENSG00000205531	830.652	0.149502	0.0192261	7.77602	7.48441e-15	1.80424e-13	protein_coding
ENSG00000138115	493.586	-0.323904	0.0416559	-7.77572	7.50222e-15	1.80446e-13	protein_coding
ENSG00000183741	1340.19	0.19244	0.0247491	7.77565	7.50635e-15	1.80446e-13	protein_coding
ENSG00000103855	795.27	0.168255	0.0216626	7.76706	8.03264e-15	1.92828e-13	protein_coding
ENSG00000166311	434.86	-0.211626	0.0272479	-7.76667	8.0576e-15	1.93158e-13	protein_coding
ENSG00000009765	315.001	-0.257017	0.0331197	-7.76023	8.47757e-15	2.02942e-13	protein_coding
ENSG00000137414	765.176	-0.19491	0.0251192	-7.7594	8.53293e-15	2.03983e-13	protein_coding
ENSG00000184500	1467.14	-0.163392	0.0210712	-7.75427	8.88539e-15	2.12114e-13	protein_coding
ENSG00000167107	200.41	-0.307805	0.0397036	-7.75256	9.00554e-15	2.14684e-13	protein_coding
ENSG00000123240	2127.53	-0.137543	0.0177455	-7.7509	9.12459e-15	2.17221e-13	protein_coding
ENSG00000172456	567.694	-0.213372	0.0275378	-7.74833	9.31112e-15	2.21355e-13	protein_coding
ENSG00000147647	343.574	-0.258175	0.0333315	-7.74567	9.50819e-15	2.25728e-13	protein_coding
ENSG00000169871	1062.01	0.168957	0.0218281	7.74037	9.9126e-15	2.35004e-13	protein_coding
ENSG00000214389	95.6331	0.599606	0.0774833	7.73852	1.00583e-14	2.38129e-13	processed_pseudogene
ENSG00000179889	1809.28	-0.113196	0.0146301	-7.73719	1.01635e-14	2.4029e-13	protein_coding
ENSG00000125520	154.909	-0.369653	0.0478116	-7.73145	1.06326e-14	2.51035e-13	protein_coding
ENSG00000100889	595.296	-0.288243	0.0373152	-7.72454	1.1226e-14	2.64682e-13	protein_coding
ENSG00000138768	1569.9	-0.130407	0.0168908	-7.72058	1.15801e-14	2.72656e-13	protein_coding
ENSG00000107186	786.749	-0.172621	0.0223711	-7.71624	1.19813e-14	2.81717e-13	protein_coding
ENSG00000092871	694.819	0.159263	0.0206416	7.71565	1.20364e-14	2.82626e-13	protein_coding
ENSG00000103249	499.889	0.212047	0.0275153	7.70651	1.29302e-14	3.03198e-13	protein_coding
ENSG00000168237	146.427	-0.396546	0.0514658	-7.70505	1.30793e-14	3.06276e-13	protein_coding
ENSG00000099875	904.104	-0.205713	0.026722	-7.69825	1.3794e-14	3.22574e-13	protein_coding
ENSG00000281344	152.706	-0.385181	0.0500382	-7.69773	1.38505e-14	3.23454e-13	lncRNA
ENSG00000152465	717.211	0.183176	0.0237975	7.69725	1.39028e-14	3.24235e-13	protein_coding
ENSG00000228716	105.282	-0.395713	0.0514529	-7.69077	1.46253e-14	3.40622e-13	protein_coding
ENSG00000182054	1340.36	-0.142406	0.0185204	-7.68916	1.48107e-14	3.44474e-13	protein_coding
ENSG00000206337	441.959	-0.233198	0.0303361	-7.68715	1.50443e-14	3.49435e-13	lncRNA
ENSG00000164465	343.357	0.260953	0.0339797	7.67968	1.5949e-14	3.69948e-13	protein_coding
ENSG00000134962	462.171	-0.217324	0.0283042	-7.67814	1.61414e-14	3.73905e-13	protein_coding
ENSG00000163975	702.437	0.214734	0.0279914	7.67144	1.70075e-14	3.93438e-13	protein_coding
ENSG00000256043	291.074	-0.295737	0.0385741	-7.66673	1.76438e-14	4.07609e-13	protein_coding
ENSG00000163428	1027.52	0.161954	0.0211575	7.65466	1.93824e-14	4.47173e-13	protein_coding
ENSG00000120885	11475.1	-0.128985	0.016861	-7.64991	2.01122e-14	4.63389e-13	protein_coding
ENSG00000244414	472.515	-0.229147	0.0299992	-7.63843	2.19888e-14	5.05949e-13	protein_coding
ENSG00000103449	776.845	-0.161311	0.0211377	-7.63141	2.32202e-14	5.33567e-13	protein_coding
ENSG00000244398	125.171	0.569693	0.074699	7.62651	2.41191e-14	5.53483e-13	processed_pseudogene
ENSG00000070404	1567.27	-0.192374	0.025228	-7.62542	2.43247e-14	5.57456e-13	protein_coding
ENSG00000261618	135.26	-0.370323	0.0486237	-7.6161	2.61453e-14	5.98382e-13	lncRNA
ENSG00000108557	210.94	0.297373	0.0390692	7.61143	2.71081e-14	6.19594e-13	protein_coding
ENSG00000106546	559.996	-0.224395	0.0294953	-7.60781	2.78771e-14	6.36324e-13	protein_coding
ENSG00000128272	2760.36	0.113889	0.0149786	7.60345	2.88333e-14	6.57277e-13	protein_coding
ENSG00000069275	1509.06	-0.143215	0.018842	-7.60086	2.94173e-14	6.68816e-13	protein_coding
ENSG00000188338	227.669	-0.450201	0.0592297	-7.60093	2.94013e-14	6.68816e-13	protein_coding
ENSG00000261150	340.431	0.316067	0.0416135	7.59531	3.07068e-14	6.97211e-13	protein_coding
ENSG00000110169	3808.9	-0.163229	0.0214951	-7.59378	3.10698e-14	7.04522e-13	protein_coding
ENSG00000198793	1738.24	-0.123446	0.0162599	-7.59208	3.148e-14	7.12884e-13	protein_coding
ENSG00000173848	529.748	-0.190625	0.0251126	-7.59082	3.17896e-14	7.18947e-13	protein_coding
ENSG00000105835	6690.9	0.136085	0.0179291	7.59018	3.19468e-14	7.21553e-13	protein_coding
ENSG00000145604	287.372	-0.239823	0.0316059	-7.58792	3.25076e-14	7.33255e-13	protein_coding
ENSG00000185813	576.097	-0.20444	0.0269936	-7.57367	3.62834e-14	8.17352e-13	protein_coding
ENSG00000129151	139.828	-0.358554	0.0474098	-7.56287	3.94277e-14	8.8702e-13	protein_coding
ENSG00000130787	1464.64	0.160737	0.0212644	7.55897	4.06261e-14	9.12787e-13	protein_coding
ENSG00000102038	830.463	-0.170114	0.022508	-7.55793	4.09521e-14	9.1891e-13	protein_coding
ENSG00000132256	343.549	-0.224161	0.0296638	-7.55672	4.1336e-14	9.26314e-13	protein_coding
ENSG00000100422	598.893	0.172884	0.0228805	7.55596	4.15795e-14	9.30366e-13	protein_coding
ENSG00000154822	290.397	-0.246271	0.0325936	-7.55581	4.1625e-14	9.30366e-13	protein_coding
ENSG00000138166	112.202	0.418721	0.0554517	7.5511	4.31605e-14	9.63433e-13	protein_coding
ENSG00000198369	294.118	0.272069	0.0360524	7.5465	4.47123e-14	9.96778e-13	protein_coding
ENSG00000173821	5486.75	-0.117393	0.015559	-7.54504	4.52133e-14	1.00664e-12	protein_coding
ENSG00000111912	673.02	-0.172312	0.0228431	-7.5433	4.58234e-14	1.0189e-12	protein_coding
ENSG00000156587	424.079	-0.222996	0.029567	-7.54204	4.62678e-14	1.02745e-12	protein_coding
ENSG00000166821	134.307	0.358465	0.0475898	7.53239	4.9819e-14	1.10489e-12	protein_coding
ENSG00000198130	538.513	-0.188941	0.0250856	-7.53186	5.00234e-14	1.10799e-12	protein_coding
ENSG00000181789	1328.84	-0.128494	0.0170807	-7.52279	5.36195e-14	1.18612e-12	protein_coding
ENSG00000153094	176.595	0.302021	0.0401486	7.52257	5.37117e-14	1.18663e-12	protein_coding
ENSG00000233445	45.3495	0.583351	0.0776775	7.50991	5.91695e-14	1.30553e-12	processed_pseudogene
ENSG00000145901	3198.12	-0.11346	0.0151106	-7.50866	5.97372e-14	1.31636e-12	protein_coding
ENSG00000157303	217.83	-0.302203	0.040296	-7.49958	6.40216e-14	1.40897e-12	protein_coding
ENSG00000163840	1484.85	-0.140676	0.018762	-7.49796	6.48164e-14	1.42464e-12	protein_coding
ENSG00000044574	1398.15	-0.174508	0.0232754	-7.49753	6.5034e-14	1.42759e-12	protein_coding
ENSG00000026025	748.194	0.336258	0.0449314	7.48382	7.21914e-14	1.58269e-12	protein_coding
ENSG00000111801	165.706	-0.34707	0.0464363	-7.47411	7.77262e-14	1.70186e-12	protein_coding
ENSG00000143418	2634.26	-0.100098	0.0133946	-7.47302	7.83721e-14	1.71382e-12	protein_coding
ENSG00000183597	166.902	0.333656	0.0446594	7.47112	7.95171e-14	1.73665e-12	protein_coding
ENSG00000054793	989.103	0.144579	0.0193643	7.46625	8.25144e-14	1.79982e-12	protein_coding
ENSG00000129514	166.02	-0.32062	0.04296	-7.46321	8.44396e-14	1.83948e-12	protein_coding
ENSG00000207445	100.109	0.416477	0.0558169	7.46149	8.55484e-14	1.86127e-12	snoRNA
ENSG00000085719	1398.3	-0.135266	0.0181389	-7.45721	8.83711e-14	1.92026e-12	protein_coding
ENSG00000200488	370.66	0.598266	0.0802313	7.45676	8.86772e-14	1.92447e-12	misc_RNA
ENSG00000077150	1295.22	-0.144945	0.0194555	-7.45006	9.32979e-14	2.0222e-12	protein_coding
ENSG00000111199	79.0045	-0.484506	0.065076	-7.44525	9.67643e-14	2.09469e-12	protein_coding
ENSG00000187446	2929.83	-0.105905	0.0142306	-7.44202	9.9156e-14	2.14377e-12	protein_coding
ENSG00000215193	1635.92	-0.126074	0.0169445	-7.44043	1.00359e-13	2.16705e-12	protein_coding
ENSG00000136881	9579.57	-0.109714	0.0147513	-7.43756	1.02561e-13	2.21181e-12	protein_coding
ENSG00000167491	943.617	0.151052	0.0203565	7.42035	1.16815e-13	2.51607e-12	protein_coding
ENSG00000137204	300.178	-0.416551	0.0562989	-7.39892	1.37297e-13	2.95353e-12	protein_coding
ENSG00000249915	138.255	0.363132	0.049105	7.39501	1.41398e-13	3.03793e-12	protein_coding
ENSG00000136153	906.02	-0.15135	0.0204975	-7.38385	1.53774e-13	3.2997e-12	protein_coding
ENSG00000186115	335.23	-0.293051	0.0397244	-7.3771	1.61771e-13	3.46699e-12	protein_coding
ENSG00000119929	349.386	0.245058	0.0332326	7.37403	1.65544e-13	3.54343e-12	protein_coding
ENSG00000147419	636.281	-0.165213	0.0224101	-7.37228	1.6774e-13	3.58596e-12	protein_coding
ENSG00000134352	3565.66	-0.138157	0.0187956	-7.35049	1.97479e-13	4.21648e-12	protein_coding
ENSG00000074695	1533.8	-0.125077	0.0170177	-7.34985	1.98434e-13	4.23163e-12	protein_coding
ENSG00000271303	51.9021	0.56155	0.0764411	7.34618	2.03947e-13	4.34378e-12	protein_coding
ENSG00000101974	1005.85	-0.157308	0.0214331	-7.33949	2.14407e-13	4.56093e-12	protein_coding
ENSG00000178464	41.817	0.66988	0.0913347	7.33435	2.22799e-13	4.73358e-12	processed_pseudogene
ENSG00000107263	917.051	0.16447	0.0224378	7.33005	2.3007e-13	4.88203e-12	protein_coding
ENSG00000187288	98.7463	0.438308	0.0598067	7.32874	2.32319e-13	4.92367e-12	protein_coding
ENSG00000103811	284.288	-0.234639	0.0320449	-7.3222	2.43938e-13	5.16355e-12	protein_coding
ENSG00000165406	507.149	-0.192693	0.0263229	-7.32037	2.47282e-13	5.22791e-12	protein_coding
ENSG00000240849	413.203	0.218193	0.0298442	7.31107	2.65026e-13	5.59615e-12	protein_coding
ENSG00000105852	255.208	-0.265387	0.0363056	-7.30981	2.67513e-13	5.64173e-12	protein_coding
ENSG00000103381	1099.64	0.135792	0.0185816	7.30788	2.71394e-13	5.71657e-12	protein_coding
ENSG00000203727	493.445	0.189681	0.0259898	7.2983	2.91422e-13	6.13091e-12	protein_coding
ENSG00000172667	925.311	-0.154049	0.0211115	-7.29693	2.94401e-13	6.18601e-12	protein_coding
ENSG00000065526	1127.11	0.175484	0.0240614	7.29316	3.02761e-13	6.35392e-12	protein_coding
ENSG00000127838	1005.3	-0.162062	0.0222612	-7.28002	3.33759e-13	6.99591e-12	protein_coding
ENSG00000164949	21.0117	0.911933	0.125385	7.27308	3.51372e-13	7.35614e-12	protein_coding
ENSG00000071626	1055.93	0.131392	0.0180797	7.2674	3.66463e-13	7.65342e-12	protein_coding
ENSG00000140836	530.705	0.266735	0.0367027	7.26746	3.66322e-13	7.65342e-12	protein_coding
ENSG00000113600	692.802	-0.259216	0.0356701	-7.26705	3.67431e-13	7.66433e-12	protein_coding
ENSG00000127914	1870.7	-0.146988	0.0202415	-7.26172	3.82193e-13	7.96258e-12	protein_coding
ENSG00000121749	353.917	0.2124	0.0292693	7.25674	3.96537e-13	8.25143e-12	protein_coding
ENSG00000173334	1072.99	0.127297	0.017554	7.25175	4.11423e-13	8.55084e-12	protein_coding
ENSG00000153086	291.543	-0.230897	0.0318583	-7.24762	4.24148e-13	8.80466e-12	protein_coding
ENSG00000173221	771.93	0.191796	0.026466	7.24688	4.26485e-13	8.84248e-12	protein_coding
ENSG00000155097	1300.88	0.169848	0.0234402	7.24604	4.29144e-13	8.8869e-12	protein_coding
ENSG00000119408	1209.91	0.147436	0.0203537	7.24369	4.36641e-13	9.03127e-12	protein_coding
ENSG00000166900	504.324	0.172557	0.0238287	7.24157	4.43533e-13	9.1628e-12	protein_coding
ENSG00000163545	192.51	-0.32902	0.0454572	-7.23802	4.55291e-13	9.38808e-12	protein_coding
ENSG00000231721	180.913	0.31648	0.0437251	7.23795	4.5553e-13	9.38808e-12	lncRNA
ENSG00000142178	24.7864	0.850083	0.117497	7.23491	4.65843e-13	9.58911e-12	protein_coding
ENSG00000132763	246.424	-0.245571	0.0339502	-7.23326	4.71535e-13	9.69467e-12	protein_coding
ENSG00000166971	388.211	-0.203523	0.0281516	-7.22955	4.84593e-13	9.95124e-12	protein_coding
ENSG00000100911	843.211	-0.187086	0.0258864	-7.22719	4.93079e-13	1.01134e-11	protein_coding
ENSG00000124374	225.94	-0.271805	0.0376442	-7.22038	5.18424e-13	1.06206e-11	protein_coding
ENSG00000056972	286.994	0.224135	0.0310451	7.21966	5.21167e-13	1.06641e-11	protein_coding
ENSG00000058085	1541.67	-0.305341	0.0423502	-7.2099	5.59913e-13	1.14433e-11	protein_coding
ENSG00000204525	2712.67	-0.12634	0.0175416	-7.20233	5.91903e-13	1.20827e-11	protein_coding
ENSG00000182606	448.999	0.210727	0.0292689	7.1997	6.03464e-13	1.23041e-11	protein_coding
ENSG00000188313	265.372	-0.235552	0.0327294	-7.19695	6.15729e-13	1.25393e-11	protein_coding
ENSG00000162413	631.201	0.190137	0.0264274	7.19469	6.26046e-13	1.27343e-11	protein_coding
ENSG00000108950	217.536	-0.319814	0.0445688	-7.17575	7.19107e-13	1.46099e-11	protein_coding
ENSG00000184999	85.1409	-0.398602	0.0555534	-7.17511	7.22516e-13	1.46619e-11	protein_coding
ENSG00000148175	8580.24	-0.124757	0.0173953	-7.17186	7.3988e-13	1.49965e-11	protein_coding
ENSG00000111785	515.882	-0.190424	0.0265542	-7.17117	7.43603e-13	1.50542e-11	protein_coding
ENSG00000127527	261.537	0.271189	0.0379633	7.14345	9.10172e-13	1.84047e-11	protein_coding
ENSG00000164626	117.041	-0.553425	0.0774901	-7.14188	9.20648e-13	1.85947e-11	protein_coding
ENSG00000065534	3355.95	-0.101401	0.0142138	-7.13397	9.75129e-13	1.9672e-11	protein_coding
ENSG00000234127	539.692	-0.165135	0.0231484	-7.13378	9.76514e-13	1.96768e-11	protein_coding
ENSG00000142657	907.406	0.149443	0.020961	7.12956	1.00689e-12	2.02651e-11	protein_coding
ENSG00000087274	1924.35	-0.099507	0.0139702	-7.12283	1.05735e-12	2.12558e-11	protein_coding
ENSG00000139645	933.045	0.157785	0.0221567	7.12133	1.06887e-12	2.14623e-11	protein_coding
ENSG00000171503	704.974	0.158256	0.0222335	7.11792	1.09565e-12	2.19744e-11	protein_coding
ENSG00000245532	64655.6	0.170481	0.0239658	7.11351	1.13132e-12	2.26633e-11	lncRNA
ENSG00000100221	737.166	0.158438	0.0222759	7.11252	1.13946e-12	2.27999e-11	protein_coding
ENSG00000159921	965.789	-0.147815	0.0207834	-7.11219	1.14215e-12	2.28271e-11	protein_coding
ENSG00000270069	28.8184	0.749623	0.105411	7.1114	1.14874e-12	2.29322e-11	lncRNA
ENSG00000153786	416.662	0.18782	0.0264142	7.11057	1.15565e-12	2.30432e-11	protein_coding
ENSG00000177606	1334.26	0.136947	0.0192613	7.10993	1.16105e-12	2.31241e-11	protein_coding
ENSG00000197102	10023.5	0.108739	0.0153061	7.10433	1.20906e-12	2.40524e-11	protein_coding
ENSG00000122884	512.684	0.197674	0.0278268	7.10373	1.21438e-12	2.41303e-11	protein_coding
ENSG00000128512	929.217	-0.254023	0.0357884	-7.09791	1.26662e-12	2.51393e-11	protein_coding
ENSG00000198252	350.547	-0.224877	0.0316975	-7.09445	1.29862e-12	2.57448e-11	protein_coding
ENSG00000116871	425.211	0.235126	0.0331986	7.08241	1.4167e-12	2.80532e-11	protein_coding
ENSG00000147416	790.727	0.150805	0.0212988	7.08045	1.43684e-12	2.84193e-11	protein_coding
ENSG00000242071	89.5074	0.503277	0.0710885	7.07959	1.44579e-12	2.85635e-11	processed_pseudogene
ENSG00000151239	1177.93	-0.172652	0.0243905	-7.07865	1.4557e-12	2.87262e-11	protein_coding
ENSG00000174804	561.016	-0.174672	0.0246768	-7.07838	1.45845e-12	2.87476e-11	protein_coding
ENSG00000119547	655.62	0.176949	0.0250123	7.07445	1.5004e-12	2.95406e-11	protein_coding
ENSG00000231574	1019.82	-0.172435	0.0244248	-7.05985	1.66683e-12	3.27798e-11	lncRNA
ENSG00000275882	38.7809	0.714553	0.101223	7.05921	1.67453e-12	3.28934e-11	unprocessed_pseudogene
ENSG00000163032	50.8233	-0.537176	0.0761522	-7.05397	1.7388e-12	3.41169e-11	protein_coding
ENSG00000113161	801.969	-0.151344	0.021466	-7.05044	1.78356e-12	3.49553e-11	protein_coding
ENSG00000171612	292.263	0.245762	0.0348599	7.05	1.78917e-12	3.50254e-11	protein_coding
ENSG00000242086	368.249	0.235445	0.0334293	7.04309	1.88025e-12	3.67665e-11	lncRNA
ENSG00000108010	828.827	0.161022	0.022886	7.03582	1.98095e-12	3.86915e-11	protein_coding
ENSG00000198721	636.28	-0.184147	0.0262139	-7.0248	2.14372e-12	4.18232e-11	protein_coding
ENSG00000117834	114.705	-0.386503	0.0550223	-7.02449	2.14857e-12	4.18703e-11	protein_coding
ENSG00000161970	1400.92	0.192071	0.0273575	7.02078	2.20633e-12	4.29473e-11	protein_coding
ENSG00000243649	228.121	-0.311947	0.0444365	-7.02006	2.21774e-12	4.31205e-11	protein_coding
ENSG00000167588	657.14	-0.297376	0.0423707	-7.01843	2.24372e-12	4.35764e-11	protein_coding
ENSG00000266094	126.31	-0.354896	0.0505709	-7.01778	2.25416e-12	4.37298e-11	protein_coding
ENSG00000233237	567.216	-0.192997	0.0275112	-7.01521	2.29598e-12	4.44907e-11	lncRNA
ENSG00000186868	117.271	0.351398	0.050112	7.01225	2.3452e-12	4.53934e-11	protein_coding
ENSG00000136149	81.436	0.570511	0.0813789	7.01056	2.37365e-12	4.58924e-11	processed_pseudogene
ENSG00000164877	413.647	0.201643	0.0287685	7.00916	2.39752e-12	4.63018e-11	protein_coding
ENSG00000145725	760.873	-0.169995	0.0242683	-7.00481	2.4732e-12	4.77096e-11	protein_coding
ENSG00000107404	876.839	0.18166	0.0259446	7.00183	2.52633e-12	4.868e-11	protein_coding
ENSG00000129197	262.635	0.238039	0.034004	7.00032	2.55384e-12	4.9155e-11	protein_coding
ENSG00000160014	759.657	-0.170628	0.0243782	-6.9992	2.57427e-12	4.94929e-11	protein_coding
ENSG00000204634	773.204	0.162193	0.0231781	6.99768	2.6023e-12	4.99758e-11	protein_coding
ENSG00000112902	92.3881	-0.394833	0.0564952	-6.98879	2.77262e-12	5.31873e-11	protein_coding
ENSG00000168610	2939.81	-0.099669	0.0142727	-6.9832	2.88532e-12	5.52876e-11	protein_coding
ENSG00000080910	165.631	-0.356213	0.0510169	-6.98226	2.9047e-12	5.55968e-11	protein_coding
ENSG00000176641	767.012	-0.151991	0.02178	-6.97849	2.9836e-12	5.70435e-11	protein_coding
ENSG00000116005	1235.24	-0.124628	0.0178674	-6.97514	3.05565e-12	5.83561e-11	protein_coding
ENSG00000164292	820.924	-0.150032	0.021517	-6.97273	3.10849e-12	5.92994e-11	protein_coding
ENSG00000088247	884.122	0.136579	0.0195986	6.96884	3.19555e-12	6.08925e-11	protein_coding
ENSG00000115109	918.169	-0.144407	0.0207335	-6.96488	3.28674e-12	6.25609e-11	protein_coding
ENSG00000048392	672.65	-0.195371	0.0280606	-6.96245	3.34417e-12	6.35836e-11	protein_coding
ENSG00000172037	1999.38	-0.14974	0.0215123	-6.9607	3.38597e-12	6.43073e-11	protein_coding
ENSG00000115216	1186.16	0.130019	0.0186847	6.9586	3.43665e-12	6.51977e-11	protein_coding
ENSG00000169174	273.592	-0.242902	0.0349149	-6.95696	3.47686e-12	6.58878e-11	protein_coding
ENSG00000081041	696.973	-0.218068	0.0313646	-6.95266	3.58462e-12	6.78551e-11	protein_coding
ENSG00000162896	268.211	-0.345277	0.0496818	-6.94978	3.65866e-12	6.91805e-11	protein_coding
ENSG00000104325	770.025	-0.174517	0.0251361	-6.94289	3.84163e-12	7.25604e-11	protein_coding
ENSG00000197375	512.738	0.221741	0.0319498	6.94029	3.91289e-12	7.38253e-11	protein_coding
ENSG00000051108	539.342	-0.188251	0.0271254	-6.94003	3.92009e-12	7.388e-11	protein_coding
ENSG00000174125	123.535	-0.322611	0.0465676	-6.92779	4.27478e-12	8.04763e-11	protein_coding
ENSG00000148339	296.913	0.228511	0.0329955	6.92552	4.34366e-12	8.16837e-11	protein_coding
ENSG00000087842	207.605	0.280231	0.0404821	6.92234	4.44243e-12	8.34496e-11	protein_coding
ENSG00000159461	2260.29	-0.122836	0.0177936	-6.90337	5.07827e-12	9.52897e-11	protein_coding
ENSG00000197989	203.607	0.260822	0.0378039	6.89934	5.22431e-12	9.7923e-11	lncRNA
ENSG00000120756	810.961	-0.156166	0.0226646	-6.8903	5.56761e-12	1.04244e-10	protein_coding
ENSG00000111252	697.815	0.155687	0.0226016	6.88833	5.64521e-12	1.05582e-10	protein_coding
ENSG00000177600	1409.49	0.171486	0.0249074	6.88494	5.781e-12	1.08004e-10	protein_coding
ENSG00000137145	754.813	0.141007	0.0204858	6.88316	5.85411e-12	1.09251e-10	protein_coding
ENSG00000169814	402.284	-0.201726	0.029312	-6.88204	5.90024e-12	1.09993e-10	protein_coding
ENSG00000123728	403.321	-0.217616	0.0316622	-6.87306	6.28374e-12	1.17015e-10	protein_coding
ENSG00000145545	415.749	-0.201682	0.0293834	-6.86381	6.70487e-12	1.24722e-10	protein_coding
ENSG00000100342	1297.88	-0.217128	0.0316687	-6.85623	7.07003e-12	1.31373e-10	protein_coding
ENSG00000125827	630.535	-0.167054	0.0243892	-6.84951	7.41024e-12	1.37546e-10	protein_coding
ENSG00000157654	6958.24	-0.105959	0.0154702	-6.84922	7.42547e-12	1.3768e-10	protein_coding
ENSG00000092010	936.277	-0.166317	0.0243038	-6.84326	7.74102e-12	1.43376e-10	protein_coding
ENSG00000104885	396.891	0.22956	0.0335541	6.84149	7.83743e-12	1.45005e-10	protein_coding
ENSG00000145626	280.819	-0.246215	0.0359965	-6.83996	7.92148e-12	1.46403e-10	protein_coding
ENSG00000115977	690.918	0.187091	0.027362	6.83761	8.05261e-12	1.48666e-10	protein_coding
ENSG00000169213	167.076	0.300247	0.0439338	6.83408	8.25318e-12	1.52206e-10	protein_coding
ENSG00000176092	43.9977	0.553569	0.0810651	6.8287	8.56863e-12	1.57854e-10	protein_coding
ENSG00000266412	4303.8	-0.114171	0.0167231	-6.82718	8.65976e-12	1.59362e-10	protein_coding
ENSG00000111799	39.5291	0.66754	0.0977821	6.82681	8.68252e-12	1.5961e-10	protein_coding
ENSG00000244731	91.0166	-0.385901	0.0565506	-6.824	8.85429e-12	1.62594e-10	protein_coding
ENSG00000131791	801.91	-0.167292	0.0245319	-6.81936	9.14447e-12	1.67743e-10	protein_coding
ENSG00000172007	258.829	-0.253038	0.0371377	-6.81352	9.52403e-12	1.74519e-10	protein_coding
ENSG00000213699	1149.57	0.145451	0.0213582	6.81005	9.75627e-12	1.78584e-10	protein_coding
ENSG00000172380	3499.76	0.1321	0.0193995	6.80946	9.79627e-12	1.79126e-10	protein_coding
ENSG00000115290	599.827	-0.190983	0.0280726	-6.80319	1.02327e-11	1.86907e-10	protein_coding
ENSG00000152332	2617.08	-0.108585	0.0159688	-6.7998	1.04763e-11	1.91154e-10	protein_coding
ENSG00000155970	129.823	-0.317728	0.0467776	-6.7923	1.10362e-11	2.01089e-10	protein_coding
ENSG00000205609	245.88	0.441868	0.0650553	6.79219	1.10442e-11	2.01089e-10	protein_coding
ENSG00000222041	97.387	0.427231	0.0629367	6.78826	1.13492e-11	2.06424e-10	lncRNA
ENSG00000115295	99.7018	0.342882	0.0505157	6.78765	1.13978e-11	2.07088e-10	protein_coding
ENSG00000113552	277.425	0.242692	0.0357665	6.78545	1.15724e-11	2.10039e-10	protein_coding
ENSG00000008513	954.176	-0.158093	0.0233064	-6.78324	1.17511e-11	2.12832e-10	protein_coding
ENSG00000197077	1902.48	0.12137	0.0178926	6.78328	1.17476e-11	2.12832e-10	protein_coding
ENSG00000114127	977.31	-0.161588	0.0238317	-6.78039	1.19854e-11	2.16848e-10	protein_coding
ENSG00000143412	176.964	-0.265126	0.0391741	-6.76789	1.30675e-11	2.36177e-10	protein_coding
ENSG00000280152	67.8615	0.43399	0.0641458	6.76568	1.32684e-11	2.39556e-10	TEC
ENSG00000181035	635.752	0.187394	0.0277031	6.76438	1.33878e-11	2.41459e-10	protein_coding
ENSG00000122641	247.315	-0.269598	0.0398616	-6.76336	1.34831e-11	2.42923e-10	protein_coding
ENSG00000163644	284.959	-0.231036	0.0341745	-6.76047	1.37542e-11	2.47547e-10	protein_coding
ENSG00000261701	159.253	-0.373296	0.0552403	-6.75767	1.40226e-11	2.52113e-10	protein_coding
ENSG00000143514	938.072	0.140275	0.0207599	6.75702	1.40861e-11	2.52991e-10	protein_coding
ENSG00000111727	253.693	-0.241557	0.0357893	-6.74943	1.48429e-11	2.66305e-10	protein_coding
ENSG00000108439	595.695	-0.183774	0.027238	-6.74698	1.50951e-11	2.70546e-10	protein_coding
ENSG00000107897	606.542	-0.17568	0.026046	-6.74499	1.53039e-11	2.74003e-10	protein_coding
ENSG00000115548	441.026	0.187229	0.0277608	6.74436	1.53701e-11	2.74902e-10	protein_coding
ENSG00000142599	307.595	0.245025	0.0363436	6.7419	1.56331e-11	2.79316e-10	protein_coding
ENSG00000153317	310.989	0.221824	0.032936	6.73501	1.63922e-11	2.92574e-10	protein_coding
ENSG00000105607	147.859	-0.3002	0.0445815	-6.73373	1.65368e-11	2.94849e-10	protein_coding
ENSG00000117410	599.913	0.201666	0.0299676	6.72948	1.70275e-11	3.03086e-10	protein_coding
ENSG00000122218	1974.62	-0.0934539	0.0138874	-6.72942	1.70341e-11	3.03086e-10	protein_coding
ENSG00000240224	81.6224	0.468104	0.0695774	6.72782	1.72224e-11	3.06121e-10	protein_coding
ENSG00000138867	1678.93	0.143168	0.021308	6.71897	1.83018e-11	3.2497e-10	protein_coding
ENSG00000161533	3929.63	0.0885816	0.0132032	6.70908	1.95861e-11	3.47416e-10	protein_coding
ENSG00000160972	292.275	-0.234376	0.0349404	-6.70786	1.97497e-11	3.49957e-10	protein_coding
ENSG00000134070	881.449	0.130238	0.0194469	6.69709	2.12618e-11	3.76362e-10	protein_coding
ENSG00000171236	690.33	-0.169664	0.0253569	-6.69102	2.21616e-11	3.91886e-10	protein_coding
ENSG00000127884	1421.83	-0.142659	0.0213315	-6.68773	2.26664e-11	4.00401e-10	protein_coding
ENSG00000006715	488.779	-0.172662	0.0258189	-6.68741	2.27151e-11	4.0085e-10	protein_coding
ENSG00000175048	248.934	-0.219138	0.0327974	-6.68156	2.36405e-11	4.16751e-10	protein_coding
ENSG00000131979	569.894	-0.203474	0.0304563	-6.68087	2.37531e-11	4.18308e-10	protein_coding
ENSG00000141441	367.177	0.191509	0.0286667	6.68053	2.38072e-11	4.18832e-10	protein_coding
ENSG00000070061	939.519	-0.149908	0.0224417	-6.67988	2.39138e-11	4.20276e-10	protein_coding
ENSG00000174945	27.5165	0.676393	0.101263	6.6796	2.39593e-11	4.20646e-10	protein_coding
ENSG00000132823	396.948	0.187325	0.028067	6.6742	2.48588e-11	4.35992e-10	protein_coding
ENSG00000135272	304.374	-0.219378	0.0328802	-6.67204	2.52266e-11	4.41993e-10	protein_coding
ENSG00000243415	109.888	0.367596	0.0551125	6.66992	2.55941e-11	4.47975e-10	lncRNA
ENSG00000175189	536.879	-0.186036	0.0279158	-6.6642	2.66108e-11	4.65296e-10	protein_coding
ENSG00000147459	1264.9	0.140101	0.0210263	6.6631	2.68103e-11	4.68308e-10	protein_coding
ENSG00000101493	407.17	0.203388	0.0305277	6.66241	2.6937e-11	4.70043e-10	protein_coding
ENSG00000168904	151.279	-0.283567	0.0425708	-6.66106	2.71854e-11	4.73898e-10	protein_coding
ENSG00000133131	230.168	-0.229804	0.0345062	-6.65978	2.74233e-11	4.77561e-10	protein_coding
ENSG00000248705	77.6863	0.42465	0.0638183	6.65405	2.85144e-11	4.96059e-10	unprocessed_pseudogene
ENSG00000104517	2153.83	0.110302	0.0165778	6.6536	2.86002e-11	4.97049e-10	protein_coding
ENSG00000157557	2672.3	0.11788	0.0177197	6.65248	2.88194e-11	5.00352e-10	protein_coding
ENSG00000103150	358.679	0.19621	0.0294954	6.65225	2.88653e-11	5.00643e-10	protein_coding
ENSG00000158669	724.784	0.140033	0.0210523	6.65166	2.89806e-11	5.02135e-10	protein_coding
ENSG00000224389	287.355	-0.251434	0.0378407	-6.64454	3.04172e-11	5.26496e-10	protein_coding
ENSG00000075234	647.804	-0.158214	0.0238171	-6.64289	3.07597e-11	5.3189e-10	protein_coding
ENSG00000100201	3628.92	-0.0795909	0.0119832	-6.64189	3.09688e-11	5.34967e-10	protein_coding
ENSG00000081803	143.118	-0.300554	0.0453316	-6.63012	3.35417e-11	5.78829e-10	protein_coding
ENSG00000148935	113.637	-0.329716	0.0497611	-6.62598	3.44955e-11	5.94694e-10	protein_coding
ENSG00000125633	694.42	0.138164	0.0208634	6.62235	3.5354e-11	6.08882e-10	protein_coding
ENSG00000125430	281.847	-0.214649	0.0324147	-6.62198	3.54426e-11	6.09798e-10	protein_coding
ENSG00000138434	1394.34	-0.117332	0.0177383	-6.61458	3.72603e-11	6.4043e-10	protein_coding
ENSG00000176542	693.344	-0.16382	0.024771	-6.61338	3.75635e-11	6.44996e-10	protein_coding
ENSG00000137364	541.513	-0.173372	0.0262172	-6.61289	3.76899e-11	6.46521e-10	protein_coding
ENSG00000211459	243413	0.238926	0.0361447	6.61026	3.83647e-11	6.5744e-10	Mt_rRNA
ENSG00000170482	142.332	-0.334843	0.0506735	-6.60786	3.89928e-11	6.67537e-10	protein_coding
ENSG00000067057	604.589	0.211467	0.032007	6.60691	3.9242e-11	6.71136e-10	protein_coding
ENSG00000152749	562.463	-0.196316	0.0297292	-6.60347	4.01638e-11	6.86218e-10	protein_coding
ENSG00000116833	455.077	-0.188823	0.0286144	-6.59888	4.14281e-11	7.07116e-10	protein_coding
ENSG00000130005	372.933	-0.234343	0.0355339	-6.59493	4.25447e-11	7.25455e-10	protein_coding
ENSG00000138030	239.718	-0.27553	0.0418256	-6.58758	4.47052e-11	7.61539e-10	protein_coding
ENSG00000132361	2334.66	0.126766	0.0192715	6.5779	4.77136e-11	8.11982e-10	protein_coding
ENSG00000166598	1887.37	-0.119062	0.0181083	-6.575	4.86533e-11	8.27154e-10	protein_coding
ENSG00000178075	169.946	-0.316824	0.0481881	-6.57475	4.87363e-11	8.27747e-10	protein_coding
ENSG00000169692	742.136	0.186286	0.0283394	6.57339	4.91808e-11	8.34471e-10	protein_coding
ENSG00000156006	245.858	-0.286385	0.0436048	-6.56774	5.10852e-11	8.65929e-10	protein_coding
ENSG00000143641	1288.27	0.142344	0.0216777	6.56638	5.15517e-11	8.72977e-10	protein_coding
ENSG00000074527	375.103	0.253707	0.0386463	6.56483	5.20924e-11	8.81264e-10	protein_coding
ENSG00000160862	2027.43	-0.123739	0.0188566	-6.56211	5.30517e-11	8.9661e-10	protein_coding
ENSG00000233762	21.14	0.793165	0.120894	6.56083	5.35077e-11	9.03428e-10	processed_pseudogene
ENSG00000260284	12.2385	1.05392	0.16065	6.56032	5.3692e-11	9.05651e-10	unprocessed_pseudogene
ENSG00000168137	1491.35	0.122529	0.018687	6.55693	5.4928e-11	9.25591e-10	protein_coding
ENSG00000175087	131.99	-0.319788	0.0487945	-6.55377	5.61017e-11	9.44443e-10	protein_coding
ENSG00000151135	588.052	-0.180022	0.0274776	-6.5516	5.69228e-11	9.57328e-10	protein_coding
ENSG00000139370	549.919	0.187899	0.0286958	6.54795	5.83332e-11	9.80088e-10	protein_coding
ENSG00000130147	970.916	0.131409	0.0200708	6.54726	5.86014e-11	9.83634e-10	protein_coding
ENSG00000206527	1150.13	-0.146764	0.0224356	-6.54156	6.08815e-11	1.01991e-09	protein_coding
ENSG00000260549	40.8349	0.541044	0.0827076	6.54164	6.0846e-11	1.01991e-09	transcribed_unprocessed_pseudogene
ENSG00000160570	156.18	0.276605	0.0422911	6.54049	6.13183e-11	1.02623e-09	protein_coding
ENSG00000171681	712.211	-0.14375	0.0219972	-6.53495	6.36319e-11	1.06392e-09	protein_coding
ENSG00000106785	476.258	-0.184327	0.0282177	-6.53231	6.47616e-11	1.08175e-09	protein_coding
ENSG00000197442	121.229	-0.320161	0.0490733	-6.52413	6.83964e-11	1.14136e-09	protein_coding
ENSG00000165478	13.7993	-0.874401	0.134062	-6.52237	6.92056e-11	1.15374e-09	protein_coding
ENSG00000118515	55.4223	-0.529282	0.0812596	-6.51346	7.34377e-11	1.22311e-09	protein_coding
ENSG00000106049	554.892	-0.161298	0.024802	-6.50343	7.85088e-11	1.3063e-09	protein_coding
ENSG00000197879	2168.42	-0.108463	0.0167	-6.4948	8.31459e-11	1.38212e-09	protein_coding
ENSG00000126522	656.655	-0.183953	0.0283283	-6.49361	8.38036e-11	1.39171e-09	protein_coding
ENSG00000144711	633.781	0.163688	0.025214	6.49192	8.47505e-11	1.40607e-09	protein_coding
ENSG00000072315	53.6239	-0.464338	0.0715839	-6.48662	8.77834e-11	1.45499e-09	protein_coding
ENSG00000134333	6849.11	0.102406	0.0157882	6.48625	8.79971e-11	1.45712e-09	protein_coding
ENSG00000197635	579.583	-0.192226	0.0296388	-6.48561	8.83761e-11	1.46199e-09	protein_coding
ENSG00000137628	171.879	-0.339322	0.0523246	-6.48495	8.8761e-11	1.46695e-09	protein_coding
ENSG00000032219	515.627	-0.187819	0.0289688	-6.48349	8.96228e-11	1.47835e-09	protein_coding
ENSG00000164970	162.346	0.276051	0.0425773	6.48353	8.96005e-11	1.47835e-09	protein_coding
ENSG00000204351	629.318	-0.172604	0.0266485	-6.47706	9.3524e-11	1.54122e-09	protein_coding
ENSG00000111674	11.9474	1.06272	0.164102	6.47597	9.42062e-11	1.55097e-09	protein_coding
ENSG00000171862	1457.88	-0.108082	0.0167341	-6.45876	1.05561e-10	1.73625e-09	protein_coding
ENSG00000151365	14.0152	-0.877982	0.13601	-6.45529	1.08013e-10	1.77488e-09	protein_coding
ENSG00000061273	353.788	0.236041	0.0365845	6.45194	1.10425e-10	1.81279e-09	protein_coding
ENSG00000135070	387.7	0.180782	0.0280261	6.4505	1.11484e-10	1.82842e-09	protein_coding
ENSG00000137992	418.164	-0.177916	0.0276358	-6.43788	1.21154e-10	1.98512e-09	protein_coding
ENSG00000074590	191.665	-0.256215	0.0398185	-6.43457	1.23827e-10	2.02699e-09	protein_coding
ENSG00000155846	230.334	0.237163	0.036868	6.43275	1.25318e-10	2.04945e-09	protein_coding
ENSG00000171603	91.2052	0.368234	0.0572646	6.4304	1.27269e-10	2.07937e-09	protein_coding
ENSG00000176945	53.7093	0.501612	0.0780334	6.42817	1.29151e-10	2.10812e-09	protein_coding
ENSG00000152484	690.579	0.149168	0.0232224	6.42348	1.33195e-10	2.17207e-09	protein_coding
ENSG00000184863	759.161	0.136562	0.021266	6.42159	1.34854e-10	2.19704e-09	protein_coding
ENSG00000245848	428.202	0.188258	0.0293175	6.42134	1.35078e-10	2.19861e-09	protein_coding
ENSG00000260196	45.8901	0.493446	0.0768465	6.4212	1.35208e-10	2.19863e-09	lncRNA
ENSG00000066583	380.371	-0.208907	0.0325414	-6.41974	1.36504e-10	2.21761e-09	protein_coding
ENSG00000224251	236.771	0.27989	0.0436205	6.41647	1.39467e-10	2.26361e-09	lncRNA
ENSG00000080493	499.662	0.155511	0.0242426	6.41477	1.41038e-10	2.28694e-09	protein_coding
ENSG00000162734	742.836	0.151134	0.0235789	6.40971	1.45801e-10	2.36195e-09	protein_coding
ENSG00000116604	247.788	0.240734	0.0375761	6.40658	1.48824e-10	2.40864e-09	protein_coding
ENSG00000064607	852.23	0.13774	0.0215275	6.39832	1.57095e-10	2.54012e-09	protein_coding
ENSG00000140526	12075.9	0.0692781	0.0108491	6.38562	1.70704e-10	2.75757e-09	protein_coding
ENSG00000052723	537.368	-0.158937	0.0249082	-6.3809	1.76056e-10	2.84136e-09	protein_coding
ENSG00000115129	250.575	-0.258418	0.0405904	-6.36647	1.93429e-10	3.11881e-09	protein_coding
ENSG00000166888	1793.16	-0.0997517	0.0156709	-6.36539	1.94789e-10	3.13779e-09	protein_coding
ENSG00000119946	73.0562	0.388711	0.0610869	6.36324	1.97539e-10	3.17912e-09	protein_coding
ENSG00000140044	193.403	0.238566	0.0374982	6.36206	1.99062e-10	3.20063e-09	protein_coding
ENSG00000113369	445.774	-0.186384	0.0293015	-6.36089	2.00591e-10	3.2222e-09	protein_coding
ENSG00000275152	61.32	-0.480111	0.0755273	-6.35679	2.06018e-10	3.30629e-09	protein_coding
ENSG00000261051	169.745	0.302234	0.0475565	6.35527	2.0806e-10	3.33595e-09	lncRNA
ENSG00000124762	1261.19	-0.147882	0.0232845	-6.35108	2.13805e-10	3.42486e-09	protein_coding
ENSG00000079246	3173.49	-0.11407	0.0179641	-6.34989	2.15468e-10	3.44829e-09	protein_coding
ENSG00000076356	446.685	0.174338	0.0274768	6.34491	2.22552e-10	3.55835e-09	protein_coding
ENSG00000224769	72.625	0.42437	0.0668868	6.34461	2.22996e-10	3.56052e-09	unprocessed_pseudogene
ENSG00000244503	136.378	-0.315607	0.0497447	-6.34453	2.23102e-10	3.56052e-09	processed_pseudogene
ENSG00000083097	395.422	-0.177139	0.027934	-6.34132	2.27804e-10	3.63218e-09	protein_coding
ENSG00000167315	3005.36	0.0968461	0.0152735	6.34079	2.28586e-10	3.64127e-09	protein_coding
ENSG00000158825	154.748	0.289905	0.0457267	6.33995	2.29833e-10	3.65776e-09	protein_coding
ENSG00000166012	990.551	0.128427	0.0202614	6.33852	2.31989e-10	3.68864e-09	protein_coding
ENSG00000105220	2005.49	0.102663	0.0161981	6.33799	2.3278e-10	3.69781e-09	protein_coding
ENSG00000160209	1434.09	0.132412	0.0208928	6.33768	2.33253e-10	3.7019e-09	protein_coding
ENSG00000142494	455.613	-0.174466	0.0275324	-6.33677	2.34638e-10	3.72044e-09	protein_coding
ENSG00000172348	30.1843	-0.631235	0.0996558	-6.33415	2.38656e-10	3.78067e-09	protein_coding
ENSG00000160712	1946.7	0.11347	0.017917	6.33309	2.40305e-10	3.80328e-09	protein_coding
ENSG00000176170	78.4905	0.367356	0.0580304	6.33039	2.44538e-10	3.86672e-09	protein_coding
ENSG00000164038	584.247	0.15436	0.0243937	6.32788	2.48556e-10	3.92664e-09	protein_coding
ENSG00000137767	600.059	0.161702	0.0255585	6.32674	2.5039e-10	3.95198e-09	protein_coding
ENSG00000116406	797.246	-0.133528	0.0211074	-6.32611	2.51413e-10	3.96449e-09	protein_coding
ENSG00000165030	356.469	0.188796	0.0298592	6.32289	2.56708e-10	4.04428e-09	protein_coding
ENSG00000154127	100.601	0.369978	0.05852	6.32224	2.57794e-10	4.05766e-09	protein_coding
ENSG00000143278	244.67	-0.299984	0.0474774	-6.31846	2.64174e-10	4.15428e-09	protein_coding
ENSG00000160789	2598.06	0.110827	0.0175452	6.31664	2.67317e-10	4.19986e-09	protein_coding
ENSG00000240065	195.834	-0.268775	0.0425847	-6.31154	2.76273e-10	4.3366e-09	protein_coding
ENSG00000121270	63.4293	-0.450741	0.0714272	-6.3105	2.78142e-10	4.36196e-09	protein_coding
ENSG00000220842	55.9487	0.559864	0.0887394	6.30908	2.80695e-10	4.39798e-09	processed_pseudogene
ENSG00000078140	907.59	0.152934	0.0242833	6.29789	3.01731e-10	4.72328e-09	protein_coding
ENSG00000115365	420.621	-0.175539	0.0278756	-6.29723	3.03019e-10	4.73912e-09	protein_coding
ENSG00000213853	703.989	-0.137909	0.0219111	-6.29402	3.09352e-10	4.83377e-09	protein_coding
ENSG00000145736	145.621	0.289607	0.0460592	6.28772	3.22166e-10	5.02943e-09	protein_coding
ENSG00000241119	493.598	0.19265	0.0306416	6.28718	3.23283e-10	5.04227e-09	protein_coding
ENSG00000171492	601.413	-0.167686	0.0266832	-6.28432	3.293e-10	5.13147e-09	protein_coding
ENSG00000196411	474.735	0.175837	0.0279951	6.281	3.36405e-10	5.23744e-09	protein_coding
ENSG00000172602	187.983	-0.26097	0.041557	-6.27982	3.38957e-10	5.27238e-09	protein_coding
ENSG00000235090	45.9159	0.505255	0.0804738	6.2785	3.41861e-10	5.31276e-09	processed_pseudogene
ENSG00000145246	163.659	-0.272765	0.0434546	-6.27701	3.45143e-10	5.35892e-09	protein_coding
ENSG00000010818	599.784	0.150136	0.0239333	6.27311	3.53899e-10	5.48991e-09	protein_coding
ENSG00000173064	924.382	0.143491	0.0228915	6.26832	3.64954e-10	5.65629e-09	protein_coding
ENSG00000149925	106.745	0.353896	0.0565168	6.26179	3.80572e-10	5.89303e-09	protein_coding
ENSG00000108179	850.627	0.123913	0.0198009	6.25793	3.90119e-10	6.03001e-09	protein_coding
ENSG00000280138	103.266	0.34174	0.054609	6.25795	3.90081e-10	6.03001e-09	TEC
ENSG00000101856	1134.61	-0.127334	0.0203507	-6.25702	3.92409e-10	6.05995e-09	protein_coding
ENSG00000109758	278.393	-0.284705	0.0455282	-6.25338	4.01663e-10	6.19729e-09	protein_coding
ENSG00000106327	463.428	-0.233458	0.0373551	-6.2497	4.11229e-10	6.3392e-09	protein_coding
ENSG00000186466	43.4155	0.549611	0.0879646	6.2481	4.15487e-10	6.3991e-09	unprocessed_pseudogene
ENSG00000145425	2667.16	0.156418	0.0250357	6.2478	4.16279e-10	6.40556e-09	protein_coding
ENSG00000198792	397.63	0.177861	0.028476	6.24602	4.21055e-10	6.47325e-09	protein_coding
ENSG00000102359	140.581	0.332811	0.0532977	6.24438	4.25485e-10	6.53551e-09	protein_coding
ENSG00000171557	7062.74	-0.18392	0.0294589	-6.24327	4.28518e-10	6.57622e-09	protein_coding
ENSG00000198700	1220.79	0.116485	0.0186608	6.24225	4.31322e-10	6.61335e-09	protein_coding
ENSG00000077232	755.129	-0.147152	0.0235854	-6.2391	4.40087e-10	6.74172e-09	protein_coding
ENSG00000134184	126.037	-0.32385	0.0519217	-6.23727	4.45281e-10	6.81522e-09	protein_coding
ENSG00000154229	601.474	0.160499	0.0257374	6.23602	4.48851e-10	6.85765e-09	protein_coding
ENSG00000182934	1818.85	-0.100145	0.0160588	-6.23615	4.48471e-10	6.85765e-09	protein_coding
ENSG00000131844	1027.22	-0.119578	0.0191907	-6.23107	4.63267e-10	7.07161e-09	protein_coding
ENSG00000136021	978.037	-0.14123	0.0226703	-6.22974	4.67216e-10	7.12557e-09	protein_coding
ENSG00000104823	632.448	0.157597	0.025301	6.22889	4.69766e-10	7.15523e-09	protein_coding
ENSG00000151929	521.041	0.153461	0.0246373	6.22881	4.69994e-10	7.15523e-09	protein_coding
ENSG00000065413	170.261	0.266656	0.0428367	6.22495	4.81705e-10	7.32704e-09	protein_coding
ENSG00000118564	516.414	-0.156761	0.0251842	-6.22458	4.82833e-10	7.33769e-09	protein_coding
ENSG00000139182	957.093	-0.138381	0.0222322	-6.22436	4.83513e-10	7.34155e-09	protein_coding
ENSG00000112182	77.3432	0.376079	0.0605337	6.21272	5.20756e-10	7.90005e-09	protein_coding
ENSG00000198919	191.668	-0.254444	0.0409755	-6.20966	5.31001e-10	8.04836e-09	protein_coding
ENSG00000150527	1517.31	-0.114862	0.0185003	-6.20866	5.34391e-10	8.09261e-09	protein_coding
ENSG00000181744	186.656	-0.278539	0.0448648	-6.2084	5.35276e-10	8.09888e-09	protein_coding
ENSG00000169891	495.157	-0.166785	0.0268717	-6.2067	5.41073e-10	8.17939e-09	protein_coding
ENSG00000156110	515.907	-0.171056	0.0275647	-6.20562	5.44812e-10	8.22867e-09	protein_coding
ENSG00000140396	1365.97	-0.105236	0.016963	-6.20386	5.50957e-10	8.31418e-09	protein_coding
ENSG00000014123	583.333	-0.158469	0.0255642	-6.19889	5.68641e-10	8.57351e-09	protein_coding
ENSG00000185359	752.916	0.13612	0.0219754	6.19422	5.85748e-10	8.8237e-09	protein_coding
ENSG00000182087	961.821	0.13457	0.021726	6.19395	5.86758e-10	8.83118e-09	protein_coding
ENSG00000123213	1329.89	0.119596	0.019316	6.19158	5.9566e-10	8.94948e-09	protein_coding
ENSG00000136436	1291.4	-0.105505	0.0170398	-6.19169	5.95235e-10	8.94948e-09	protein_coding
ENSG00000075785	1360.81	0.104722	0.0169154	6.19094	5.98062e-10	8.97772e-09	protein_coding
ENSG00000052802	1943.38	-0.166421	0.0268866	-6.18972	6.02698e-10	9.03942e-09	protein_coding
ENSG00000188522	757.057	0.1495	0.0241855	6.1814	6.35364e-10	9.52105e-09	protein_coding
ENSG00000200959	62.0626	0.49207	0.0796202	6.18021	6.40168e-10	9.58468e-09	snoRNA
ENSG00000113905	427.168	-0.182787	0.0295973	-6.1758	6.58288e-10	9.84739e-09	protein_coding
ENSG00000101966	667.338	-0.13558	0.0219549	-6.17539	6.6e-10	9.86442e-09	protein_coding
ENSG00000166228	649.419	-0.1402	0.0227085	-6.17389	6.66307e-10	9.95003e-09	protein_coding
ENSG00000164713	641.92	0.160185	0.0259542	6.17182	6.75071e-10	1.00722e-08	protein_coding
ENSG00000108679	370.523	-0.214216	0.0347472	-6.165	7.04853e-10	1.05074e-08	protein_coding
ENSG00000166348	119.485	-0.319143	0.0518049	-6.16047	7.25278e-10	1.08025e-08	protein_coding
ENSG00000134278	343.422	0.184319	0.0299206	6.16025	7.2631e-10	1.08085e-08	protein_coding
ENSG00000164307	475.703	-0.15259	0.0247776	-6.15838	7.34942e-10	1.09275e-08	protein_coding
ENSG00000198406	78.2174	0.526824	0.0856133	6.15354	7.57745e-10	1.12568e-08	processed_pseudogene
ENSG00000264006	246.389	-0.213733	0.0347527	-6.1501	7.74344e-10	1.14935e-08	protein_coding
ENSG00000111321	1286.86	0.117047	0.0190365	6.14856	7.8188e-10	1.15953e-08	protein_coding
ENSG00000104320	645.368	-0.157059	0.0255575	-6.14532	7.98041e-10	1.18248e-08	protein_coding
ENSG00000170871	788.5	0.133129	0.0216772	6.14146	8.17661e-10	1.2105e-08	protein_coding
ENSG00000159579	814.16	-0.130245	0.0212116	-6.14029	8.23692e-10	1.21838e-08	protein_coding
ENSG00000012660	1537.6	-0.115468	0.0188129	-6.13768	8.37359e-10	1.23753e-08	protein_coding
ENSG00000165156	781.345	-0.150356	0.0244984	-6.13738	8.38935e-10	1.2388e-08	protein_coding
ENSG00000119862	179.005	-0.261978	0.0427051	-6.13458	8.53819e-10	1.2597e-08	protein_coding
ENSG00000033100	505.173	0.176984	0.0288742	6.12949	8.81629e-10	1.29961e-08	protein_coding
ENSG00000138378	126.1	-0.298277	0.04867	-6.12856	8.86803e-10	1.30612e-08	protein_coding
ENSG00000113716	731.25	0.139844	0.0228223	6.12748	8.9281e-10	1.31384e-08	protein_coding
ENSG00000205937	552.091	0.150836	0.0246247	6.1254	9.04576e-10	1.33001e-08	protein_coding
ENSG00000231683	789.81	0.134989	0.0220381	6.12524	9.05493e-10	1.33022e-08	lncRNA
ENSG00000275052	1100.63	-0.133462	0.0217956	-6.12336	9.16239e-10	1.34486e-08	protein_coding
ENSG00000167004	1523.59	-0.100747	0.0164622	-6.11994	9.36112e-10	1.37286e-08	protein_coding
ENSG00000089050	352.342	-0.190332	0.0311203	-6.116	9.59529e-10	1.406e-08	protein_coding
ENSG00000163320	529.843	-0.15616	0.0255351	-6.11549	9.62591e-10	1.40929e-08	protein_coding
ENSG00000082146	642.071	-0.155785	0.0255137	-6.10593	1.02203e-09	1.49377e-08	protein_coding
ENSG00000276107	45.6312	0.511852	0.0838276	6.10601	1.02151e-09	1.49377e-08	lncRNA
ENSG00000140988	5267.49	0.089499	0.0146635	6.1035	1.03768e-09	1.51535e-08	protein_coding
ENSG00000069399	292.284	-0.19973	0.032731	-6.10218	1.04628e-09	1.52661e-08	protein_coding
ENSG00000145623	328.968	0.202213	0.033145	6.10086	1.05499e-09	1.53802e-08	protein_coding
ENSG00000128335	1291.39	-0.106711	0.0174962	-6.09912	1.06651e-09	1.55349e-08	protein_coding
ENSG00000112494	23.6315	-0.757361	0.124196	-6.09813	1.07315e-09	1.56183e-08	protein_coding
ENSG00000164111	2844.69	0.113542	0.0186257	6.09597	1.08777e-09	1.58178e-08	protein_coding
ENSG00000120708	5842.78	0.0806341	0.0132332	6.09333	1.10583e-09	1.60667e-08	protein_coding
ENSG00000123124	850.463	-0.163559	0.0268511	-6.09132	1.11982e-09	1.62563e-08	protein_coding
ENSG00000214456	110.231	-0.315462	0.0517975	-6.09029	1.12707e-09	1.63477e-08	protein_coding
ENSG00000042286	277.777	0.195981	0.032181	6.08997	1.12929e-09	1.63662e-08	protein_coding
ENSG00000139641	2382.26	-0.0969518	0.0159286	-6.08664	1.15306e-09	1.66966e-08	protein_coding
ENSG00000014216	1171.97	-0.128288	0.0210929	-6.08205	1.18653e-09	1.71667e-08	protein_coding
ENSG00000215386	361.197	-0.214389	0.0352782	-6.0771	1.22374e-09	1.76902e-08	lncRNA
ENSG00000197061	235.561	0.355693	0.0585476	6.07528	1.23774e-09	1.78775e-08	protein_coding
ENSG00000197580	811.961	-0.139551	0.0229739	-6.07433	1.24508e-09	1.79684e-08	protein_coding
ENSG00000130764	489.903	0.156839	0.0258305	6.07188	1.26425e-09	1.82299e-08	protein_coding
ENSG00000100401	1698.65	0.0991999	0.0163528	6.06622	1.30958e-09	1.88675e-08	protein_coding
ENSG00000124568	114.753	-0.310631	0.0512099	-6.06584	1.31269e-09	1.88965e-08	protein_coding
ENSG00000116574	676.265	-0.150756	0.0248572	-6.06488	1.32055e-09	1.89938e-08	protein_coding
ENSG00000169764	4680.19	-0.116486	0.0192358	-6.05569	1.39814e-09	2.00931e-08	protein_coding
ENSG00000144852	821.498	-0.151242	0.0250038	-6.04874	1.45979e-09	2.09615e-08	protein_coding
ENSG00000238840	9.78133	1.02011	0.168667	6.04806	1.46601e-09	2.10332e-08	snoRNA
ENSG00000214223	25.5967	0.627511	0.10382	6.0442	1.50154e-09	2.1525e-08	processed_pseudogene
ENSG00000214313	31.5603	-0.596982	0.0988598	-6.03867	1.55389e-09	2.22569e-08	transcribed_unprocessed_pseudogene
ENSG00000152291	2440.19	-0.0795529	0.0131832	-6.03443	1.59525e-09	2.28302e-08	protein_coding
ENSG00000128849	1748.57	-0.104529	0.0173271	-6.03269	1.61257e-09	2.30454e-08	protein_coding
ENSG00000134419	1219.27	0.163486	0.0271002	6.03265	1.61297e-09	2.30454e-08	protein_coding
ENSG00000176978	251.25	0.239184	0.03966	6.03086	1.63087e-09	2.32819e-08	protein_coding
ENSG00000235448	48.9447	0.484431	0.0803505	6.02897	1.65012e-09	2.35371e-08	lncRNA
ENSG00000137965	65.0564	-0.424973	0.0705174	-6.02649	1.67555e-09	2.388e-08	protein_coding
ENSG00000123358	43.7969	0.479433	0.0795563	6.02633	1.6772e-09	2.38803e-08	protein_coding
ENSG00000157510	88.1883	0.340299	0.0564697	6.02622	1.67835e-09	2.38803e-08	protein_coding
ENSG00000050405	368.856	-0.177137	0.0294103	-6.02297	1.71246e-09	2.43456e-08	protein_coding
ENSG00000172071	404.271	0.168108	0.0279306	6.01879	1.75722e-09	2.49557e-08	protein_coding
ENSG00000204267	153.196	-0.275835	0.0458296	-6.0187	1.75828e-09	2.49557e-08	protein_coding
ENSG00000243978	9.18558	-1.07841	0.179345	-6.01306	1.82058e-09	2.58186e-08	protein_coding
ENSG00000143933	3049.54	-0.139002	0.0231241	-6.01115	1.84213e-09	2.61026e-08	protein_coding
ENSG00000152102	1284.48	0.101823	0.0169426	6.00986	1.85685e-09	2.62896e-08	protein_coding
ENSG00000112531	1430.98	-0.128355	0.021364	-6.00801	1.87813e-09	2.65689e-08	protein_coding
ENSG00000134250	6475.31	0.089559	0.0149069	6.00787	1.87974e-09	2.65698e-08	protein_coding
ENSG00000126561	215.899	-0.221172	0.036822	-6.00652	1.89548e-09	2.67703e-08	protein_coding
ENSG00000276168	135228	0.343816	0.0572492	6.0056	1.90623e-09	2.69e-08	misc_RNA
ENSG00000079805	1330.55	0.105568	0.0175799	6.00504	1.91279e-09	2.69705e-08	protein_coding
ENSG00000103485	1760.55	0.104692	0.0174393	6.00321	1.93452e-09	2.72546e-08	protein_coding
ENSG00000067208	458.281	-0.159077	0.0265023	-6.00237	1.94456e-09	2.73736e-08	protein_coding
ENSG00000069345	1052.97	0.119604	0.0199325	6.00046	1.96758e-09	2.76749e-08	protein_coding
ENSG00000126368	218.576	0.261096	0.0435179	5.99973	1.9764e-09	2.77763e-08	protein_coding
ENSG00000089597	2450.73	-0.0931974	0.0155447	-5.99547	2.02904e-09	2.84927e-08	protein_coding
ENSG00000169083	1461.67	-0.0946586	0.0157975	-5.99201	2.07257e-09	2.90803e-08	protein_coding
ENSG00000183230	12.3676	-0.893548	0.149137	-5.99147	2.07954e-09	2.91543e-08	protein_coding
ENSG00000197818	325.731	-0.184849	0.0308534	-5.99119	2.08315e-09	2.91811e-08	protein_coding
ENSG00000006704	184.476	0.237713	0.039711	5.98608	2.14962e-09	3.00877e-08	protein_coding
ENSG00000146592	104.288	0.336759	0.0562623	5.98551	2.15715e-09	3.01685e-08	protein_coding
ENSG00000233016	220.79	0.213827	0.0357422	5.98249	2.19758e-09	3.07089e-08	lncRNA
ENSG00000134508	307.465	0.193149	0.032325	5.97522	2.29781e-09	3.20834e-08	protein_coding
ENSG00000130988	157.312	-0.267627	0.0447939	-5.97463	2.30618e-09	3.21742e-08	protein_coding
ENSG00000152078	831.865	-0.167519	0.0280392	-5.97447	2.30846e-09	3.21798e-08	protein_coding
ENSG00000115919	1229.31	0.126746	0.0212262	5.9712	2.35511e-09	3.28036e-08	protein_coding
ENSG00000217128	748.776	0.138897	0.0232627	5.97081	2.36076e-09	3.28557e-08	protein_coding
ENSG00000026950	141.94	-0.28033	0.046961	-5.96941	2.38108e-09	3.31116e-08	protein_coding
ENSG00000088812	2843.41	-0.0740116	0.0124093	-5.9642	2.45835e-09	3.41468e-08	protein_coding
ENSG00000115641	74.3295	0.360825	0.0604992	5.96412	2.45949e-09	3.41468e-08	protein_coding
ENSG00000116016	2214.32	0.117931	0.0197755	5.96349	2.46908e-09	3.42523e-08	protein_coding
ENSG00000175906	71.4044	-0.371795	0.0623766	-5.96048	2.51498e-09	3.48608e-08	protein_coding
ENSG00000116678	877.455	-0.140166	0.02353	-5.95692	2.57039e-09	3.56002e-08	protein_coding
ENSG00000087266	512.78	0.171518	0.0288499	5.94518	2.76153e-09	3.82167e-08	protein_coding
ENSG00000167291	893.173	0.139492	0.0234831	5.94011	2.84823e-09	3.93848e-08	protein_coding
ENSG00000147403	2659.28	0.113089	0.0190533	5.93542	2.93103e-09	4.04654e-08	protein_coding
ENSG00000176018	283.017	-0.207846	0.0350179	-5.93541	2.93108e-09	4.04654e-08	protein_coding
ENSG00000164237	509.19	-0.164085	0.0276467	-5.93505	2.93763e-09	4.05233e-08	protein_coding
ENSG00000174327	299.715	0.218571	0.0368509	5.93124	3.00664e-09	4.1442e-08	protein_coding
ENSG00000071282	158.581	0.304437	0.0513478	5.92893	3.04911e-09	4.19937e-08	protein_coding
ENSG00000110046	547.56	0.170327	0.0287327	5.92798	3.06679e-09	4.22033e-08	protein_coding
ENSG00000163516	467.007	0.170452	0.0287596	5.9268	3.08897e-09	4.24745e-08	protein_coding
ENSG00000119729	671.885	0.138155	0.023329	5.92202	3.18017e-09	4.36587e-08	protein_coding
ENSG00000175768	80.772	0.352039	0.0594446	5.92214	3.1778e-09	4.36587e-08	protein_coding
ENSG00000171316	746.729	0.124954	0.0211054	5.92048	3.20994e-09	4.40322e-08	protein_coding
ENSG00000111846	503.938	0.145979	0.0246639	5.91875	3.24407e-09	4.44649e-08	protein_coding
ENSG00000141378	387.027	0.169556	0.0286542	5.91732	3.27222e-09	4.4815e-08	protein_coding
ENSG00000147573	231.392	-0.211968	0.0358323	-5.91554	3.30786e-09	4.52671e-08	protein_coding
ENSG00000111058	437.474	-0.159816	0.0270243	-5.9138	3.34314e-09	4.57135e-08	protein_coding
ENSG00000079308	2397.37	0.143854	0.0243353	5.91131	3.39395e-09	4.63714e-08	protein_coding
ENSG00000140479	1231.13	-0.118702	0.0200904	-5.90838	3.4549e-09	4.71292e-08	protein_coding
ENSG00000253598	72.8957	-0.365943	0.0619361	-5.90839	3.45457e-09	4.71292e-08	protein_coding
ENSG00000120071	806.914	0.164626	0.0278747	5.90591	3.50696e-09	4.78014e-08	protein_coding
ENSG00000247556	1412.48	-0.112823	0.0191101	-5.90385	3.55109e-09	4.83646e-08	lncRNA
ENSG00000173801	917.998	-0.137299	0.0232593	-5.90297	3.57011e-09	4.85852e-08	protein_coding
ENSG00000164494	290.246	-0.204371	0.0346341	-5.90087	3.61595e-09	4.917e-08	protein_coding
ENSG00000112972	2881.76	-0.0947387	0.0160563	-5.90042	3.62574e-09	4.92642e-08	protein_coding
ENSG00000113282	1088.73	-0.119176	0.0202112	-5.89653	3.71216e-09	5.03985e-08	protein_coding
ENSG00000163694	980.323	-0.117784	0.0199812	-5.89477	3.752e-09	5.08992e-08	protein_coding
ENSG00000184787	812.863	0.117385	0.0199325	5.88912	3.88259e-09	5.26293e-08	protein_coding
ENSG00000167114	664.216	0.154392	0.02622	5.88833	3.90126e-09	5.28407e-08	protein_coding
ENSG00000175931	321.604	0.203218	0.0345292	5.88539	3.97108e-09	5.37441e-08	protein_coding
ENSG00000263426	9.59469	1.06181	0.180649	5.87777	4.15835e-09	5.62342e-08	misc_RNA
ENSG00000168036	3430.79	-0.0858134	0.0146029	-5.87646	4.19127e-09	5.66349e-08	protein_coding
ENSG00000186635	576.104	0.165464	0.028177	5.8723	4.29798e-09	5.80312e-08	protein_coding
ENSG00000153071	320.876	0.215445	0.03669	5.87202	4.30508e-09	5.80814e-08	protein_coding
ENSG00000183520	334.468	0.178287	0.0303669	5.87108	4.32957e-09	5.83659e-08	protein_coding
ENSG00000197977	234.553	-0.202946	0.0345713	-5.87036	4.34856e-09	5.8576e-08	protein_coding
ENSG00000148154	616.458	0.158478	0.0270078	5.86788	4.41404e-09	5.94115e-08	protein_coding
ENSG00000047849	4006.04	0.0842102	0.0143518	5.86757	4.42216e-09	5.94742e-08	protein_coding
ENSG00000075415	5195.33	-0.0943873	0.0160967	-5.86378	4.52442e-09	6.0802e-08	protein_coding
ENSG00000114993	867.62	-0.124454	0.0212297	-5.86227	4.56586e-09	6.13109e-08	protein_coding
ENSG00000156671	493.83	0.151616	0.0258705	5.86059	4.61216e-09	6.18844e-08	protein_coding
ENSG00000134612	46.5262	-0.491734	0.0839235	-5.85931	4.64783e-09	6.22656e-08	transcribed_unprocessed_pseudogene
ENSG00000186076	65.6999	0.46	0.0785071	5.85935	4.64696e-09	6.22656e-08	processed_pseudogene
ENSG00000197249	30641.1	-0.0888476	0.0151646	-5.85889	4.65974e-09	6.23766e-08	protein_coding
ENSG00000215492	84.7013	0.476269	0.0813256	5.85632	4.73238e-09	6.32997e-08	processed_pseudogene
ENSG00000270504	152.663	0.269011	0.0459367	5.85613	4.73775e-09	6.33223e-08	lncRNA
ENSG00000204219	284.445	-0.193445	0.0330379	-5.85524	4.76311e-09	6.36118e-08	protein_coding
ENSG00000265681	153.392	0.289304	0.0494386	5.85179	4.86321e-09	6.48982e-08	protein_coding
ENSG00000165475	522.134	-0.185582	0.0317221	-5.85023	4.90884e-09	6.54563e-08	protein_coding
ENSG00000108528	424.547	-0.167338	0.0286054	-5.84985	4.92014e-09	6.55561e-08	protein_coding
ENSG00000118007	672.707	-0.156958	0.0268333	-5.84937	4.93427e-09	6.56934e-08	protein_coding
ENSG00000090621	1375.23	0.100364	0.017172	5.84462	5.07731e-09	6.75456e-08	protein_coding
ENSG00000156709	741.621	-0.11445	0.0195962	-5.84043	5.20672e-09	6.92135e-08	protein_coding
ENSG00000277053	126.4	0.352884	0.0604268	5.83986	5.22436e-09	6.93943e-08	transcribed_unprocessed_pseudogene
ENSG00000139508	246.876	-0.215852	0.0369717	-5.83831	5.27338e-09	6.99914e-08	protein_coding
ENSG00000180592	36.3452	-0.506816	0.0868718	-5.83407	5.40913e-09	7.17378e-08	protein_coding
ENSG00000271395	75.9492	0.371333	0.0636624	5.83284	5.44902e-09	7.22111e-08	lncRNA
ENSG00000109436	693.046	-0.168961	0.028985	-5.82924	5.56796e-09	7.37305e-08	protein_coding
ENSG00000139163	749.034	-0.145529	0.0249711	-5.8279	5.6129e-09	7.42684e-08	protein_coding
ENSG00000114021	847.788	-0.12907	0.0221631	-5.82363	5.75839e-09	7.61348e-08	protein_coding
ENSG00000131187	404.472	-0.213745	0.0367107	-5.82242	5.80017e-09	7.66282e-08	protein_coding
ENSG00000186470	136.303	-0.2575	0.0442325	-5.82153	5.8313e-09	7.69803e-08	protein_coding
ENSG00000084234	2549.4	-0.0805733	0.0138427	-5.82064	5.86211e-09	7.73276e-08	protein_coding
ENSG00000196498	389.046	0.193355	0.0332309	5.81852	5.93707e-09	7.82563e-08	protein_coding
ENSG00000160888	119.264	0.279286	0.0480028	5.81812	5.95133e-09	7.83843e-08	protein_coding
ENSG00000025039	393.324	0.171425	0.0294775	5.81546	6.04672e-09	7.95797e-08	protein_coding
ENSG00000129351	1445.1	0.102183	0.0175832	5.81141	6.19499e-09	8.14686e-08	protein_coding
ENSG00000183298	31.1133	0.660348	0.113641	5.81084	6.21604e-09	8.16829e-08	processed_pseudogene
ENSG00000094975	693.999	0.136275	0.0234594	5.80899	6.28507e-09	8.252e-08	protein_coding
ENSG00000108474	139.437	0.262076	0.0451165	5.80888	6.28934e-09	8.252e-08	protein_coding
ENSG00000234906	32.5505	-0.557492	0.0959757	-5.80868	6.29664e-09	8.25528e-08	protein_coding
ENSG00000188290	65.1582	0.419923	0.0723081	5.80741	6.34484e-09	8.31213e-08	protein_coding
ENSG00000126001	325.994	0.227311	0.0391437	5.80708	6.35736e-09	8.32219e-08	protein_coding
ENSG00000187867	134.058	-0.267693	0.0461149	-5.80492	6.43982e-09	8.42372e-08	protein_coding
ENSG00000079459	1471.81	0.0999614	0.0172259	5.80295	6.51574e-09	8.51007e-08	protein_coding
ENSG00000110321	10022.4	-0.0650295	0.0112062	-5.80301	6.51349e-09	8.51007e-08	protein_coding
ENSG00000179023	205.625	-0.238375	0.0410834	-5.80222	6.54438e-09	8.54099e-08	protein_coding
ENSG00000113583	646.993	-0.149471	0.0257638	-5.80161	6.56808e-09	8.56541e-08	protein_coding
ENSG00000204959	141.016	0.26866	0.0463479	5.79658	6.76816e-09	8.81964e-08	unprocessed_pseudogene
ENSG00000164032	455	0.194136	0.0334934	5.79626	6.78111e-09	8.82983e-08	protein_coding
ENSG00000134910	864.199	-0.126569	0.0218401	-5.79525	6.82179e-09	8.87607e-08	protein_coding
ENSG00000109911	114.573	-0.304294	0.0525308	-5.79269	6.92695e-09	9.00608e-08	protein_coding
ENSG00000278705	70.9272	0.394689	0.0681393	5.79239	6.93933e-09	9.01536e-08	protein_coding
ENSG00000001630	173.838	0.270395	0.0466848	5.79194	6.9579e-09	9.03266e-08	protein_coding
ENSG00000066697	423.048	0.196733	0.0339738	5.79072	7.00845e-09	9.09142e-08	protein_coding
ENSG00000111816	1373.96	-0.108332	0.0187084	-5.79057	7.01477e-09	9.09275e-08	protein_coding
ENSG00000145375	316.556	0.179095	0.0309306	5.79022	7.02938e-09	9.10482e-08	protein_coding
ENSG00000008952	1255.27	-0.131952	0.0228006	-5.7872	7.15676e-09	9.26283e-08	protein_coding
ENSG00000146223	1731.34	0.0960224	0.0165982	5.78509	7.24737e-09	9.37304e-08	protein_coding
ENSG00000239305	676.471	-0.140135	0.0242452	-5.77988	7.47529e-09	9.66055e-08	protein_coding
ENSG00000112294	498.545	-0.158291	0.0274045	-5.77608	7.64622e-09	9.86661e-08	protein_coding
ENSG00000131171	124.032	-0.283766	0.0491277	-5.77608	7.6461e-09	9.86661e-08	protein_coding
ENSG00000106615	609.56	0.153263	0.0265482	5.77302	7.78633e-09	1.00399e-07	protein_coding
ENSG00000146232	273.263	-0.19671	0.0340911	-5.77013	7.92108e-09	1.0206e-07	protein_coding
ENSG00000233068	20.2569	0.648229	0.112347	5.76989	7.93228e-09	1.02127e-07	lncRNA
ENSG00000241399	93.3569	-0.336524	0.0583309	-5.76922	7.96392e-09	1.02458e-07	protein_coding
ENSG00000101986	163.17	-0.257828	0.0447015	-5.76776	8.03308e-09	1.0327e-07	protein_coding
ENSG00000069869	1033.01	-0.135412	0.0234827	-5.76645	8.09575e-09	1.03998e-07	protein_coding
ENSG00000197296	325.302	0.176026	0.0305311	5.76547	8.14296e-09	1.04527e-07	protein_coding
ENSG00000170421	10302.8	-0.0941129	0.0163279	-5.76392	8.21846e-09	1.05417e-07	protein_coding
ENSG00000157106	2457.82	0.0975316	0.0169581	5.75133	8.85443e-09	1.13423e-07	protein_coding
ENSG00000170638	274.057	0.204162	0.0354983	5.7513	8.85583e-09	1.13423e-07	protein_coding
ENSG00000198918	1326.04	0.169978	0.029568	5.7487	8.99348e-09	1.151e-07	protein_coding
ENSG00000229644	147.45	0.273439	0.0475719	5.74792	9.03489e-09	1.15459e-07	processed_pseudogene
ENSG00000235669	42.7132	-0.500205	0.0870224	-5.74801	9.03018e-09	1.15459e-07	lncRNA
ENSG00000165886	104.168	0.311163	0.0541399	5.7474	9.06283e-09	1.1573e-07	protein_coding
ENSG00000143624	676.839	-0.141047	0.0245574	-5.74356	9.27087e-09	1.18298e-07	protein_coding
ENSG00000130518	60.5473	-0.419731	0.0730882	-5.74281	9.31199e-09	1.18735e-07	protein_coding
ENSG00000165637	1539.27	0.14925	0.0259907	5.74243	9.33264e-09	1.1891e-07	protein_coding
ENSG00000148840	578.97	0.148183	0.0258406	5.73452	9.77915e-09	1.24507e-07	protein_coding
ENSG00000055163	842.27	-0.140054	0.0244466	-5.729	1.01027e-08	1.2853e-07	protein_coding
ENSG00000162522	738.202	0.150013	0.0261959	5.72656	1.02485e-08	1.30289e-07	protein_coding
ENSG00000175592	34.0014	0.514416	0.0898588	5.72471	1.03611e-08	1.31623e-07	protein_coding
ENSG00000093134	60.8263	-0.420965	0.0735647	-5.72237	1.05047e-08	1.33349e-07	protein_coding
ENSG00000004142	1417.51	-0.116526	0.0203755	-5.71892	1.07202e-08	1.35985e-07	protein_coding
ENSG00000112245	98.1396	-0.307737	0.0538428	-5.71548	1.09392e-08	1.3866e-07	protein_coding
ENSG00000023228	1801.16	-0.0897061	0.0157053	-5.71183	1.1177e-08	1.4157e-07	protein_coding
ENSG00000156398	118.666	-0.272985	0.0478237	-5.70815	1.14211e-08	1.44555e-07	protein_coding
ENSG00000277737	15.798	0.754309	0.132153	5.70785	1.1441e-08	1.447e-07	unprocessed_pseudogene
ENSG00000046604	1278.41	0.106336	0.0186325	5.70702	1.14974e-08	1.45306e-07	protein_coding
ENSG00000143869	437.097	-0.154227	0.0270254	-5.70674	1.1516e-08	1.45435e-07	protein_coding
ENSG00000227802	87.4071	0.387918	0.0680211	5.70291	1.17777e-08	1.4863e-07	transcribed_processed_pseudogene
ENSG00000263934	11600	0.412622	0.0724068	5.69866	1.20755e-08	1.52277e-07	snoRNA
ENSG00000156463	254.529	-0.195395	0.0342977	-5.69704	1.21907e-08	1.53617e-07	protein_coding
ENSG00000126016	107.458	-0.314612	0.0552569	-5.69362	1.24372e-08	1.56609e-07	protein_coding
ENSG00000275023	741.074	0.13927	0.0244664	5.6923	1.25341e-08	1.57713e-07	protein_coding
ENSG00000141522	1220.89	0.129127	0.0227052	5.68709	1.29221e-08	1.62476e-07	protein_coding
ENSG00000114354	1792.21	-0.115499	0.0203192	-5.68424	1.31396e-08	1.6509e-07	protein_coding
ENSG00000125304	1907.8	-0.104688	0.0184184	-5.68385	1.31699e-08	1.6535e-07	protein_coding
ENSG00000139793	3267.35	-0.132456	0.023315	-5.68115	1.3379e-08	1.67852e-07	protein_coding
ENSG00000148180	643.557	-0.139543	0.0245748	-5.67827	1.36063e-08	1.70551e-07	protein_coding
ENSG00000165219	928.03	0.113057	0.0199107	5.67818	1.36139e-08	1.70551e-07	protein_coding
ENSG00000110436	56.497	-0.417078	0.0734647	-5.67725	1.36875e-08	1.71349e-07	protein_coding
ENSG00000109787	599.46	-0.124903	0.022007	-5.6756	1.38207e-08	1.72889e-07	protein_coding
ENSG00000154783	25.1528	0.610953	0.107682	5.67369	1.39754e-08	1.74697e-07	protein_coding
ENSG00000125835	585.454	0.152882	0.0269499	5.67283	1.40462e-08	1.75455e-07	protein_coding
ENSG00000196187	1326.46	-0.118337	0.0208614	-5.67253	1.40705e-08	1.7563e-07	protein_coding
ENSG00000130173	62.9959	-0.455572	0.0803795	-5.66776	1.44675e-08	1.80456e-07	protein_coding
ENSG00000100139	364.505	0.16349	0.028848	5.66729	1.45069e-08	1.80816e-07	protein_coding
ENSG00000177156	730.311	0.138453	0.0244426	5.6644	1.47536e-08	1.83624e-07	protein_coding
ENSG00000275131	225.243	-0.231963	0.0409506	-5.66447	1.47484e-08	1.83624e-07	transcribed_unprocessed_pseudogene
ENSG00000197912	1071.59	0.118187	0.0208865	5.65856	1.5265e-08	1.89851e-07	protein_coding
ENSG00000151224	2822.76	-0.120749	0.0213535	-5.65475	1.56072e-08	1.93967e-07	protein_coding
ENSG00000230328	86.4703	-0.327695	0.0579705	-5.65279	1.57865e-08	1.96054e-07	processed_pseudogene
ENSG00000143061	244.444	-0.20066	0.0355091	-5.65093	1.59583e-08	1.98044e-07	protein_coding
ENSG00000204682	83.289	-0.348807	0.06178	-5.64596	1.64258e-08	2.03699e-07	lncRNA
ENSG00000147027	1308.74	-0.202439	0.0358644	-5.64457	1.65598e-08	2.05213e-07	protein_coding
ENSG00000165912	353.88	0.194984	0.0345567	5.64243	1.6767e-08	2.07481e-07	protein_coding
ENSG00000236824	4.8393	1.56309	0.277023	5.64244	1.67655e-08	2.07481e-07	scRNA
ENSG00000151131	443.713	0.149213	0.0264565	5.63996	1.70092e-08	2.10326e-07	protein_coding
ENSG00000041982	266.835	-0.230611	0.0409066	-5.6375	1.72537e-08	2.13043e-07	protein_coding
ENSG00000243818	42.4892	-0.465118	0.0825043	-5.6375	1.72533e-08	2.13043e-07	lncRNA
ENSG00000104537	31.1413	-0.526434	0.0934281	-5.63464	1.75422e-08	2.1645e-07	protein_coding
ENSG00000160584	758.455	0.121537	0.0215802	5.63187	1.78267e-08	2.19803e-07	protein_coding
ENSG00000021355	517.507	-0.174718	0.0310376	-5.62922	1.81023e-08	2.23041e-07	protein_coding
ENSG00000202058	242.213	0.520331	0.0925394	5.6228	1.87888e-08	2.31334e-07	misc_RNA
ENSG00000124788	661.107	0.130321	0.0231926	5.61906	1.91994e-08	2.3622e-07	protein_coding
ENSG00000187017	78.4052	-0.361101	0.0643034	-5.61559	1.95898e-08	2.40851e-07	protein_coding
ENSG00000189241	1172.16	-0.0975444	0.0173729	-5.61474	1.96857e-08	2.41857e-07	protein_coding
ENSG00000081923	1189.25	0.156275	0.0278475	5.61183	2.00201e-08	2.45789e-07	protein_coding
ENSG00000167711	1333.5	-0.220163	0.0392526	-5.60886	2.03662e-08	2.49861e-07	protein_coding
ENSG00000111181	46.0519	-0.428399	0.0763814	-5.60869	2.03869e-08	2.49936e-07	protein_coding
ENSG00000105640	1745.49	0.122863	0.0219104	5.60752	2.05242e-08	2.51439e-07	protein_coding
ENSG00000155849	336.637	-0.181304	0.0323408	-5.60605	2.06997e-08	2.5341e-07	protein_coding
ENSG00000073605	535.436	0.150549	0.0268674	5.60342	2.10163e-08	2.57102e-07	protein_coding
ENSG00000230979	33.7277	0.501148	0.0894398	5.60319	2.10447e-08	2.57266e-07	processed_pseudogene
ENSG00000273319	84.0535	0.339065	0.0605149	5.60301	2.10662e-08	2.57346e-07	lncRNA
ENSG00000141279	495.472	0.147186	0.0262869	5.59922	2.15324e-08	2.62855e-07	protein_coding
ENSG00000173548	337.06	0.180547	0.0322752	5.59398	2.21922e-08	2.70717e-07	protein_coding
ENSG00000151136	9.87605	0.891853	0.159452	5.59324	2.22866e-08	2.71675e-07	protein_coding
ENSG00000162889	831.743	0.107691	0.0192589	5.59175	2.24789e-08	2.73825e-07	protein_coding
ENSG00000002933	1047.19	-0.151632	0.0271409	-5.58684	2.31242e-08	2.81179e-07	protein_coding
ENSG00000106266	175.783	0.235689	0.0421856	5.58695	2.31093e-08	2.81179e-07	protein_coding
ENSG00000185753	313.748	0.187301	0.0335258	5.58678	2.31317e-08	2.81179e-07	protein_coding
ENSG00000157827	292.518	0.189338	0.0338919	5.58652	2.31664e-08	2.81402e-07	protein_coding
ENSG00000038210	668.211	-0.145024	0.0259625	-5.58592	2.32467e-08	2.82053e-07	protein_coding
ENSG00000102317	687.239	0.119401	0.0213755	5.58587	2.32528e-08	2.82053e-07	protein_coding
ENSG00000147364	573.554	-0.139275	0.0249469	-5.58285	2.36608e-08	2.868e-07	protein_coding
ENSG00000145495	1131.43	0.108665	0.0194774	5.57904	2.41856e-08	2.92955e-07	protein_coding
ENSG00000146830	425.752	0.177939	0.0319108	5.57614	2.4592e-08	2.97667e-07	protein_coding
ENSG00000146674	463.079	-0.215321	0.0386536	-5.57053	2.53966e-08	3.07189e-07	protein_coding
ENSG00000163531	82.0913	-0.334741	0.0601052	-5.56926	2.55822e-08	3.09217e-07	protein_coding
ENSG00000206053	1831.65	0.0869407	0.0156123	5.56873	2.566e-08	3.09939e-07	protein_coding
ENSG00000197261	21.5706	0.627215	0.11264	5.5683	2.57243e-08	3.10498e-07	protein_coding
ENSG00000166813	9.01336	1.016	0.182477	5.5678	2.57979e-08	3.11168e-07	protein_coding
ENSG00000105552	125.834	-0.252868	0.0454174	-5.56764	2.58208e-08	3.11225e-07	protein_coding
ENSG00000126218	273.352	-0.199948	0.0359226	-5.56606	2.60564e-08	3.13845e-07	protein_coding
ENSG00000170581	568.995	-0.136431	0.024512	-5.56587	2.60845e-08	3.13964e-07	protein_coding
ENSG00000129911	118.538	0.27579	0.0495611	5.56465	2.62676e-08	3.15947e-07	protein_coding
ENSG00000164308	78.6047	-0.320731	0.0576647	-5.562	2.66696e-08	3.20466e-07	protein_coding
ENSG00000169018	869.333	-0.129131	0.023217	-5.56193	2.66807e-08	3.20466e-07	protein_coding
ENSG00000166710	7341.36	-0.115153	0.0207085	-5.56065	2.68767e-08	3.22596e-07	protein_coding
ENSG00000156453	475.535	0.168607	0.0303251	5.55997	2.69814e-08	3.23626e-07	protein_coding
ENSG00000100380	2656.78	-0.105501	0.0189814	-5.55811	2.72709e-08	3.26871e-07	protein_coding
ENSG00000026508	88.3989	0.320727	0.0577132	5.55725	2.74051e-08	3.2825e-07	protein_coding
ENSG00000069849	290.54	0.226917	0.040876	5.55134	2.83493e-08	3.39323e-07	protein_coding
ENSG00000165959	1290.34	-0.0945456	0.0170468	-5.54625	2.91864e-08	3.491e-07	protein_coding
ENSG00000204569	631.876	-0.11795	0.0212678	-5.54592	2.9242e-08	3.49521e-07	protein_coding
ENSG00000160746	470.583	0.139484	0.0251559	5.54479	2.94312e-08	3.51538e-07	protein_coding
ENSG00000136167	264.534	0.26094	0.0470888	5.54144	3.00002e-08	3.58086e-07	protein_coding
ENSG00000134121	50.6813	-0.425942	0.0769239	-5.53719	3.07366e-08	3.66621e-07	protein_coding
ENSG00000141252	727.979	0.119303	0.0215558	5.53459	3.11959e-08	3.71841e-07	protein_coding
ENSG00000189060	1073.79	-0.10813	0.0195379	-5.53437	3.12358e-08	3.72059e-07	protein_coding
ENSG00000108106	89.4862	0.323925	0.0585435	5.53307	3.14677e-08	3.74561e-07	protein_coding
ENSG00000186468	1497.3	0.149618	0.0270445	5.53227	3.16107e-08	3.76003e-07	protein_coding
ENSG00000162482	350.51	-0.187345	0.0338858	-5.52873	3.22555e-08	3.83407e-07	protein_coding
ENSG00000227081	56.6764	0.568315	0.102829	5.5268	3.26123e-08	3.8738e-07	processed_pseudogene
ENSG00000184117	1106.53	-0.125943	0.0227924	-5.52566	3.28248e-08	3.89636e-07	protein_coding
ENSG00000143776	1255.17	0.116969	0.0211703	5.52516	3.29192e-08	3.90487e-07	protein_coding
ENSG00000147642	278.528	-0.17578	0.0318349	-5.52163	3.35879e-08	3.98144e-07	protein_coding
ENSG00000107537	199.463	-0.210559	0.038137	-5.52114	3.3681e-08	3.98972e-07	protein_coding
ENSG00000172845	950.885	-0.120469	0.0218208	-5.52085	3.37356e-08	3.99344e-07	protein_coding
ENSG00000157933	356.905	0.181142	0.0328257	5.5183	3.42296e-08	4.04913e-07	protein_coding
ENSG00000172974	59.4326	0.412595	0.0747713	5.51809	3.42703e-08	4.05116e-07	processed_pseudogene
ENSG00000225190	290.936	0.194817	0.0353261	5.51482	3.49135e-08	4.12435e-07	protein_coding
ENSG00000134686	844.857	0.117978	0.0213976	5.5136	3.5156e-08	4.15014e-07	protein_coding
ENSG00000137563	497.473	-0.16361	0.0296903	-5.51057	3.57672e-08	4.2194e-07	protein_coding
ENSG00000133703	672.771	0.137422	0.024943	5.50946	3.59937e-08	4.24321e-07	protein_coding
ENSG00000141664	629.221	0.120881	0.0219627	5.50391	3.71457e-08	4.37601e-07	protein_coding
ENSG00000116096	549.81	-0.151872	0.0275978	-5.50304	3.73305e-08	4.39478e-07	protein_coding
ENSG00000234851	25.11	0.667927	0.121424	5.50077	3.78144e-08	4.44869e-07	processed_pseudogene
ENSG00000134532	408.82	-0.140854	0.0256565	-5.49	4.01934e-08	4.72533e-07	protein_coding
ENSG00000104490	80.6879	-0.347095	0.0632467	-5.48795	4.06625e-08	4.77721e-07	protein_coding
ENSG00000116698	536.656	0.16333	0.0298003	5.48081	4.23391e-08	4.9708e-07	protein_coding
ENSG00000143157	924.851	-0.107019	0.019538	-5.47746	4.3148e-08	5.06231e-07	protein_coding
ENSG00000196182	541.831	0.129466	0.0236406	5.47641	4.34043e-08	5.0889e-07	protein_coding
ENSG00000176399	174.071	-0.217926	0.0398015	-5.47531	4.36742e-08	5.11706e-07	protein_coding
ENSG00000164209	763.061	-0.129934	0.0237323	-5.475	4.37516e-08	5.12263e-07	protein_coding
ENSG00000111077	948.001	-0.144521	0.0264428	-5.46542	4.61799e-08	5.40327e-07	protein_coding
ENSG00000203797	99.5457	-0.287272	0.0525819	-5.46333	4.67284e-08	5.46373e-07	protein_coding
ENSG00000182985	557.738	-0.167796	0.030714	-5.46318	4.6767e-08	5.46452e-07	protein_coding
ENSG00000196660	446.337	-0.148139	0.0271424	-5.45786	4.81914e-08	5.62714e-07	protein_coding
ENSG00000238961	25.2719	0.607308	0.111298	5.4566	4.8535e-08	5.66341e-07	snoRNA
ENSG00000135046	38.346	0.476688	0.0873637	5.45637	4.85975e-08	5.66685e-07	protein_coding
ENSG00000131373	452.911	-0.147397	0.0270198	-5.45517	4.89274e-08	5.70145e-07	protein_coding
ENSG00000164684	595.742	0.132175	0.0242324	5.45447	4.91194e-08	5.71995e-07	protein_coding
ENSG00000005844	37.5336	-0.470504	0.0862715	-5.45376	4.93152e-08	5.73886e-07	protein_coding
ENSG00000115415	1261.63	-0.16822	0.0308776	-5.44797	5.0948e-08	5.92485e-07	protein_coding
ENSG00000164187	382.595	-0.17468	0.0320662	-5.44748	5.10885e-08	5.93718e-07	protein_coding
ENSG00000109511	71.6435	-0.357101	0.0656337	-5.44082	5.3036e-08	6.15934e-07	protein_coding
ENSG00000034152	581.313	0.138444	0.0254519	5.43944	5.3448e-08	6.203e-07	protein_coding
ENSG00000249936	28.9785	0.554037	0.101864	5.43898	5.35863e-08	6.21485e-07	processed_pseudogene
ENSG00000189077	312.412	-0.195959	0.0360313	-5.43858	5.37071e-08	6.22466e-07	protein_coding
ENSG00000165802	580.109	0.159386	0.0293467	5.43114	5.59947e-08	6.48543e-07	protein_coding
ENSG00000257017	14621.9	-0.0825589	0.015206	-5.42937	5.65536e-08	6.54575e-07	protein_coding
ENSG00000128016	484.589	0.225991	0.0416249	5.42921	5.66035e-08	6.54712e-07	protein_coding
ENSG00000109181	68.7881	-0.366792	0.0675772	-5.42774	5.70718e-08	6.59684e-07	protein_coding
ENSG00000088826	127.329	0.251445	0.0463282	5.42747	5.71575e-08	6.60231e-07	protein_coding
ENSG00000144677	326.092	0.158197	0.0291488	5.42723	5.72363e-08	6.60697e-07	protein_coding
ENSG00000118181	2132.8	0.113347	0.0209007	5.42312	5.85689e-08	6.75626e-07	protein_coding
ENSG00000144891	146.83	-0.261759	0.0482761	-5.42212	5.8897e-08	6.78955e-07	protein_coding
ENSG00000174749	134.864	0.266684	0.049193	5.42119	5.92047e-08	6.82044e-07	protein_coding
ENSG00000104852	1456.31	0.119526	0.0220617	5.41783	6.03269e-08	6.94507e-07	protein_coding
ENSG00000137710	2099.66	-0.0952196	0.0175847	-5.41492	6.13163e-08	7.05425e-07	protein_coding
ENSG00000058799	292.056	-0.173293	0.03202	-5.41203	6.23138e-08	7.16422e-07	protein_coding
ENSG00000185163	266.639	0.1813	0.0335091	5.41049	6.28537e-08	7.22145e-07	protein_coding
ENSG00000120802	507.656	-0.137445	0.0254042	-5.41033	6.29091e-08	7.22299e-07	protein_coding
ENSG00000124253	690.596	0.251702	0.0465392	5.40839	6.3594e-08	7.29675e-07	protein_coding
ENSG00000205835	54.8538	-0.40078	0.0741524	-5.40482	6.48736e-08	7.43861e-07	protein_coding
ENSG00000103035	592.333	0.151322	0.0279987	5.4046	6.49514e-08	7.44256e-07	protein_coding
ENSG00000079739	1338.25	-0.10312	0.0190962	-5.4	6.66396e-08	7.62585e-07	protein_coding
ENSG00000186141	487.342	0.135291	0.0250537	5.40004	6.66244e-08	7.62585e-07	protein_coding
ENSG00000066135	269.543	-0.174263	0.0322805	-5.39839	6.72424e-08	7.6897e-07	protein_coding
ENSG00000119280	304.421	0.166695	0.0308879	5.39675	6.78585e-08	7.755e-07	protein_coding
ENSG00000105732	104.222	0.282342	0.0523488	5.39348	6.91056e-08	7.89228e-07	protein_coding
ENSG00000197694	8477.59	-0.0863493	0.0160121	-5.39274	6.93923e-08	7.91975e-07	protein_coding
ENSG00000160285	1850.44	0.0948813	0.017604	5.38976	7.05536e-08	8.04695e-07	protein_coding
ENSG00000120008	884.545	-0.104042	0.0193043	-5.38957	7.06271e-08	8.04999e-07	protein_coding
ENSG00000121895	37.2296	-0.466976	0.0866709	-5.38792	7.12784e-08	8.11884e-07	protein_coding
ENSG00000126790	273.493	0.182165	0.0338175	5.38669	7.17677e-08	8.16917e-07	protein_coding
ENSG00000223501	356.702	-0.159841	0.0296843	-5.3847	7.25652e-08	8.25447e-07	protein_coding
ENSG00000260105	13.7956	-0.773844	0.143731	-5.38398	7.28584e-08	8.28234e-07	transcribed_unprocessed_pseudogene
ENSG00000233215	82.1252	-0.339485	0.0630656	-5.38305	7.32339e-08	8.31953e-07	lncRNA
ENSG00000085721	489.018	0.138186	0.0256765	5.38179	7.37475e-08	8.37234e-07	protein_coding
ENSG00000180370	1335.05	0.101929	0.0189413	5.38131	7.39447e-08	8.38919e-07	protein_coding
ENSG00000229656	159.401	0.259045	0.0481407	5.381	7.40728e-08	8.39817e-07	lncRNA
ENSG00000100097	703.848	-0.136386	0.02535	-5.38011	7.44413e-08	8.43439e-07	protein_coding
ENSG00000121671	494.306	-0.135257	0.0251512	-5.37776	7.54185e-08	8.53948e-07	protein_coding
ENSG00000163872	422.065	0.151539	0.0281897	5.37569	7.62907e-08	8.63255e-07	protein_coding
ENSG00000105854	1008.03	-0.117635	0.0218883	-5.37432	7.68743e-08	8.69287e-07	protein_coding
ENSG00000142002	1512.27	-0.122628	0.0228214	-5.37337	7.72784e-08	8.73113e-07	protein_coding
ENSG00000203812	26.7028	0.5655	0.105243	5.37329	7.73143e-08	8.73113e-07	protein_coding
ENSG00000100284	600.479	0.133443	0.0248363	5.37291	7.7477e-08	8.74376e-07	protein_coding
ENSG00000136810	1819.77	0.118213	0.0220114	5.37055	7.84975e-08	8.85312e-07	protein_coding
ENSG00000114107	226.943	-0.209132	0.0389542	-5.36867	7.93215e-08	8.94018e-07	protein_coding
ENSG00000162819	606.385	-0.145791	0.0271614	-5.36756	7.98088e-08	8.98921e-07	protein_coding
ENSG00000137944	243.268	-0.197841	0.0368693	-5.36601	8.04957e-08	9.06064e-07	protein_coding
ENSG00000109180	876.808	-0.122585	0.0228524	-5.36421	8.1304e-08	9.14564e-07	protein_coding
ENSG00000166477	393.063	-0.155668	0.0290419	-5.3601	8.31741e-08	9.34988e-07	protein_coding
ENSG00000197893	124.255	-0.246046	0.0459243	-5.35765	8.43129e-08	9.4717e-07	protein_coding
ENSG00000116133	4685.12	-0.0629005	0.0117435	-5.35619	8.49936e-08	9.54193e-07	protein_coding
ENSG00000198730	738.853	-0.11283	0.0210785	-5.35283	8.65905e-08	9.71487e-07	protein_coding
ENSG00000172432	588.076	0.154035	0.0287828	5.35161	8.71742e-08	9.77398e-07	protein_coding
ENSG00000196656	31.1992	0.595406	0.111264	5.3513	8.7327e-08	9.78472e-07	transcribed_processed_pseudogene
ENSG00000065809	1524.84	-0.0970952	0.0181508	-5.34937	8.82612e-08	9.88295e-07	protein_coding
ENSG00000073803	541.573	-0.141357	0.0264432	-5.34567	9.00852e-08	1.00741e-06	protein_coding
ENSG00000176994	526.04	0.130197	0.0243551	5.34577	9.00323e-08	1.00741e-06	protein_coding
ENSG00000215114	403.868	-0.153552	0.0287255	-5.34549	9.0175e-08	1.00776e-06	protein_coding
ENSG00000133858	792.316	0.150139	0.0280955	5.34387	9.09838e-08	1.01613e-06	protein_coding
ENSG00000062282	1211.44	-0.147948	0.027714	-5.33839	9.37754e-08	1.04663e-06	protein_coding
ENSG00000135549	27.7561	0.542173	0.101583	5.33724	9.43738e-08	1.05263e-06	protein_coding
ENSG00000079432	915.493	0.154473	0.0289445	5.33685	9.45752e-08	1.05351e-06	protein_coding
ENSG00000198610	171.112	-0.227168	0.0425652	-5.33695	9.45213e-08	1.05351e-06	protein_coding
ENSG00000226306	39.0082	-0.471541	0.0883766	-5.33558	9.52384e-08	1.06021e-06	transcribed_processed_pseudogene
ENSG00000180346	157.573	-0.24071	0.0451251	-5.33427	9.59272e-08	1.06718e-06	protein_coding
ENSG00000106351	522.548	-0.228011	0.0427761	-5.33034	9.80276e-08	1.08984e-06	protein_coding
ENSG00000080546	234.885	-0.185135	0.0347582	-5.32638	1.00189e-07	1.11243e-06	protein_coding
ENSG00000205730	652.646	0.124978	0.0234634	5.32649	1.00126e-07	1.11243e-06	protein_coding
ENSG00000233006	134.749	0.271881	0.051056	5.32515	1.00868e-07	1.11925e-06	lncRNA
ENSG00000153130	438.877	-0.177857	0.0334183	-5.32215	1.02545e-07	1.13713e-06	protein_coding
ENSG00000091317	803.986	-0.153192	0.0287913	-5.32079	1.0332e-07	1.14498e-06	protein_coding
ENSG00000088179	355.058	-0.153638	0.0288827	-5.31939	1.04118e-07	1.15307e-06	protein_coding
ENSG00000141867	521.922	0.178299	0.0335267	5.31811	1.04849e-07	1.16043e-06	protein_coding
ENSG00000131323	344.564	0.152336	0.0286598	5.31532	1.06473e-07	1.17764e-06	protein_coding
ENSG00000113494	34.7489	-0.498306	0.0937586	-5.31477	1.06792e-07	1.18041e-06	protein_coding
ENSG00000158623	156.317	-0.211774	0.0398659	-5.31216	1.08335e-07	1.19669e-06	protein_coding
ENSG00000100722	779.302	-0.110726	0.0208511	-5.31031	1.09442e-07	1.20814e-06	protein_coding
ENSG00000231625	58.8348	0.41237	0.0777109	5.30646	1.11777e-07	1.23313e-06	transcribed_unprocessed_pseudogene
ENSG00000137171	370.5	-0.1881	0.0354559	-5.30517	1.12571e-07	1.2411e-06	protein_coding
ENSG00000158158	176.645	0.220742	0.0416236	5.3033	1.13727e-07	1.25304e-06	protein_coding
ENSG00000117594	786.889	-0.150227	0.0283298	-5.30281	1.14035e-07	1.25562e-06	protein_coding
ENSG00000148396	1164.75	0.107917	0.0203604	5.30033	1.15594e-07	1.27197e-06	protein_coding
ENSG00000103194	774.01	0.10327	0.0194982	5.2964	1.18109e-07	1.29882e-06	protein_coding
ENSG00000101126	710.936	0.141133	0.0266599	5.29382	1.19786e-07	1.31642e-06	protein_coding
ENSG00000126461	398.474	0.201037	0.0379803	5.29318	1.20205e-07	1.31998e-06	protein_coding
ENSG00000126705	192.888	0.209628	0.0396041	5.29309	1.20264e-07	1.31998e-06	protein_coding
ENSG00000099769	450.405	-0.158174	0.0299103	-5.28826	1.23483e-07	1.35446e-06	protein_coding
ENSG00000132744	54.5525	-0.397639	0.0752107	-5.287	1.24336e-07	1.36294e-06	protein_coding
ENSG00000170485	410.049	0.151227	0.0286192	5.28413	1.26306e-07	1.38365e-06	protein_coding
ENSG00000212232	673.09	0.300814	0.0569425	5.28276	1.2725e-07	1.39311e-06	snoRNA
ENSG00000243199	104.481	-0.277884	0.0526181	-5.28116	1.28371e-07	1.40448e-06	processed_pseudogene
ENSG00000274487	27.8752	0.510498	0.0966809	5.28023	1.29022e-07	1.4107e-06	transcribed_unprocessed_pseudogene
ENSG00000131374	663.477	-0.114123	0.0216213	-5.27827	1.30412e-07	1.425e-06	protein_coding
ENSG00000198961	1221.5	-0.0967053	0.0183222	-5.27805	1.30569e-07	1.4258e-06	protein_coding
ENSG00000158201	323.55	0.176193	0.0333875	5.2772	1.31174e-07	1.4315e-06	protein_coding
ENSG00000051825	302.495	-0.175131	0.0331922	-5.27626	1.31848e-07	1.43795e-06	protein_coding
ENSG00000287558	13.3591	-0.802523	0.152207	-5.27259	1.34509e-07	1.46604e-06	lncRNA
ENSG00000100234	248.808	-0.18035	0.034207	-5.27232	1.34708e-07	1.46728e-06	protein_coding
ENSG00000213719	2180.37	0.124019	0.0235298	5.27075	1.3587e-07	1.47899e-06	protein_coding
ENSG00000123472	394.876	-0.15005	0.0284879	-5.26716	1.3855e-07	1.50722e-06	protein_coding
ENSG00000182871	790.733	0.136717	0.0259573	5.267	1.38671e-07	1.50757e-06	protein_coding
ENSG00000130204	623.713	0.122838	0.0233237	5.26665	1.38938e-07	1.50953e-06	protein_coding
ENSG00000146463	516.417	-0.126339	0.0239893	-5.2665	1.39053e-07	1.50982e-06	protein_coding
ENSG00000197965	1197.55	0.0972462	0.0184778	5.26288	1.41819e-07	1.53791e-06	protein_coding
ENSG00000248538	73.3008	-0.342849	0.0651444	-5.2629	1.41797e-07	1.53791e-06	lncRNA
ENSG00000160796	208.247	0.212082	0.0402991	5.26269	1.4196e-07	1.53846e-06	protein_coding
ENSG00000147155	678.208	0.143179	0.027211	5.26183	1.42631e-07	1.54477e-06	protein_coding
ENSG00000250799	110.017	-0.281353	0.0535388	-5.25512	1.47931e-07	1.60116e-06	protein_coding
ENSG00000228445	54.772	0.411773	0.0783795	5.25358	1.49174e-07	1.61359e-06	unprocessed_pseudogene
ENSG00000236882	118.344	-0.2839	0.0540737	-5.25024	1.51899e-07	1.64204e-06	lncRNA
ENSG00000235899	129.184	0.249822	0.0476053	5.24778	1.53944e-07	1.66309e-06	lncRNA
ENSG00000168268	52.8418	0.39146	0.0746141	5.24646	1.55046e-07	1.67396e-06	protein_coding
ENSG00000177409	25.8536	-0.564629	0.107632	-5.24594	1.5549e-07	1.6777e-06	protein_coding
ENSG00000135535	1538.83	-0.135177	0.0257762	-5.24426	1.56909e-07	1.69194e-06	protein_coding
ENSG00000105778	818.885	0.116014	0.0221307	5.24222	1.58658e-07	1.70973e-06	protein_coding
ENSG00000205133	208.584	-0.212877	0.0406583	-5.23576	1.6431e-07	1.76952e-06	protein_coding
ENSG00000100968	16.5368	0.716888	0.136965	5.23411	1.65782e-07	1.78426e-06	protein_coding
ENSG00000137714	435.575	-0.147404	0.0281838	-5.2301	1.69415e-07	1.82222e-06	protein_coding
ENSG00000141449	258.166	-0.20142	0.0385144	-5.22973	1.6976e-07	1.82479e-06	protein_coding
ENSG00000173575	2347.06	0.0927856	0.0177724	5.22078	1.78174e-07	1.91403e-06	protein_coding
ENSG00000166263	164.204	-0.225935	0.0432811	-5.22018	1.78747e-07	1.91899e-06	protein_coding
ENSG00000122121	21.8238	-0.591942	0.113429	-5.21859	1.80292e-07	1.93437e-06	protein_coding
ENSG00000113389	210.466	-0.344332	0.0660667	-5.21189	1.86922e-07	2.00425e-06	protein_coding
ENSG00000176919	587.218	-0.147403	0.028289	-5.2106	1.88233e-07	2.01705e-06	protein_coding
ENSG00000115267	321.776	-0.175444	0.0336753	-5.20987	1.88972e-07	2.02371e-06	protein_coding
ENSG00000240404	19.4582	0.634665	0.121824	5.20969	1.89153e-07	2.02439e-06	processed_pseudogene
ENSG00000181381	834.478	-0.127347	0.0244475	-5.20901	1.89852e-07	2.0306e-06	protein_coding
ENSG00000120054	75.6284	-0.296178	0.0569361	-5.20193	1.97226e-07	2.10816e-06	protein_coding
ENSG00000116688	2753.91	0.0890233	0.0171144	5.20165	1.97529e-07	2.11008e-06	protein_coding
ENSG00000171444	1035.96	-0.102827	0.0197692	-5.20138	1.97819e-07	2.11187e-06	protein_coding
ENSG00000226015	37.911	-0.445774	0.085714	-5.20071	1.98527e-07	2.11811e-06	processed_pseudogene
ENSG00000171451	242.559	-0.18614	0.0357964	-5.19997	1.99326e-07	2.12532e-06	protein_coding
ENSG00000173085	77.9597	-0.330965	0.0636547	-5.19939	1.99946e-07	2.13061e-06	protein_coding
ENSG00000100154	231.384	0.182122	0.0350344	5.19837	2.01041e-07	2.14095e-06	protein_coding
ENSG00000198948	513.197	-0.137342	0.0264306	-5.19632	2.03269e-07	2.16334e-06	protein_coding
ENSG00000132510	285.097	0.200657	0.0386661	5.18949	2.10865e-07	2.24279e-06	protein_coding
ENSG00000187239	792.279	0.107852	0.0207981	5.18563	2.15283e-07	2.28836e-06	protein_coding
ENSG00000146433	520.679	0.122119	0.0235512	5.18526	2.15711e-07	2.29149e-06	protein_coding
ENSG00000273151	33.3182	0.464207	0.0895717	5.18252	2.18911e-07	2.32405e-06	lncRNA
ENSG00000135002	456.822	-0.184403	0.0355883	-5.18156	2.20042e-07	2.33462e-06	protein_coding
ENSG00000154734	199.173	0.212788	0.0410953	5.17792	2.2437e-07	2.37907e-06	protein_coding
ENSG00000160326	190.688	-0.207149	0.0400156	-5.17672	2.25825e-07	2.39302e-06	protein_coding
ENSG00000065802	333.737	0.165206	0.0319245	5.17492	2.28013e-07	2.41472e-06	protein_coding
ENSG00000107372	1699.65	0.0764267	0.0147742	5.17298	2.30388e-07	2.43837e-06	protein_coding
ENSG00000170802	577.348	-0.155268	0.0300348	-5.1696	2.3459e-07	2.48131e-06	protein_coding
ENSG00000160214	317.437	0.159204	0.0308048	5.16816	2.36413e-07	2.49906e-06	protein_coding
ENSG00000180233	178.609	-0.218613	0.0423062	-5.1674	2.37374e-07	2.50767e-06	protein_coding
ENSG00000176915	968.489	0.102172	0.0197788	5.16576	2.3947e-07	2.52826e-06	protein_coding
ENSG00000186575	866.924	0.144913	0.0280579	5.16478	2.4072e-07	2.5399e-06	protein_coding
ENSG00000128309	856.393	-0.144458	0.027974	-5.16402	2.41705e-07	2.54873e-06	protein_coding
ENSG00000043093	653.196	-0.135349	0.0262105	-5.1639	2.41856e-07	2.54876e-06	protein_coding
ENSG00000182220	483.688	-0.132551	0.0256722	-5.16319	2.42779e-07	2.55692e-06	protein_coding
ENSG00000154269	25.5453	-0.567789	0.110044	-5.15967	2.47381e-07	2.60379e-06	protein_coding
ENSG00000083520	712.636	-0.143479	0.0278368	-5.1543	2.54576e-07	2.67788e-06	protein_coding
ENSG00000103479	476.886	-0.135129	0.0262253	-5.15264	2.56846e-07	2.7001e-06	protein_coding
ENSG00000116786	620.3	0.124477	0.0241625	5.15166	2.58196e-07	2.71264e-06	protein_coding
ENSG00000171234	965.989	-0.168591	0.032738	-5.14971	2.60893e-07	2.7393e-06	protein_coding
ENSG00000106565	1351.86	-0.14461	0.0280941	-5.14733	2.64215e-07	2.77248e-06	protein_coding
ENSG00000040199	473.59	0.135701	0.0263688	5.14627	2.65719e-07	2.78656e-06	protein_coding
ENSG00000186432	1605.97	0.0942034	0.0183141	5.14376	2.693e-07	2.82239e-06	protein_coding
ENSG00000263740	2177.37	0.6751	0.131268	5.1429	2.70533e-07	2.83359e-06	misc_RNA
ENSG00000136240	994.213	-0.117054	0.022792	-5.13572	2.81065e-07	2.94211e-06	protein_coding
ENSG00000116962	1009.79	-0.112731	0.021972	-5.13067	2.88707e-07	3.02026e-06	protein_coding
ENSG00000218226	35.508	0.438378	0.0854639	5.1294	2.90674e-07	3.039e-06	processed_pseudogene
ENSG00000134548	73.3386	-0.334698	0.0652587	-5.12879	2.91612e-07	3.04695e-06	protein_coding
ENSG00000283342	32.0483	-0.497704	0.0971071	-5.12531	2.97052e-07	3.1019e-06	unprocessed_pseudogene
ENSG00000173698	32.9301	0.458626	0.0894894	5.12492	2.97663e-07	3.1064e-06	protein_coding
ENSG00000256863	28.7619	-0.503843	0.0983285	-5.12408	2.99002e-07	3.11847e-06	unprocessed_pseudogene
ENSG00000128285	23.8328	-0.537032	0.104817	-5.1235	2.9992e-07	3.12615e-06	protein_coding
ENSG00000196542	16.3226	-0.697669	0.136203	-5.12226	3.01891e-07	3.14479e-06	protein_coding
ENSG00000166073	246.856	0.183967	0.0359173	5.12195	3.02387e-07	3.14805e-06	protein_coding
ENSG00000167548	978.155	0.198349	0.0387391	5.12011	3.05353e-07	3.177e-06	protein_coding
ENSG00000080845	307.473	0.200088	0.0390804	5.11992	3.05671e-07	3.17839e-06	protein_coding
ENSG00000100099	371.433	0.145321	0.0284043	5.11615	3.11836e-07	3.24053e-06	protein_coding
ENSG00000117984	615.216	0.135857	0.0265573	5.11561	3.12732e-07	3.24788e-06	protein_coding
ENSG00000105707	1088.92	-0.143841	0.0281243	-5.11448	3.14609e-07	3.26539e-06	protein_coding
ENSG00000134986	16.3056	-0.682476	0.133474	-5.11319	3.16761e-07	3.28575e-06	protein_coding
ENSG00000134970	660.265	-0.196356	0.0384032	-5.11302	3.17045e-07	3.28672e-06	protein_coding
ENSG00000041880	176.364	-0.197082	0.0385572	-5.11141	3.19757e-07	3.31283e-06	protein_coding
ENSG00000004975	257.43	0.181385	0.0354936	5.11036	3.21545e-07	3.32935e-06	protein_coding
ENSG00000157538	873.795	0.103376	0.020258	5.10297	3.34365e-07	3.45792e-06	protein_coding
ENSG00000242125	529.999	0.137202	0.0268867	5.10297	3.34362e-07	3.45792e-06	lncRNA
ENSG00000124602	269.974	-0.190414	0.0373394	-5.09956	3.40449e-07	3.51872e-06	protein_coding
ENSG00000173905	929.54	-0.113344	0.0222427	-5.09581	3.47258e-07	3.58695e-06	protein_coding
ENSG00000138600	1201.39	-0.0995096	0.0195329	-5.09447	3.49724e-07	3.61024e-06	protein_coding
ENSG00000186834	343.562	-0.151433	0.0297477	-5.09058	3.56972e-07	3.68285e-06	protein_coding
ENSG00000056558	952.246	-0.168266	0.0330833	-5.08613	3.65436e-07	3.76792e-06	protein_coding
ENSG00000100442	268.498	-0.168013	0.033068	-5.08083	3.75791e-07	3.87236e-06	protein_coding
ENSG00000115468	414.402	-0.143909	0.0283254	-5.08058	3.76283e-07	3.8751e-06	protein_coding
ENSG00000072042	1346.21	-0.0998381	0.0196528	-5.08011	3.77222e-07	3.88245e-06	protein_coding
ENSG00000108306	299.277	0.153252	0.0301804	5.07786	3.81712e-07	3.92631e-06	protein_coding
ENSG00000143499	892.121	-0.0945756	0.0186336	-5.07553	3.86411e-07	3.97227e-06	protein_coding
ENSG00000148335	146.145	0.211942	0.0417641	5.07475	3.88001e-07	3.98604e-06	protein_coding
ENSG00000156162	214.097	-0.196227	0.0386681	-5.07465	3.88215e-07	3.98604e-06	protein_coding
ENSG00000063176	137.946	-0.244328	0.0481753	-5.07165	3.94391e-07	4.04704e-06	protein_coding
ENSG00000055609	2383.81	0.0990111	0.019538	5.06761	4.02835e-07	4.13122e-06	protein_coding
ENSG00000165832	285.57	-0.182032	0.0359229	-5.06729	4.03525e-07	4.13583e-06	protein_coding
ENSG00000136848	398.288	0.158619	0.0313081	5.06637	4.05466e-07	4.15324e-06	protein_coding
ENSG00000021488	146.425	-0.234009	0.0461908	-5.06615	4.05949e-07	4.15572e-06	protein_coding
ENSG00000124209	725.153	0.113833	0.0224736	5.06518	4.08014e-07	4.17437e-06	protein_coding
ENSG00000158887	176.023	0.22601	0.0446338	5.06365	4.11295e-07	4.20544e-06	protein_coding
ENSG00000218426	97.0213	0.32494	0.064183	5.06272	4.13325e-07	4.22368e-06	processed_pseudogene
ENSG00000130338	527.364	0.142184	0.0280873	5.06223	4.14389e-07	4.23204e-06	protein_coding
ENSG00000251165	24.66	-0.528639	0.10444	-5.06164	4.15675e-07	4.24265e-06	lncRNA
ENSG00000139865	38.387	-0.446272	0.0882399	-5.05748	4.24826e-07	4.33348e-06	protein_coding
ENSG00000120733	823.237	0.0961003	0.0190242	5.05146	4.38438e-07	4.46967e-06	protein_coding
ENSG00000065361	1197.89	-0.0901961	0.0178578	-5.05079	4.39995e-07	4.48289e-06	protein_coding
ENSG00000135245	37.8449	0.431595	0.0854784	5.04917	4.43731e-07	4.51828e-06	protein_coding
ENSG00000025708	1084.63	-0.116819	0.0231479	-5.04665	4.49631e-07	4.57564e-06	protein_coding
ENSG00000086300	369.622	-0.142594	0.0282634	-5.04519	4.53072e-07	4.60793e-06	protein_coding
ENSG00000145214	185.177	0.204746	0.040596	5.04351	4.57073e-07	4.64587e-06	protein_coding
ENSG00000101084	311.978	0.191501	0.0379724	5.04318	4.57865e-07	4.65117e-06	protein_coding
ENSG00000122376	641.707	-0.133915	0.0265576	-5.04243	4.5966e-07	4.66553e-06	protein_coding
ENSG00000198077	37.9948	-0.593222	0.117648	-5.04236	4.59821e-07	4.66553e-06	protein_coding
ENSG00000166750	203.007	-0.195885	0.0388577	-5.04107	4.62933e-07	4.69376e-06	protein_coding
ENSG00000166801	302.456	-0.153516	0.0304536	-5.04098	4.6315e-07	4.69376e-06	protein_coding
ENSG00000158874	3085.96	0.127606	0.0253144	5.04084	4.63483e-07	4.69437e-06	protein_coding
ENSG00000069667	942.81	-0.116334	0.02309	-5.0383	4.69692e-07	4.7502e-06	protein_coding
ENSG00000136842	52.0616	-0.363492	0.0721466	-5.03824	4.69824e-07	4.7502e-06	protein_coding
ENSG00000177200	1728.88	-0.0827325	0.0164204	-5.03839	4.69476e-07	4.7502e-06	protein_coding
ENSG00000182117	610.651	0.129724	0.0257537	5.03709	4.72665e-07	4.77611e-06	protein_coding
ENSG00000213741	1093.39	0.144205	0.0286533	5.03275	4.83499e-07	4.88271e-06	protein_coding
ENSG00000136720	144.351	0.232498	0.0462136	5.03095	4.88046e-07	4.92574e-06	protein_coding
ENSG00000258733	10.4237	-0.875118	0.173973	-5.0302	4.89962e-07	4.94218e-06	lncRNA
ENSG00000180432	1582.59	-0.177963	0.0353809	-5.02992	4.9069e-07	4.94661e-06	protein_coding
ENSG00000281398	187.633	0.209479	0.0417346	5.01932	5.18554e-07	5.22445e-06	lncRNA
ENSG00000213312	22.8676	-0.533835	0.106377	-5.01831	5.21279e-07	5.24883e-06	processed_pseudogene
ENSG00000100416	289.512	0.160885	0.0320604	5.01819	5.21618e-07	5.24917e-06	protein_coding
ENSG00000099917	416.407	0.154305	0.0307572	5.01687	5.25211e-07	5.27914e-06	protein_coding
ENSG00000252010	375	0.295034	0.0588072	5.01697	5.24938e-07	5.27914e-06	scaRNA
ENSG00000126247	1625.05	-0.0865652	0.0172568	-5.0163	5.26772e-07	5.29173e-06	protein_coding
ENSG00000166451	79.9977	-0.295068	0.0588357	-5.01512	5.29991e-07	5.32097e-06	protein_coding
ENSG00000170500	38.218	0.416843	0.083152	5.01302	5.35813e-07	5.37628e-06	protein_coding
ENSG00000144218	100.26	-0.266248	0.053115	-5.01266	5.36819e-07	5.38323e-06	protein_coding
ENSG00000168813	397.514	0.146565	0.0292462	5.01143	5.40276e-07	5.41473e-06	protein_coding
ENSG00000164188	31.7515	-0.51813	0.103401	-5.0109	5.41758e-07	5.42642e-06	protein_coding
ENSG00000127241	441.248	-0.135866	0.0271156	-5.01062	5.42546e-07	5.43115e-06	protein_coding
ENSG00000183077	483.216	-0.138817	0.027714	-5.00893	5.47347e-07	5.47602e-06	protein_coding
ENSG00000196730	594.21	-0.136071	0.0271747	-5.00726	5.52107e-07	5.52043e-06	protein_coding
ENSG00000164934	559.469	0.132279	0.0264196	5.00687	5.53227e-07	5.52841e-06	protein_coding
ENSG00000161544	10.1894	-0.806217	0.161065	-5.00556	5.57012e-07	5.563e-06	protein_coding
ENSG00000111300	482.719	0.135498	0.0270714	5.00523	5.57956e-07	5.56919e-06	protein_coding
ENSG00000136868	1301.07	-0.0854864	0.0170836	-5.00399	5.61546e-07	5.60177e-06	protein_coding
ENSG00000154305	1450.76	-0.0882043	0.0176272	-5.00387	5.61902e-07	5.60207e-06	protein_coding
ENSG00000213516	266.213	-0.173993	0.0347726	-5.00374	5.62281e-07	5.6026e-06	protein_coding
ENSG00000126215	82.9026	0.297948	0.0595506	5.00327	5.63668e-07	5.61316e-06	protein_coding
ENSG00000171621	938.546	0.116709	0.0233279	5.003	5.64463e-07	5.61783e-06	protein_coding
ENSG00000116117	194.003	-0.217065	0.0433917	-5.00245	5.66049e-07	5.63035e-06	protein_coding
ENSG00000175895	175.388	-0.223005	0.0445815	-5.00218	5.66848e-07	5.63504e-06	protein_coding
ENSG00000060762	312.825	-0.177311	0.0354557	-5.00092	5.70575e-07	5.66881e-06	protein_coding
ENSG00000197971	521.335	0.136054	0.0272087	5.00039	5.72153e-07	5.68121e-06	protein_coding
ENSG00000151726	3937.36	-0.0673187	0.013463	-5.00027	5.72498e-07	5.68135e-06	protein_coding
ENSG00000171813	98.1395	0.266972	0.0533958	4.99986	5.73721e-07	5.6902e-06	protein_coding
ENSG00000058091	758.575	-0.11973	0.023965	-4.99601	5.85289e-07	5.80158e-06	protein_coding
ENSG00000168488	898.971	0.122824	0.0245857	4.99574	5.8611e-07	5.80637e-06	protein_coding
ENSG00000114554	375.691	0.159602	0.0319836	4.99013	6.03379e-07	5.97401e-06	protein_coding
ENSG00000142273	240.207	0.19799	0.0396772	4.99002	6.03742e-07	5.97416e-06	protein_coding
ENSG00000164944	603.519	-0.112391	0.0225425	-4.98574	6.17248e-07	6.10078e-06	protein_coding
ENSG00000179152	439.287	-0.141295	0.0283394	-4.98583	6.16963e-07	6.10078e-06	protein_coding
ENSG00000180530	841.964	-0.120517	0.0242095	-4.97811	6.42073e-07	6.3425e-06	protein_coding
ENSG00000112406	296.491	0.170844	0.0343373	4.97546	6.50919e-07	6.42619e-06	protein_coding
ENSG00000158195	886.174	0.110331	0.0221831	4.97364	6.57059e-07	6.48309e-06	protein_coding
ENSG00000171858	867.968	0.154863	0.0311582	4.97023	6.6875e-07	6.59465e-06	protein_coding
ENSG00000089916	770.526	0.111099	0.0223549	4.96977	6.70312e-07	6.60247e-06	protein_coding
ENSG00000144306	193.674	-0.189976	0.0382262	-4.9698	6.70217e-07	6.60247e-06	protein_coding
ENSG00000006712	577.165	-0.114448	0.0230295	-4.96961	6.70872e-07	6.60421e-06	protein_coding
ENSG00000115170	358.223	0.14859	0.0299016	4.96931	6.71926e-07	6.61079e-06	protein_coding
ENSG00000182197	1402.64	0.0781584	0.0157302	4.96868	6.74098e-07	6.62837e-06	protein_coding
ENSG00000106392	294.237	-0.165073	0.0332426	-4.9657	6.84539e-07	6.72719e-06	protein_coding
ENSG00000137818	2136.62	0.10351	0.0208469	4.96523	6.8619e-07	6.73956e-06	protein_coding
ENSG00000129636	626.996	-0.126569	0.0254971	-4.96407	6.90326e-07	6.77631e-06	protein_coding
ENSG00000047188	838.372	-0.104293	0.021013	-4.96329	6.93101e-07	6.79967e-06	protein_coding
ENSG00000272398	901.304	0.141857	0.0285862	4.96242	6.96215e-07	6.82632e-06	protein_coding
ENSG00000010704	145.108	-0.209209	0.042172	-4.96085	7.01856e-07	6.87771e-06	protein_coding
ENSG00000181467	391.376	0.155759	0.0314052	4.95967	7.0614e-07	6.91574e-06	protein_coding
ENSG00000143198	459.95	0.134343	0.0271027	4.95682	7.16566e-07	7.01385e-06	protein_coding
ENSG00000109220	230.458	0.281713	0.0568594	4.95456	7.2494e-07	7.09179e-06	protein_coding
ENSG00000161031	49.4423	-0.391591	0.0790937	-4.95097	7.38429e-07	7.21773e-06	protein_coding
ENSG00000204310	282.107	-0.181106	0.0365802	-4.95091	7.38654e-07	7.21773e-06	protein_coding
ENSG00000176623	550.011	-0.127437	0.0257417	-4.95061	7.39815e-07	7.22497e-06	protein_coding
ENSG00000117155	419.234	-0.138607	0.0280069	-4.94904	7.45801e-07	7.27929e-06	protein_coding
ENSG00000166592	85.4441	0.304419	0.0615478	4.94607	7.5728e-07	7.38713e-06	protein_coding
ENSG00000116661	156.425	-0.235078	0.0475339	-4.94547	7.59598e-07	7.40554e-06	protein_coding
ENSG00000158615	1772.6	0.0729332	0.0147483	4.94519	7.60703e-07	7.41211e-06	protein_coding
ENSG00000052126	449.012	-0.140862	0.0284899	-4.94428	7.64262e-07	7.44257e-06	protein_coding
ENSG00000165684	331.85	0.152165	0.0307794	4.94373	7.66411e-07	7.45927e-06	protein_coding
ENSG00000285106	56.6857	0.354974	0.0718128	4.94305	7.69097e-07	7.48117e-06	lncRNA
ENSG00000114541	283.047	-0.170752	0.0345492	-4.94228	7.72155e-07	7.50667e-06	protein_coding
ENSG00000145439	335.289	-0.15632	0.031641	-4.94042	7.79534e-07	7.57413e-06	protein_coding
ENSG00000137752	108.177	-0.251357	0.050879	-4.94029	7.80048e-07	7.57484e-06	protein_coding
ENSG00000110107	946.671	0.113001	0.0228821	4.9384	7.87658e-07	7.64442e-06	protein_coding
ENSG00000228983	30.9264	0.535043	0.108355	4.93786	7.89849e-07	7.66136e-06	transcribed_unprocessed_pseudogene
ENSG00000138760	5102.85	-0.0960203	0.0194473	-4.93746	7.91483e-07	7.67288e-06	protein_coding
ENSG00000155827	364.672	-0.142157	0.0287936	-4.93711	7.92875e-07	7.68204e-06	protein_coding
ENSG00000231752	38.8821	-0.415362	0.0841591	-4.93544	7.99685e-07	7.74365e-06	transcribed_unprocessed_pseudogene
ENSG00000223482	324.453	0.171138	0.0346806	4.93469	8.02762e-07	7.76907e-06	lncRNA
ENSG00000143028	286.815	0.170822	0.034642	4.93107	8.1782e-07	7.91035e-06	protein_coding
ENSG00000008130	897.192	0.0899271	0.0182467	4.92841	8.29004e-07	8.01401e-06	protein_coding
ENSG00000168374	1104.53	-0.12468	0.0253123	-4.92569	8.40623e-07	8.12006e-06	protein_coding
ENSG00000244405	114.271	0.238248	0.048369	4.92562	8.40918e-07	8.12006e-06	protein_coding
ENSG00000100364	902.825	0.112021	0.022746	4.92486	8.44189e-07	8.14707e-06	protein_coding
ENSG00000075391	403.72	0.184543	0.0374804	4.92374	8.49076e-07	8.18963e-06	protein_coding
ENSG00000143207	516.452	0.125615	0.0255137	4.92342	8.50427e-07	8.19806e-06	protein_coding
ENSG00000110497	417.919	0.139059	0.0282454	4.92322	8.51304e-07	8.20192e-06	protein_coding
ENSG00000142676	4474.4	0.0875221	0.0177811	4.9222	8.55759e-07	8.24021e-06	protein_coding
ENSG00000144283	1009.77	-0.0985371	0.0200235	-4.92106	8.60761e-07	8.28374e-06	protein_coding
ENSG00000140465	9.12755	-0.89144	0.181172	-4.9204	8.63685e-07	8.30515e-06	protein_coding
ENSG00000178209	5929.19	0.121765	0.0247474	4.92034	8.63952e-07	8.30515e-06	protein_coding
ENSG00000125089	161.957	0.239079	0.0486132	4.91798	8.74407e-07	8.40096e-06	protein_coding
ENSG00000125166	1338.65	-0.0822714	0.0167299	-4.91761	8.76064e-07	8.41217e-06	protein_coding
ENSG00000197888	37.6648	-0.423226	0.0860854	-4.91635	8.81708e-07	8.46164e-06	protein_coding
ENSG00000162458	129.422	0.244038	0.0496721	4.91297	8.9709e-07	8.60445e-06	protein_coding
ENSG00000164251	157.332	0.210384	0.0428238	4.91277	8.9797e-07	8.60809e-06	protein_coding
ENSG00000169908	239.122	0.194919	0.0396831	4.91189	9.0204e-07	8.64228e-06	protein_coding
ENSG00000162777	191.372	-0.191519	0.0390033	-4.91033	9.09217e-07	8.7062e-06	protein_coding
ENSG00000187837	615.306	0.172819	0.0351994	4.90971	9.12101e-07	8.72894e-06	protein_coding
ENSG00000121690	259.31	-0.163733	0.033368	-4.9069	9.25277e-07	8.84519e-06	protein_coding
ENSG00000163637	226.108	-0.175211	0.0357067	-4.90697	9.24957e-07	8.84519e-06	protein_coding
ENSG00000172765	581.675	0.119374	0.0243383	4.90479	9.35287e-07	8.93591e-06	protein_coding
ENSG00000108424	3040.46	-0.0652302	0.0133101	-4.9008	9.54492e-07	9.11433e-06	protein_coding
ENSG00000196865	719.839	-0.108971	0.0222399	-4.89981	9.59296e-07	9.15512e-06	protein_coding
ENSG00000060069	277.682	0.162497	0.0331718	4.89865	9.64986e-07	9.20431e-06	protein_coding
ENSG00000067177	58.8186	0.335499	0.0685106	4.89703	9.72949e-07	9.27512e-06	protein_coding
ENSG00000115145	381.596	-0.144553	0.0295315	-4.89488	9.83655e-07	9.37199e-06	protein_coding
ENSG00000088682	508.82	-0.138299	0.0282676	-4.89249	9.95676e-07	9.48126e-06	protein_coding
ENSG00000197860	319.426	0.166769	0.0341135	4.88864	1.01537e-06	9.66342e-06	protein_coding
ENSG00000163682	4739.44	0.104637	0.0214181	4.88545	1.03193e-06	9.81563e-06	protein_coding
ENSG00000112306	3641.76	0.106868	0.021888	4.88246	1.04769e-06	9.9572e-06	protein_coding
ENSG00000163131	482.672	-0.13078	0.0267859	-4.88241	1.04797e-06	9.9572e-06	protein_coding
ENSG00000170608	108.929	-0.245496	0.0503174	-4.87895	1.06652e-06	1.01278e-05	protein_coding
ENSG00000188676	18.1861	-0.629549	0.12915	-4.87457	1.09045e-06	1.03494e-05	protein_coding
ENSG00000076201	290.463	0.181979	0.0373477	4.87257	1.10158e-06	1.04492e-05	protein_coding
ENSG00000244474	191.171	0.204974	0.042085	4.87047	1.11334e-06	1.05549e-05	protein_coding
ENSG00000135924	841.317	0.119311	0.0245037	4.86909	1.12113e-06	1.06229e-05	protein_coding
ENSG00000152818	1798.37	-0.0956092	0.0196453	-4.86678	1.13432e-06	1.07419e-05	protein_coding
ENSG00000262454	99.4224	0.253481	0.0520891	4.8663	1.13705e-06	1.07619e-05	lncRNA
ENSG00000227906	32.0064	-0.464326	0.0955194	-4.86106	1.16758e-06	1.10448e-05	lncRNA
ENSG00000156253	333.664	-0.143276	0.0294768	-4.86065	1.17002e-06	1.10557e-05	protein_coding
ENSG00000168710	2013.54	0.0708272	0.0145715	4.86067	1.1699e-06	1.10557e-05	protein_coding
ENSG00000161960	121.172	0.234209	0.0481858	4.86054	1.17068e-06	1.10558e-05	protein_coding
ENSG00000146733	194.271	-0.186985	0.0384765	-4.85973	1.17549e-06	1.10952e-05	protein_coding
ENSG00000149476	463.869	-0.210401	0.0433028	-4.85883	1.18082e-06	1.11393e-05	protein_coding
ENSG00000111335	139.944	-0.427833	0.0880889	-4.85683	1.19279e-06	1.12454e-05	protein_coding
ENSG00000112874	290.159	-0.160536	0.0330542	-4.85674	1.19336e-06	1.12454e-05	protein_coding
ENSG00000198561	2962.57	-0.0571598	0.0117764	-4.85377	1.21137e-06	1.14088e-05	protein_coding
ENSG00000213326	33.8294	0.483051	0.0995345	4.8531	1.21545e-06	1.14409e-05	processed_pseudogene
ENSG00000198728	292.738	0.164476	0.0339022	4.85148	1.22545e-06	1.15288e-05	protein_coding
ENSG00000107819	374.131	0.174265	0.0359266	4.85057	1.23105e-06	1.15751e-05	protein_coding
ENSG00000241316	208.171	-0.206545	0.0425998	-4.84851	1.24392e-06	1.16897e-05	lncRNA
ENSG00000160445	257.527	-0.18411	0.0379847	-4.84695	1.25373e-06	1.17755e-05	protein_coding
ENSG00000049323	340.865	0.175602	0.0362364	4.84601	1.25968e-06	1.18249e-05	protein_coding
ENSG00000172340	1176.21	-0.098771	0.0203858	-4.84509	1.26555e-06	1.18735e-05	protein_coding
ENSG00000106723	316.361	-0.151673	0.0313057	-4.8449	1.26672e-06	1.1878e-05	protein_coding
ENSG00000189403	814.207	-0.109019	0.0225024	-4.84478	1.26755e-06	1.18793e-05	protein_coding
ENSG00000145779	260.396	-0.168428	0.034767	-4.84446	1.26956e-06	1.18917e-05	protein_coding
ENSG00000165868	133.586	-0.232933	0.0481008	-4.84261	1.28147e-06	1.19967e-05	protein_coding
ENSG00000234518	28.3681	-0.471238	0.0973356	-4.84137	1.28944e-06	1.20647e-05	processed_pseudogene
ENSG00000115364	746.938	-0.116276	0.0240194	-4.84093	1.29232e-06	1.20851e-05	protein_coding
ENSG00000157823	251.496	0.170611	0.0352549	4.83935	1.30264e-06	1.2175e-05	protein_coding
ENSG00000203942	31.9438	-0.436686	0.0902572	-4.83824	1.30993e-06	1.22365e-05	protein_coding
ENSG00000161813	1750.3	-0.0902578	0.0186582	-4.83745	1.31518e-06	1.22789e-05	protein_coding
ENSG00000141458	810.922	0.109636	0.0226655	4.83712	1.31733e-06	1.22922e-05	protein_coding
ENSG00000188994	546.545	0.120606	0.0249367	4.83651	1.32142e-06	1.23237e-05	protein_coding
ENSG00000167074	115.05	-0.233736	0.0483724	-4.83201	1.35161e-06	1.25984e-05	protein_coding
ENSG00000133138	185.83	-0.21945	0.0454202	-4.83155	1.35474e-06	1.26207e-05	protein_coding
ENSG00000155363	775.605	-0.108792	0.0225176	-4.83144	1.3555e-06	1.2621e-05	protein_coding
ENSG00000166582	262.561	0.172405	0.0356891	4.83075	1.36023e-06	1.26582e-05	protein_coding
ENSG00000143891	212.936	-0.182052	0.0376951	-4.8296	1.36805e-06	1.27241e-05	protein_coding
ENSG00000196712	1697.33	0.0863079	0.0178762	4.8281	1.37842e-06	1.28136e-05	protein_coding
ENSG00000250696	68.8683	-0.353039	0.0731529	-4.82605	1.39269e-06	1.29392e-05	lncRNA
ENSG00000118705	1364.87	-0.0888214	0.0184085	-4.82502	1.3999e-06	1.29992e-05	protein_coding
ENSG00000136630	60.6711	0.330859	0.0685773	4.82461	1.40275e-06	1.30187e-05	protein_coding
ENSG00000160200	128.974	-0.228675	0.0474381	-4.8205	1.43202e-06	1.32831e-05	protein_coding
ENSG00000134369	52.8435	0.354278	0.073515	4.81912	1.44192e-06	1.33677e-05	protein_coding
ENSG00000165338	101.533	-0.24542	0.0509399	-4.81784	1.45124e-06	1.34468e-05	protein_coding
ENSG00000056736	272.743	-0.166158	0.0344906	-4.8175	1.45366e-06	1.3462e-05	protein_coding
ENSG00000171863	3171.72	0.099402	0.0206356	4.81701	1.45722e-06	1.34878e-05	protein_coding
ENSG00000055483	372.538	0.169498	0.0352339	4.81065	1.50438e-06	1.39167e-05	protein_coding
ENSG00000179262	770.303	0.112351	0.0233561	4.81036	1.50656e-06	1.39294e-05	protein_coding
ENSG00000135929	861.112	-0.155049	0.0322371	-4.80966	1.5119e-06	1.39712e-05	protein_coding
ENSG00000120262	18.0074	-0.595299	0.123781	-4.80929	1.51471e-06	1.39897e-05	protein_coding
ENSG00000178980	444.745	-0.128816	0.0267861	-4.80904	1.51654e-06	1.39991e-05	protein_coding
ENSG00000189159	569.378	0.143297	0.0298023	4.80825	1.52258e-06	1.40473e-05	protein_coding
ENSG00000078070	638.15	-0.117856	0.0245142	-4.80765	1.52718e-06	1.40821e-05	protein_coding
ENSG00000155666	101.699	-0.2593	0.0539643	-4.80504	1.54724e-06	1.42595e-05	protein_coding
ENSG00000254343	28.6452	-0.465399	0.0968746	-4.80414	1.55415e-06	1.43155e-05	lncRNA
ENSG00000144331	66.8225	-0.313462	0.0652505	-4.80397	1.55546e-06	1.43199e-05	protein_coding
ENSG00000167005	635.536	-0.121074	0.0252075	-4.8031	1.56227e-06	1.43749e-05	protein_coding
ENSG00000153879	908.584	0.100409	0.0209349	4.79623	1.61683e-06	1.48689e-05	protein_coding
ENSG00000224831	18.8434	0.623153	0.129935	4.79588	1.61963e-06	1.48868e-05	processed_pseudogene
ENSG00000108771	92.8606	-0.25282	0.0527322	-4.79441	1.63153e-06	1.49881e-05	protein_coding
ENSG00000145113	23.302	0.500616	0.104443	4.7932	1.64142e-06	1.50709e-05	protein_coding
ENSG00000169299	295.488	-0.144719	0.0302047	-4.79128	1.65722e-06	1.52079e-05	protein_coding
ENSG00000163513	1664.88	-0.0706488	0.0147482	-4.79035	1.66493e-06	1.52704e-05	protein_coding
ENSG00000225790	107.055	-0.27246	0.0568841	-4.78974	1.66994e-06	1.53082e-05	lncRNA
ENSG00000241319	28.4339	0.483815	0.10102	4.78932	1.67347e-06	1.53324e-05	processed_pseudogene
ENSG00000131773	377.453	0.16137	0.0337071	4.78742	1.68936e-06	1.54697e-05	protein_coding
ENSG00000167468	1588.8	0.104108	0.021752	4.78613	1.7003e-06	1.55616e-05	protein_coding
ENSG00000221914	532.774	0.132305	0.027652	4.78464	1.71293e-06	1.56689e-05	protein_coding
ENSG00000145934	14.6368	-0.615333	0.128611	-4.78444	1.71462e-06	1.5676e-05	protein_coding
ENSG00000099814	787.571	0.132787	0.0277645	4.78261	1.73034e-06	1.58113e-05	protein_coding
ENSG00000160710	2899.79	-0.0687766	0.0143817	-4.78222	1.73372e-06	1.58337e-05	protein_coding
ENSG00000101152	663.935	0.113756	0.0237977	4.7801	1.75212e-06	1.59897e-05	protein_coding
ENSG00000142207	1002.44	0.0914677	0.0191354	4.78003	1.75266e-06	1.59897e-05	protein_coding
ENSG00000143569	1243.04	0.0809424	0.0169357	4.77941	1.75813e-06	1.60312e-05	protein_coding
ENSG00000106823	68.5514	-0.300637	0.0629268	-4.77756	1.77433e-06	1.61703e-05	protein_coding
ENSG00000134769	551.367	0.13576	0.0284508	4.77174	1.8264e-06	1.6636e-05	protein_coding
ENSG00000174951	29.9765	0.514515	0.107833	4.77141	1.82938e-06	1.66543e-05	protein_coding
ENSG00000196821	2320.21	0.0620045	0.0129981	4.77027	1.83981e-06	1.67404e-05	protein_coding
ENSG00000129460	242.059	0.167911	0.0352017	4.76998	1.84243e-06	1.67554e-05	protein_coding
ENSG00000100138	626.413	0.131576	0.0275911	4.76879	1.85333e-06	1.68456e-05	protein_coding
ENSG00000114650	1311.42	-0.116434	0.024417	-4.76855	1.85552e-06	1.68566e-05	protein_coding
ENSG00000038274	326.051	-0.159157	0.0333917	-4.76637	1.87571e-06	1.70311e-05	protein_coding
ENSG00000075568	861.827	-0.0964029	0.0202262	-4.76625	1.87688e-06	1.70327e-05	protein_coding
ENSG00000253276	316.325	-0.159165	0.0333983	-4.76565	1.88248e-06	1.70744e-05	protein_coding
ENSG00000077044	402.749	0.144909	0.0304098	4.76521	1.8866e-06	1.71028e-05	protein_coding
ENSG00000139146	237.104	0.172165	0.0361333	4.76473	1.89105e-06	1.71251e-05	protein_coding
ENSG00000259910	11.2638	0.719966	0.151103	4.76473	1.89104e-06	1.71251e-05	lncRNA
ENSG00000230071	31.0359	0.495529	0.104045	4.76265	1.91065e-06	1.72934e-05	processed_pseudogene
ENSG00000210077	24.7149	-0.515406	0.108269	-4.76042	1.93194e-06	1.74769e-05	Mt_tRNA
ENSG00000144655	228.877	0.176781	0.037137	4.76023	1.93373e-06	1.7484e-05	protein_coding
ENSG00000135378	345.612	-0.169514	0.0356131	-4.75989	1.937e-06	1.75043e-05	protein_coding
ENSG00000143437	776.627	-0.0959992	0.0201732	-4.75875	1.94792e-06	1.75937e-05	protein_coding
ENSG00000286802	27.3417	-0.531873	0.111842	-4.75558	1.97881e-06	1.78633e-05	lncRNA
ENSG00000198805	257.462	0.167415	0.0352084	4.75497	1.98471e-06	1.79072e-05	protein_coding
ENSG00000257732	11.7188	0.744507	0.15658	4.75482	1.98627e-06	1.79119e-05	lncRNA
ENSG00000143947	4512.95	0.110876	0.0233233	4.75389	1.99536e-06	1.79844e-05	protein_coding
ENSG00000101194	719.779	0.137618	0.0289544	4.75293	2.00485e-06	1.80605e-05	protein_coding
ENSG00000169570	137.728	-0.216114	0.0454791	-4.75193	2.01481e-06	1.81407e-05	protein_coding
ENSG00000205413	195.493	-0.223676	0.0470839	-4.75058	2.02833e-06	1.82528e-05	protein_coding
ENSG00000125354	251.747	-0.173987	0.0366407	-4.74846	2.04973e-06	1.84261e-05	protein_coding
ENSG00000158710	2772.23	-0.101424	0.0213591	-4.7485	2.04933e-06	1.84261e-05	protein_coding
ENSG00000159650	13.0755	-0.787295	0.165809	-4.74821	2.05229e-06	1.84395e-05	protein_coding
ENSG00000235903	158.188	-0.198911	0.041893	-4.74808	2.05357e-06	1.84413e-05	lncRNA
ENSG00000197956	542.905	0.191281	0.0402916	4.74742	2.06025e-06	1.84917e-05	protein_coding
ENSG00000140264	1337.98	0.119165	0.0251073	4.74623	2.07239e-06	1.8591e-05	protein_coding
ENSG00000171723	321.186	0.14398	0.03039	4.73774	2.16114e-06	1.9377e-05	protein_coding
ENSG00000129292	617.959	-0.117138	0.0247454	-4.73371	2.2045e-06	1.97554e-05	protein_coding
ENSG00000162302	219.338	0.188432	0.0398206	4.73202	2.22293e-06	1.99102e-05	protein_coding
ENSG00000110446	106.355	-0.236484	0.0500074	-4.72898	2.25654e-06	2.02008e-05	protein_coding
ENSG00000266680	75.754	-0.287216	0.0608196	-4.72243	2.33046e-06	2.08516e-05	lncRNA
ENSG00000250056	60.0343	-0.351157	0.0743993	-4.71989	2.3597e-06	2.11022e-05	lncRNA
ENSG00000115525	241.971	-0.161054	0.0341352	-4.71812	2.38039e-06	2.12582e-05	protein_coding
ENSG00000122034	836.594	-0.120665	0.0255751	-4.71808	2.38085e-06	2.12582e-05	protein_coding
ENSG00000171174	104.842	-0.251115	0.0532229	-4.71817	2.37981e-06	2.12582e-05	protein_coding
ENSG00000249353	82.4569	0.287975	0.0610566	4.71652	2.39915e-06	2.14105e-05	processed_pseudogene
ENSG00000198168	116.753	-0.240381	0.0509831	-4.71491	2.41815e-06	2.15688e-05	protein_coding
ENSG00000092531	275.998	-0.159496	0.0338518	-4.71159	2.45787e-06	2.19047e-05	protein_coding
ENSG00000101888	75.1035	-0.284193	0.0603182	-4.71155	2.45835e-06	2.19047e-05	protein_coding
ENSG00000145826	59.7709	-0.352103	0.0747567	-4.70999	2.47728e-06	2.20619e-05	protein_coding
ENSG00000215156	222.771	0.270735	0.0574984	4.70857	2.4946e-06	2.22047e-05	processed_pseudogene
ENSG00000114054	694.66	-0.116246	0.0246933	-4.70759	2.50661e-06	2.23e-05	protein_coding
ENSG00000187555	1393.82	0.0789848	0.016779	4.70736	2.50949e-06	2.2314e-05	protein_coding
ENSG00000100504	1098.29	-0.0807403	0.0171526	-4.70717	2.51185e-06	2.23235e-05	protein_coding
ENSG00000163029	984.322	-0.109834	0.0233346	-4.70691	2.51499e-06	2.23399e-05	protein_coding
ENSG00000035664	202.728	0.179552	0.0382052	4.69966	2.60597e-06	2.3136e-05	protein_coding
ENSG00000091483	940.349	-0.101435	0.0215952	-4.69712	2.6385e-06	2.34128e-05	protein_coding
ENSG00000100523	349.947	0.14912	0.0317538	4.69611	2.65162e-06	2.3517e-05	protein_coding
ENSG00000196313	322.986	0.143063	0.0304666	4.69574	2.65646e-06	2.35478e-05	protein_coding
ENSG00000226380	86.9863	0.311544	0.0663611	4.69468	2.67023e-06	2.36576e-05	lncRNA
ENSG00000213281	1248.82	-0.107178	0.0228322	-4.69414	2.67728e-06	2.3708e-05	protein_coding
ENSG00000078018	184.867	0.241432	0.0514349	4.69394	2.67992e-06	2.3719e-05	protein_coding
ENSG00000125734	306.732	-0.16177	0.0344738	-4.69256	2.69813e-06	2.3868e-05	protein_coding
ENSG00000100372	254.532	0.163193	0.0347781	4.69242	2.69998e-06	2.38721e-05	protein_coding
ENSG00000129968	201.433	0.195109	0.0415822	4.69212	2.70386e-06	2.3894e-05	protein_coding
ENSG00000213923	177.856	0.186906	0.0398394	4.6915	2.71215e-06	2.3955e-05	protein_coding
ENSG00000148426	710.032	0.107955	0.0230356	4.68643	2.78014e-06	2.45429e-05	protein_coding
ENSG00000086475	421.05	-0.12709	0.0271211	-4.68603	2.78556e-06	2.45781e-05	protein_coding
ENSG00000138668	469.786	0.153523	0.0327682	4.68512	2.79793e-06	2.46746e-05	protein_coding
ENSG00000173153	527.43	0.130064	0.0277682	4.68394	2.81418e-06	2.48052e-05	protein_coding
ENSG00000122966	17.9968	-0.559757	0.119542	-4.6825	2.83393e-06	2.49665e-05	protein_coding
ENSG00000131732	380.002	-0.134487	0.0287234	-4.68215	2.83883e-06	2.49969e-05	protein_coding
ENSG00000121871	27.1979	-0.489465	0.104581	-4.68025	2.86519e-06	2.5216e-05	protein_coding
ENSG00000111450	217.539	0.170871	0.0365248	4.67822	2.89378e-06	2.54546e-05	protein_coding
ENSG00000100938	464.42	-0.12733	0.0272209	-4.67767	2.90159e-06	2.55102e-05	protein_coding
ENSG00000056097	1301.58	-0.0838707	0.0179354	-4.67626	2.92159e-06	2.56729e-05	protein_coding
ENSG00000111331	216.593	-0.276024	0.0590412	-4.67511	2.93795e-06	2.58036e-05	protein_coding
ENSG00000110395	343.776	0.138258	0.0295755	4.67473	2.94337e-06	2.5838e-05	protein_coding
ENSG00000130270	98.5866	0.237753	0.0508627	4.6744	2.94813e-06	2.58665e-05	protein_coding
ENSG00000099810	405.467	0.123711	0.0264684	4.6739	2.95528e-06	2.5916e-05	protein_coding
ENSG00000162066	102.711	0.274931	0.0588487	4.67182	2.98545e-06	2.61672e-05	protein_coding
ENSG00000173531	553.723	-0.190609	0.0408076	-4.67091	2.99863e-06	2.62673e-05	protein_coding
ENSG00000262445	19.9627	-0.544522	0.116579	-4.67082	2.99993e-06	2.62673e-05	lncRNA
ENSG00000100811	1220.37	0.079498	0.0170335	4.66717	3.05379e-06	2.67253e-05	protein_coding
ENSG00000088451	195.638	-0.181723	0.0389463	-4.66599	3.07137e-06	2.68655e-05	protein_coding
ENSG00000153046	222.032	0.185078	0.0396663	4.66588	3.07298e-06	2.68659e-05	protein_coding
ENSG00000173559	595.948	0.154065	0.0330207	4.66571	3.07548e-06	2.68741e-05	protein_coding
ENSG00000198355	438.312	0.164673	0.0353218	4.66208	3.13036e-06	2.73397e-05	protein_coding
ENSG00000158545	356.343	0.127672	0.0274013	4.65934	3.17222e-06	2.76913e-05	protein_coding
ENSG00000269506	29.0109	0.470799	0.101067	4.65827	3.1887e-06	2.7821e-05	lncRNA
ENSG00000165471	31.7984	-0.447258	0.0960192	-4.658	3.1929e-06	2.78435e-05	protein_coding
ENSG00000213047	272.393	-0.169151	0.0363225	-4.65692	3.20979e-06	2.79766e-05	protein_coding
ENSG00000149547	1156.49	-0.0854588	0.0183525	-4.65654	3.21576e-06	2.80144e-05	protein_coding
ENSG00000053770	731.881	-0.129966	0.0279246	-4.65416	3.25305e-06	2.8325e-05	protein_coding
ENSG00000100029	889.332	0.10145	0.0217985	4.65399	3.25575e-06	2.83341e-05	protein_coding
ENSG00000233695	28.1478	-0.481936	0.1037	-4.64742	3.36111e-06	2.92362e-05	lncRNA
ENSG00000167202	820.13	-0.100623	0.0216605	-4.64546	3.3932e-06	2.95004e-05	protein_coding
ENSG00000102316	273.993	-0.159816	0.0344084	-4.64466	3.4063e-06	2.95993e-05	protein_coding
ENSG00000173258	190.445	0.209807	0.0451861	4.64318	3.43088e-06	2.97979e-05	protein_coding
ENSG00000097007	613.036	0.118922	0.025616	4.64248	3.44247e-06	2.9879e-05	protein_coding
ENSG00000117448	1005.31	-0.127476	0.0274589	-4.64241	3.4437e-06	2.9879e-05	protein_coding
ENSG00000008382	73.5937	-0.275294	0.0593514	-4.63837	3.51176e-06	3.04542e-05	protein_coding
ENSG00000142089	1915.53	-0.0949989	0.0204826	-4.63804	3.51732e-06	3.0487e-05	protein_coding
ENSG00000148450	141.598	-0.211668	0.0456451	-4.63726	3.53051e-06	3.05859e-05	protein_coding
ENSG00000287796	12.2268	-0.724235	0.156185	-4.63703	3.53446e-06	3.06047e-05	lncRNA
ENSG00000134389	42.9349	-0.371179	0.0800587	-4.63634	3.54631e-06	3.06918e-05	protein_coding
ENSG00000198933	49.0228	0.344749	0.0743662	4.63583	3.55504e-06	3.07519e-05	protein_coding
ENSG00000124193	695.249	-0.111083	0.023971	-4.63408	3.58531e-06	3.09981e-05	protein_coding
ENSG00000102780	325.901	0.164359	0.0354816	4.63223	3.61755e-06	3.12612e-05	protein_coding
ENSG00000121486	278.097	-0.145498	0.0314181	-4.63103	3.63857e-06	3.1427e-05	protein_coding
ENSG00000143493	270.786	-0.159287	0.0343986	-4.63061	3.64582e-06	3.14738e-05	protein_coding
ENSG00000172893	1034.13	0.105026	0.0226838	4.63	3.65662e-06	3.15512e-05	protein_coding
ENSG00000167716	581.763	0.145751	0.0314816	4.62972	3.66163e-06	3.15786e-05	protein_coding
ENSG00000137673	25.3012	-0.490004	0.105894	-4.62731	3.70454e-06	3.19326e-05	protein_coding
ENSG00000118961	238.703	-0.163635	0.0353706	-4.6263	3.72258e-06	3.2072e-05	protein_coding
ENSG00000170275	589.808	0.104663	0.0226284	4.62528	3.74095e-06	3.22142e-05	protein_coding
ENSG00000075275	84.1352	-0.266529	0.0576355	-4.62439	3.757e-06	3.23362e-05	protein_coding
ENSG00000243083	5.2365	-1.04726	0.22654	-4.62286	3.7849e-06	3.256e-05	lncRNA
ENSG00000253669	34.5028	0.415499	0.0899054	4.62152	3.80943e-06	3.27546e-05	lncRNA
[truncated: 3,416 more rows]
