# Supplementary material for: Identification of Accessible Hepatic Gene Signatures for Interindividual Variations in Nutrigenomic Response to Dietary Supplementation of Omega-3 Fatty Acids
Source: Cells. 2021 Feb 22;10(2):467. doi: 10.3390/cells10020467 (PMC7926558; doi:10.3390/cells10020467)
Supplement: Supplementary file 1 [file cells-10-00467-s001.zip › cells-1094174-resubmitted supplementary/Supplementary data/020221_supplementary Data_3.xlsx]

## Sheet: DHA_downregulted lncRNAs
Ensembl Gene ID	baseMean	log2FoldChange	lfcSE	stat	pvalue	padj	gene_type	log10(padj)
ENSG00000229775	7.32246	-1.1247	0.211471	-5.31846	1.05e-07	1.57e-06	lncRNA	5.8041
ENSG00000260886	22.4987	-0.887038	0.113873	-7.78968	6.72e-15	2.46e-13	lncRNA	12.6091
ENSG00000280837	86.1603	-0.874781	0.0586613	-14.9124	2.74e-50	5.6e-48	lncRNA	47.2518
ENSG00000257940	5.81115	-0.866219	0.232001	-3.73369	0.000188695	0.0014089	lncRNA	2.85112
ENSG00000254990	8.14054	-0.848395	0.190436	-4.45502	8.39e-06	8.72e-05	lncRNA	4.05948
ENSG00000251393	5.06008	-0.819812	0.248114	-3.30417	0.000952567	0.00572073	lncRNA	2.24255
ENSG00000248685	5.4234	-0.810933	0.232575	-3.48676	0.000488908	0.00321967	lncRNA	2.49219
ENSG00000255507	5.84366	-0.809285	0.214249	-3.7773	0.000158536	0.00121432	lncRNA	2.91567
ENSG00000285737	6.12712	-0.791375	0.228796	-3.45887	0.000542447	0.00351435	lncRNA	2.45415
ENSG00000267397	5.41266	-0.776259	0.236881	-3.277	0.00104917	0.00621834	lncRNA	2.20633
ENSG00000235823	10.7142	-0.764591	0.167927	-4.55312	5.29e-06	5.77e-05	lncRNA	4.23882
ENSG00000287558	13.3591	-0.762927	0.152485	-5.0033	5.64e-07	7.42e-06	lncRNA	5.1296
ENSG00000232448	4.5569	-0.749865	0.247845	-3.02554	0.00248191	0.0127836	lncRNA	1.89335
ENSG00000255136	6.2841	-0.745371	0.199624	-3.73387	0.000188563	0.00140853	lncRNA	2.85123
ENSG00000231992	10.9242	-0.723955	0.153897	-4.70416	2.55e-06	2.99e-05	lncRNA	4.52433
ENSG00000258733	10.4237	-0.72385	0.171383	-4.22359	2.4e-05	0.000224608	lncRNA	3.64857
ENSG00000227906	32.0064	-0.707163	0.0997696	-7.08797	1.36e-12	3.89e-11	lncRNA	10.4101
ENSG00000285999	12.8217	-0.702979	0.157627	-4.45978	8.2e-06	8.56e-05	lncRNA	4.06753
ENSG00000287190	11.4926	-0.693187	0.15725	-4.40818	1.04e-05	0.000106018	lncRNA	3.97462
ENSG00000248810	97.1255	-0.690862	0.0573535	-12.0457	2.04e-33	2.25e-31	lncRNA	30.6478
ENSG00000272989	10.9099	-0.684949	0.163302	-4.19438	2.74e-05	0.000252304	lncRNA	3.59808
ENSG00000261229	5.62786	-0.680306	0.222993	-3.0508	0.00228232	0.0118999	lncRNA	1.92446
ENSG00000286802	27.3417	-0.679255	0.114729	-5.92054	3.21e-09	6.01e-08	lncRNA	7.22113
ENSG00000261105	6.78079	-0.67085	0.219625	-3.05452	0.0022542	0.0117826	lncRNA	1.92876
ENSG00000286846	8.49381	-0.670725	0.175932	-3.81241	0.000137619	0.0010708	lncRNA	2.97029
ENSG00000228793	10.0432	-0.647552	0.166381	-3.89199	9.94e-05	0.000798547	lncRNA	3.0977
ENSG00000232667	11.8939	-0.630781	0.167667	-3.76211	0.000168489	0.00127858	lncRNA	2.89327
ENSG00000254340	10.6357	-0.628515	0.171428	-3.66636	0.00024603	0.00177232	lncRNA	2.75146
ENSG00000243083	5.2365	-0.623853	0.211728	-2.94649	0.00321401	0.015943	lncRNA	1.79743
ENSG00000275431	10.1081	-0.616634	0.177393	-3.47609	0.00050879	0.00332386	lncRNA	2.47836
ENSG00000258912	5.42735	-0.609957	0.222332	-2.74345	0.00607975	0.0271637	lncRNA	1.56601
ENSG00000287696	5.37081	-0.601068	0.233387	-2.57541	0.010012	0.0404338	lncRNA	1.39325
ENSG00000223642	12.0035	-0.599282	0.153257	-3.91029	9.22e-05	0.00074915	lncRNA	3.12543
ENSG00000264924	8.9504	-0.5975	0.183756	-3.25159	0.0011476	0.00672059	lncRNA	2.17259
ENSG00000287979	8.26009	-0.592871	0.196441	-3.01806	0.00254402	0.0130372	lncRNA	1.88482
ENSG00000269570	11.9676	-0.586587	0.157556	-3.72304	0.000196838	0.00145956	lncRNA	2.83578
ENSG00000281831	6.58422	-0.584669	0.19959	-2.92935	0.00339668	0.0167332	lncRNA	1.77642
ENSG00000253666	11.9775	-0.579068	0.158879	-3.64472	0.000267686	0.00190675	lncRNA	2.71971
ENSG00000288046	7.03441	-0.578761	0.198798	-2.9113	0.00359925	0.0174954	lncRNA	1.75708
ENSG00000278765	7.3831	-0.562096	0.207288	-2.71167	0.00669459	0.0293718	lncRNA	1.53207
ENSG00000224417	12.5169	-0.561077	0.140929	-3.98127	6.85e-05	0.000570841	lncRNA	3.24348
ENSG00000287796	12.2268	-0.558645	0.153582	-3.63743	0.000275375	0.00195423	lncRNA	2.70902
ENSG00000277130	6.26674	-0.555984	0.207406	-2.68065	0.00734791	0.0316451	lncRNA	1.49969
ENSG00000250436	57.6142	-0.555563	0.0698688	-7.95152	1.84e-15	7.2e-14	lncRNA	13.1427
ENSG00000272402	6.10649	-0.552478	0.21828	-2.53105	0.0113721	0.0448621	lncRNA	1.34812
ENSG00000249364	83.2731	-0.539483	0.0609913	-8.84525	9.13e-19	4.67e-17	lncRNA	16.3307
ENSG00000239946	7.43012	-0.537604	0.199315	-2.69726	0.00699128	0.0304141	lncRNA	1.51692
ENSG00000285219	50.8368	-0.523708	0.0795276	-6.58523	4.54e-11	1.09e-09	lncRNA	8.96257
ENSG00000286843	38.1558	-0.519987	0.093493	-5.56177	2.67e-08	4.36e-07	lncRNA	6.36051
ENSG00000273792	11.5534	-0.519505	0.172063	-3.01928	0.00253378	0.0130002	lncRNA	1.88605
ENSG00000226471	9.68938	-0.517629	0.162639	-3.18269	0.00145916	0.00819877	lncRNA	2.08625
ENSG00000236333	26.9289	-0.514892	0.101528	-5.07143	3.95e-07	5.32e-06	lncRNA	5.27409
ENSG00000287554	7.6478	-0.505887	0.195426	-2.58863	0.00963572	0.039209	lncRNA	1.40661
ENSG00000284747	78.6261	-0.505607	0.0707238	-7.14904	8.74e-13	2.55e-11	lncRNA	10.5935
ENSG00000245552	16.6979	-0.497144	0.131002	-3.79494	0.000147678	0.00113927	lncRNA	2.94337
ENSG00000283052	8.25134	-0.493622	0.19051	-2.59105	0.00956827	0.0389714	lncRNA	1.40925
ENSG00000246225	10.2151	-0.493372	0.173132	-2.84968	0.00437634	0.020614	lncRNA	1.68584
ENSG00000237413	16.9219	-0.492719	0.126458	-3.89631	9.77e-05	0.000786895	lncRNA	3.10408
ENSG00000203279	7.94999	-0.490883	0.188233	-2.60784	0.00911145	0.0375648	lncRNA	1.42522
ENSG00000245105	13.1331	-0.48995	0.142848	-3.42988	0.000603846	0.00384974	lncRNA	2.41457
ENSG00000286625	16.7222	-0.483854	0.12967	-3.73143	0.000190395	0.00141975	lncRNA	2.84779
ENSG00000250696	68.8683	-0.480887	0.0746771	-6.43955	1.2e-10	2.7e-09	lncRNA	8.56864
ENSG00000241388	158.915	-0.478943	0.0506176	-9.46199	3.02e-21	1.82e-19	lncRNA	18.7399
ENSG00000228061	11.1419	-0.478307	0.167466	-2.85614	0.00428822	0.0202712	lncRNA	1.69312
ENSG00000261366	10.4689	-0.470668	0.171745	-2.74051	0.00613443	0.0273582	lncRNA	1.56291
ENSG00000267980	9.65657	-0.470198	0.164041	-2.86634	0.0041525	0.0197513	lncRNA	1.7044
ENSG00000229711	12.5133	-0.468542	0.153112	-3.06012	0.00221248	0.0116223	lncRNA	1.93471
ENSG00000272129	10.5324	-0.463478	0.157705	-2.9389	0.00329383	0.016306	lncRNA	1.78765
ENSG00000273599	52.0969	-0.463128	0.0833855	-5.55406	2.79e-08	4.54e-07	lncRNA	6.34294
ENSG00000265943	18.5523	-0.461681	0.128129	-3.60324	0.000314274	0.00218871	lncRNA	2.65981
ENSG00000272604	11.655	-0.460275	0.154712	-2.97504	0.0029295	0.0147143	lncRNA	1.83226
ENSG00000248740	11.666	-0.458268	0.16689	-2.74593	0.00603404	0.0269875	lncRNA	1.56884
ENSG00000236790	46.6498	-0.456586	0.0891691	-5.12046	3.05e-07	4.2e-06	lncRNA	5.37675
ENSG00000281344	152.706	-0.453273	0.0507015	-8.94003	3.89e-19	2.04e-17	lncRNA	16.6904
ENSG00000262995	11.4912	-0.451343	0.147838	-3.05296	0.00226593	0.0118344	lncRNA	1.92686
ENSG00000236064	8.75193	-0.450289	0.180291	-2.49757	0.0125049	0.0484413	lncRNA	1.31478
ENSG00000241135	17.7377	-0.446529	0.124667	-3.58177	0.000341279	0.00235579	lncRNA	2.62786
ENSG00000236520	11.7228	-0.44638	0.152686	-2.92351	0.00346104	0.0169724	lncRNA	1.77026
ENSG00000233695	28.1478	-0.445544	0.103911	-4.28773	1.81e-05	0.00017499	lncRNA	3.75699
ENSG00000272498	14.3954	-0.443605	0.145524	-3.04833	0.00230117	0.0119893	lncRNA	1.92121
ENSG00000261012	100.944	-0.442531	0.0541324	-8.17497	2.96e-16	1.23e-14	lncRNA	13.9101
ENSG00000236756	10.1348	-0.437536	0.163982	-2.66819	0.00762607	0.0325738	lncRNA	1.48713
ENSG00000223387	10.5188	-0.432977	0.159215	-2.71944	0.00653926	0.0288345	lncRNA	1.54009
ENSG00000243818	42.4892	-0.431912	0.0827261	-5.22098	1.78e-07	2.56e-06	lncRNA	5.59176
ENSG00000246859	30.4579	-0.43131	0.0966634	-4.46198	8.12e-06	8.49e-05	lncRNA	4.07109
ENSG00000225855	81.5632	-0.430552	0.0587526	-7.32822	2.33e-13	7.21e-12	lncRNA	11.1421
ENSG00000235669	42.7132	-0.429983	0.0868341	-4.95178	7.35e-07	9.45e-06	lncRNA	5.02457
ENSG00000229425	11.6624	-0.429753	0.153856	-2.7932	0.00521886	0.0238823	lncRNA	1.62192
ENSG00000262966	13.0584	-0.427985	0.14347	-2.9831	0.00285348	0.0143787	lncRNA	1.84228
ENSG00000259293	31.4619	-0.427612	0.0959614	-4.45608	8.35e-06	8.69e-05	lncRNA	4.06098
ENSG00000255240	32.4669	-0.427335	0.0947267	-4.51124	6.45e-06	6.9e-05	lncRNA	4.16115
ENSG00000279932	38.4847	-0.4272	0.0881167	-4.84811	1.25e-06	1.54e-05	lncRNA	4.81248
ENSG00000287032	9.89463	-0.424879	0.165571	-2.56615	0.0102835	0.0413844	lncRNA	1.38316
ENSG00000197099	43.0761	-0.42087	0.0819685	-5.13453	2.83e-07	3.93e-06	lncRNA	5.40561
ENSG00000251165	24.66	-0.419509	0.103494	-4.05346	5.05e-05	0.000435872	lncRNA	3.36064
ENSG00000270605	21.6111	-0.419255	0.113548	-3.69231	0.000222226	0.00162261	lncRNA	2.78979
ENSG00000285367	14.1606	-0.418527	0.138041	-3.03191	0.00243013	0.0125508	lncRNA	1.90133
ENSG00000271147	27.4861	-0.418093	0.105036	-3.98048	6.88e-05	0.000572456	lncRNA	3.24226
ENSG00000259481	18.4969	-0.417377	0.122802	-3.39877	0.000676901	0.00425396	lncRNA	2.37121
ENSG00000276980	140.12	-0.416196	0.0486646	-8.55234	1.21e-17	5.66e-16	lncRNA	15.2472
ENSG00000267724	20.7789	-0.414565	0.120708	-3.43444	0.000593783	0.00379544	lncRNA	2.42074
ENSG00000266850	33.9368	-0.413943	0.0914818	-4.52487	6.04e-06	6.52e-05	lncRNA	4.18575
ENSG00000235269	37.3024	-0.410917	0.0920934	-4.46196	8.12e-06	8.49e-05	lncRNA	4.07109
ENSG00000232656	21.4209	-0.406696	0.115055	-3.5348	0.000408087	0.00275824	lncRNA	2.55937
ENSG00000259476	13.4701	-0.405588	0.150478	-2.69532	0.00703206	0.0305761	lncRNA	1.51462
ENSG00000271964	12.4612	-0.403731	0.149254	-2.705	0.00683051	0.0298355	lncRNA	1.52527
ENSG00000281404	19.2673	-0.40344	0.123398	-3.26941	0.00107772	0.00637213	lncRNA	2.19572
ENSG00000285744	93.3369	-0.403287	0.0530899	-7.5963	3.05e-14	1.05e-12	lncRNA	11.9788
ENSG00000263096	13.3921	-0.40317	0.140684	-2.86578	0.00415981	0.019761	lncRNA	1.70419
ENSG00000257097	20.0967	-0.394336	0.119294	-3.30558	0.000947801	0.00569609	lncRNA	2.24442
ENSG00000177738	12.0847	-0.389856	0.150252	-2.59468	0.00946784	0.038654	lncRNA	1.41281
ENSG00000253878	30.4531	-0.388004	0.0962705	-4.03035	5.57e-05	0.00047554	lncRNA	3.32281
ENSG00000232295	12.2384	-0.387477	0.146194	-2.65043	0.00803891	0.0338991	lncRNA	1.46981
ENSG00000226627	15.4422	-0.383656	0.148106	-2.59042	0.00958598	0.039033	lncRNA	1.40857
ENSG00000258867	463.542	-0.382661	0.0279552	-13.6884	1.19e-42	1.95e-40	lncRNA	39.71
ENSG00000260971	31.1109	-0.381495	0.106785	-3.57257	0.000353493	0.00243228	lncRNA	2.61399
ENSG00000269950	13.0746	-0.379366	0.146596	-2.58783	0.0096582	0.0392543	lncRNA	1.40611
ENSG00000285679	20.7816	-0.36758	0.115325	-3.18734	0.00143589	0.00808028	lncRNA	2.09257
ENSG00000255248	35.074	-0.366163	0.0885155	-4.13671	3.52e-05	0.000317554	lncRNA	3.49818
ENSG00000233215	82.1252	-0.360811	0.0636591	-5.66785	1.45e-08	2.46e-07	lncRNA	6.60906
ENSG00000267391	815.501	-0.359552	0.0272105	-13.2137	7.31e-40	1.06e-37	lncRNA	36.9747
ENSG00000251139	18.399	-0.358939	0.119038	-3.01533	0.00256701	0.0131354	lncRNA	1.88156
ENSG00000249207	60.4577	-0.357658	0.0750254	-4.76716	1.87e-06	2.23e-05	lncRNA	4.6517
ENSG00000248898	17.213	-0.354428	0.131794	-2.68925	0.00716129	0.0310395	lncRNA	1.50809
ENSG00000236882	118.344	-0.35231	0.0548004	-6.42896	1.28e-10	2.89e-09	lncRNA	8.5391
ENSG00000257354	26.8308	-0.351616	0.114965	-3.05847	0.00222473	0.0116652	lncRNA	1.93311
ENSG00000214188	14.8262	-0.351381	0.137201	-2.56106	0.0104352	0.0418772	lncRNA	1.37802
ENSG00000260920	15.2608	-0.351079	0.135669	-2.58776	0.00966026	0.0392543	lncRNA	1.40611
ENSG00000237767	181.085	-0.35085	0.0437954	-8.0111	1.14e-15	4.52e-14	lncRNA	13.3449
ENSG00000287957	50.4322	-0.349815	0.0790635	-4.42448	9.67e-06	9.93e-05	lncRNA	4.00305
ENSG00000250328	31.1067	-0.349797	0.0956992	-3.65517	0.000257008	0.00184214	lncRNA	2.73468
ENSG00000235609	20.0276	-0.347818	0.117693	-2.95529	0.00312374	0.0155535	lncRNA	1.80817
ENSG00000234840	33.4302	-0.346196	0.088993	-3.89015	0.000100182	0.000803512	lncRNA	3.09501
ENSG00000260850	33.6092	-0.345459	0.0903375	-3.82409	0.000131255	0.00102779	lncRNA	2.98809
ENSG00000267675	23.5974	-0.340942	0.106991	-3.18665	0.00143929	0.00809508	lncRNA	2.09178
ENSG00000273284	22.3599	-0.338502	0.111334	-3.04041	0.00236255	0.0122533	lncRNA	1.91175
ENSG00000233008	39.8365	-0.337552	0.0884628	-3.81575	0.000135769	0.00105832	lncRNA	2.97538
ENSG00000247199	22.2855	-0.336428	0.117284	-2.86849	0.00412439	0.019648	lncRNA	1.70668
ENSG00000286314	19.3732	-0.335333	0.125685	-2.66805	0.00762925	0.0325793	lncRNA	1.48706
ENSG00000236345	23.2907	-0.33473	0.10889	-3.07401	0.00211201	0.0111765	lncRNA	1.95169
ENSG00000287735	21.2331	-0.327165	0.122708	-2.6662	0.00767147	0.0327352	lncRNA	1.48499
ENSG00000261618	135.26	-0.327074	0.04868	-6.71886	1.83e-11	4.59e-10	lncRNA	9.33819
ENSG00000232451	53.085	-0.327012	0.0724214	-4.5154	6.32e-06	6.78e-05	lncRNA	4.16877
ENSG00000249096	90.8092	-0.326772	0.0571715	-5.71564	1.09e-08	1.9e-07	lncRNA	6.72125
ENSG00000248538	73.3008	-0.325977	0.0654381	-4.98145	6.31e-07	8.21e-06	lncRNA	5.08566
ENSG00000235726	17.033	-0.323931	0.129878	-2.49411	0.0126274	0.0488018	lncRNA	1.31156
ENSG00000286271	26.6061	-0.321488	0.102213	-3.14527	0.00165932	0.00911489	lncRNA	2.04025
ENSG00000215483	15.9417	-0.320189	0.127282	-2.51559	0.0118834	0.0465267	lncRNA	1.3323
ENSG00000270084	27.8613	-0.315222	0.102705	-3.06921	0.00214625	0.0113288	lncRNA	1.94582
ENSG00000272918	38.8052	-0.314512	0.0866785	-3.62849	0.000285079	0.00201477	lncRNA	2.69577
ENSG00000267106	37.4183	-0.313455	0.0845208	-3.70861	0.000208398	0.00153402	lncRNA	2.81417
ENSG00000232995	17.1376	-0.312271	0.121812	-2.56355	0.0103607	0.0416368	lncRNA	1.38052
ENSG00000225756	20.6182	-0.309921	0.115135	-2.6918	0.00710686	0.0308466	lncRNA	1.51079
ENSG00000266010	32.474	-0.3042	0.0909796	-3.34361	0.000826971	0.00507099	lncRNA	2.29491
ENSG00000226367	21.3414	-0.30222	0.120775	-2.50233	0.0123378	0.0479235	lncRNA	1.31945
ENSG00000233967	35.0685	-0.299777	0.0909253	-3.29696	0.000977374	0.0058452	lncRNA	2.2332
ENSG00000267136	88.9891	-0.299296	0.0635288	-4.71119	2.46e-06	2.9e-05	lncRNA	4.5376
ENSG00000215386	361.197	-0.299156	0.0357011	-8.37946	5.32e-17	2.37e-15	lncRNA	14.6253
ENSG00000187185	26.599	-0.297407	0.102064	-2.91394	0.00356901	0.0173878	lncRNA	1.75976
ENSG00000238102	65.9685	-0.29189	0.0690101	-4.22968	2.34e-05	0.000219686	lncRNA	3.6582
ENSG00000239653	49.8221	-0.289848	0.0756182	-3.83304	0.000126568	0.000993353	lncRNA	3.0029
ENSG00000254231	25.7582	-0.284956	0.103985	-2.74035	0.00613743	0.0273645	lncRNA	1.56281
ENSG00000286003	33.9072	-0.28425	0.107163	-2.65249	0.00798999	0.0337177	lncRNA	1.47214
ENSG00000204682	83.289	-0.281501	0.061665	-4.565	5e-06	5.5e-05	lncRNA	4.25964
ENSG00000254343	28.6452	-0.280235	0.0948674	-2.95396	0.00313722	0.0156026	lncRNA	1.8068
ENSG00000260401	25.174	-0.279976	0.101225	-2.76588	0.00567689	0.0257045	lncRNA	1.58999
ENSG00000179577	23.8293	-0.277703	0.106336	-2.61157	0.00901283	0.0372475	lncRNA	1.4289
ENSG00000233110	55.5574	-0.27722	0.0724988	-3.82379	0.000131418	0.0010286	lncRNA	2.98775
ENSG00000261553	38.901	-0.275132	0.0860077	-3.19892	0.00137943	0.00781463	lncRNA	2.10709
ENSG00000285636	33.047	-0.271902	0.100356	-2.70939	0.00674079	0.0295111	lncRNA	1.53001
ENSG00000287933	63.9715	-0.266043	0.0678037	-3.92372	8.72e-05	0.000712574	lncRNA	3.14717
ENSG00000246379	27.4638	-0.264776	0.0976896	-2.71038	0.00672063	0.0294454	lncRNA	1.53098
ENSG00000284418	66.7923	-0.255538	0.0675166	-3.78481	0.000153824	0.00118138	lncRNA	2.92761
ENSG00000223901	65.4403	-0.24905	0.0694143	-3.58787	0.000333387	0.00230965	lncRNA	2.63645
ENSG00000233860	44.4406	-0.239888	0.0855276	-2.8048	0.0050348	0.0232514	lncRNA	1.63355
ENSG00000256811	32.9593	-0.239668	0.0911085	-2.63058	0.00852401	0.0355177	lncRNA	1.44955
ENSG00000230623	166.467	-0.238728	0.0450842	-5.29516	1.19e-07	1.76e-06	lncRNA	5.75449
ENSG00000175611	37.589	-0.238583	0.0878823	-2.7148	0.00663162	0.0291818	lncRNA	1.53489
ENSG00000236200	40.0493	-0.238249	0.0836763	-2.84727	0.00440955	0.020742	lncRNA	1.68315
ENSG00000228065	50.1279	-0.235715	0.0729323	-3.23196	0.00122943	0.00711498	lncRNA	2.14783
ENSG00000259673	67.9044	-0.23486	0.0643098	-3.65201	0.000260192	0.00186341	lncRNA	2.72969
ENSG00000272167	41.3729	-0.233976	0.0857544	-2.72844	0.00636345	0.0281677	lncRNA	1.55025
ENSG00000233237	567.216	-0.233299	0.0277429	-8.40933	4.12e-17	1.86e-15	lncRNA	14.7305
ENSG00000272622	41.0409	-0.22664	0.0889106	-2.54907	0.010801	0.0430437	lncRNA	1.36609
ENSG00000270321	57.3887	-0.226454	0.0820243	-2.76082	0.00576564	0.026031	lncRNA	1.58451
ENSG00000281207	54.2354	-0.224484	0.0740596	-3.03113	0.00243644	0.0125776	lncRNA	1.9004
ENSG00000233184	52.9747	-0.222938	0.0734535	-3.03509	0.00240464	0.0124266	lncRNA	1.90565
ENSG00000197536	75.6854	-0.221601	0.0694431	-3.19112	0.00141724	0.00799724	lncRNA	2.09706
ENSG00000224043	52.5017	-0.220405	0.0718022	-3.06961	0.0021434	0.0113182	lncRNA	1.94622
ENSG00000273015	82.9367	-0.217569	0.0609169	-3.57157	0.000354851	0.00243772	lncRNA	2.61302
ENSG00000253284	98.2387	-0.214223	0.0638471	-3.35526	0.000792915	0.00488131	lncRNA	2.31146
ENSG00000261324	86.8982	-0.213448	0.0635864	-3.35682	0.000788442	0.00485726	lncRNA	2.31361
ENSG00000248049	88.0852	-0.209854	0.058903	-3.5627	0.000367062	0.00251557	lncRNA	2.59936
ENSG00000287200	49.8404	-0.197414	0.0703544	-2.80599	0.00501617	0.0231831	lncRNA	1.63483
ENSG00000264112	83.2123	-0.197368	0.0626076	-3.15246	0.00161901	0.00894202	lncRNA	2.04856
ENSG00000266680	75.754	-0.196894	0.0604945	-3.25474	0.00113496	0.00665793	lncRNA	2.17666
ENSG00000238133	62.3767	-0.194524	0.0727802	-2.67276	0.00752289	0.0322363	lncRNA	1.49165
ENSG00000237949	47.7088	-0.193108	0.0754444	-2.55961	0.010479	0.0420118	lncRNA	1.37663
ENSG00000281026	110.224	-0.189706	0.0580973	-3.26532	0.00109341	0.0064494	lncRNA	2.19048
ENSG00000235903	158.188	-0.187665	0.0421239	-4.45508	8.39e-06	8.72e-05	lncRNA	4.05948
ENSG00000243694	114.267	-0.183389	0.0481216	-3.81095	0.000138435	0.00107666	lncRNA	2.96792
ENSG00000284428	76.3149	-0.183234	0.0627097	-2.92195	0.00347853	0.0170394	lncRNA	1.76855
ENSG00000271533	150.578	-0.176335	0.0511907	-3.44466	0.000571783	0.00368082	lncRNA	2.43405
ENSG00000231607	93.0864	-0.175438	0.0528203	-3.32141	0.000895639	0.00542242	lncRNA	2.26581
ENSG00000247828	295.912	-0.173881	0.0369272	-4.70874	2.49e-06	2.93e-05	lncRNA	4.53313
ENSG00000287709	116.67	-0.171599	0.0500566	-3.42809	0.000607846	0.00387237	lncRNA	2.41202
ENSG00000225790	107.055	-0.161924	0.0565217	-2.86481	0.0041726	0.0198063	lncRNA	1.7032
ENSG00000259974	997.295	-0.160775	0.0220752	-7.28305	3.26e-13	9.95e-12	lncRNA	11.0022
ENSG00000251136	142.272	-0.158147	0.0533112	-2.96649	0.0030122	0.0150636	lncRNA	1.82207
ENSG00000250903	168.762	-0.155332	0.0441262	-3.52017	0.000431269	0.0028888	lncRNA	2.53928
ENSG00000167920	87.0065	-0.153635	0.0592223	-2.5942	0.00948113	0.0386898	lncRNA	1.4124
ENSG00000285967	77.4379	-0.153579	0.0589466	-2.60539	0.00917701	0.0377446	lncRNA	1.42315
ENSG00000179818	179.319	-0.149468	0.0412894	-3.62001	0.00029459	0.00207043	lncRNA	2.68394
ENSG00000251562	43181.7	-0.14198	0.0232271	-6.11268	9.8e-10	1.98e-08	lncRNA	7.70333
ENSG00000247556	1412.48	-0.141753	0.0192266	-7.37273	1.67e-13	5.29e-12	lncRNA	11.2765
ENSG00000241316	208.171	-0.136408	0.0425239	-3.20781	0.00133752	0.00763287	lncRNA	2.11731
ENSG00000253819	294.355	-0.134331	0.0510297	-2.63241	0.00847816	0.0353696	lncRNA	1.45137
ENSG00000224063	111.214	-0.133719	0.0534222	-2.50307	0.0123122	0.0478638	lncRNA	1.31999
ENSG00000247572	152.225	-0.131247	0.0494732	-2.65288	0.00798074	0.0336951	lncRNA	1.47243
ENSG00000224078	1853.36	-0.130005	0.0198144	-6.56113	5.34e-11	1.26e-09	lncRNA	8.89963
ENSG00000235501	171.343	-0.129869	0.042558	-3.05156	0.00227652	0.0118824	lncRNA	1.92509
ENSG00000230551	167.58	-0.12978	0.0474517	-2.73499	0.00623825	0.0277277	lncRNA	1.55709
ENSG00000197182	144.834	-0.127004	0.0456973	-2.77925	0.00544847	0.0247878	lncRNA	1.60576
ENSG00000253738	191.02	-0.123299	0.0421717	-2.92374	0.00345858	0.0169652	lncRNA	1.77044
ENSG00000284693	794.613	-0.123018	0.0205065	-5.99899	1.99e-09	3.82e-08	lncRNA	7.41794
ENSG00000230590	848.235	-0.121764	0.0365819	-3.32853	0.00087304	0.00531744	lncRNA	2.2743
ENSG00000259820	167.562	-0.115496	0.0431542	-2.67635	0.00744298	0.0319745	lncRNA	1.4952
ENSG00000235142	479.455	-0.101624	0.0291696	-3.4839	0.000494159	0.00324431	lncRNA	2.48888
ENSG00000284652	536.796	-0.0966667	0.0239456	-4.03693	5.42e-05	0.000464242	lncRNA	3.33326
ENSG00000269821	984.019	-0.0702196	0.0268075	-2.6194	0.00880834	0.0364726	lncRNA	1.43803

## Sheet: DHA_upregulated lncRNAs
Ensembl Gene ID	baseMean	log2FoldChange	lfcSE	stat	pvalue	padj	gene_type	log10(padj)
ENSG00000260032	2302.43	0.0594459	0.014581	4.07695	4.56e-05	0.000398322	lncRNA	3.39977
ENSG00000245532	64655.6	0.0800691	0.023969	3.34052	0.000836208	0.00512032	lncRNA	2.2907
ENSG00000255717	555.994	0.0831583	0.0303213	2.74257	0.00609605	0.0272012	lncRNA	1.56541
ENSG00000204054	377.998	0.083805	0.0332755	2.51852	0.011785	0.0462296	lncRNA	1.33508
ENSG00000163597	640.532	0.0875936	0.0240136	3.64767	0.000264625	0.00188964	lncRNA	2.72362
ENSG00000234741	977.254	0.0900863	0.0196734	4.5791	4.67e-06	5.18e-05	lncRNA	4.28567
ENSG00000177410	443.963	0.107769	0.0296342	3.63665	0.000276211	0.00195854	lncRNA	2.70807
ENSG00000231683	789.81	0.118075	0.0221788	5.32377	1.02e-07	1.53e-06	lncRNA	5.81531
ENSG00000189419	213.858	0.125473	0.0392372	3.1978	0.0013848	0.00783729	lncRNA	2.10583
ENSG00000196756	314.234	0.131138	0.031909	4.10976	3.96e-05	0.000352178	lncRNA	3.45324
ENSG00000281398	187.633	0.137734	0.0422924	3.25671	0.00112713	0.00661652	lncRNA	2.17937
ENSG00000228526	219.786	0.144291	0.0385245	3.74543	0.000180083	0.00135341	lncRNA	2.86857
ENSG00000231721	180.913	0.145963	0.0446604	3.2683	0.00108197	0.00639505	lncRNA	2.19416
ENSG00000174365	79.94	0.151194	0.0580847	2.603	0.00924132	0.0379102	lncRNA	1.42124
ENSG00000242086	368.249	0.158841	0.0337797	4.70228	2.57e-06	3.02e-05	lncRNA	4.51999
ENSG00000229656	159.401	0.158876	0.0488156	3.25462	0.00113544	0.00665844	lncRNA	2.17663
ENSG00000233016	220.79	0.161639	0.0361916	4.46621	7.96e-06	8.34e-05	lncRNA	4.07883
ENSG00000222041	97.387	0.163984	0.064668	2.53577	0.0112199	0.0443531	lncRNA	1.35308
ENSG00000255284	62.9461	0.169924	0.0670549	2.5341	0.0112735	0.0445243	lncRNA	1.3514
ENSG00000246451	119.851	0.170364	0.055666	3.06047	0.00220989	0.0116122	lncRNA	1.93508
ENSG00000232956	151.878	0.174232	0.0458167	3.80281	0.000143064	0.00110965	lncRNA	2.95482
ENSG00000234997	90.6083	0.175516	0.0610988	2.87266	0.00407037	0.0194337	lncRNA	1.71144
ENSG00000226380	86.9863	0.180659	0.0674104	2.67999	0.00736242	0.0316918	lncRNA	1.49905
ENSG00000278266	55.2905	0.182605	0.0692098	2.63843	0.00832913	0.0348663	lncRNA	1.45759
ENSG00000236753	105.607	0.183353	0.0515308	3.55812	0.000373518	0.00255473	lncRNA	2.59266
ENSG00000197989	203.607	0.186025	0.0383682	4.84841	1.24e-06	1.53e-05	lncRNA	4.81531
ENSG00000205622	81.8932	0.187533	0.0571529	3.28124	0.0010335	0.00613815	lncRNA	2.21196
ENSG00000226328	67.1134	0.187746	0.0630624	2.97715	0.00290944	0.0146221	lncRNA	1.83499
ENSG00000223891	64.2093	0.188834	0.067384	2.80236	0.00507297	0.0234079	lncRNA	1.63064
ENSG00000235899	129.184	0.192027	0.0482023	3.98378	6.78e-05	0.000566196	lncRNA	3.24703
ENSG00000269958	89.2254	0.192509	0.0596255	3.22863	0.00124385	0.00718873	lncRNA	2.14335
ENSG00000223546	75.1537	0.201767	0.0633034	3.1873	0.00143608	0.00808028	lncRNA	2.09257
ENSG00000250116	52.8032	0.202334	0.0739461	2.73623	0.00621466	0.0276372	lncRNA	1.55851
ENSG00000257135	53.4774	0.202937	0.0762181	2.66258	0.0077545	0.0329667	lncRNA	1.48192
ENSG00000286619	63.1588	0.208829	0.0694088	3.00869	0.00262376	0.0133899	lncRNA	1.87322
ENSG00000285106	56.6857	0.212465	0.0733517	2.89652	0.00377327	0.0181804	lncRNA	1.7404
ENSG00000224032	139.951	0.213821	0.0477005	4.48257	7.37e-06	7.77e-05	lncRNA	4.10958
ENSG00000287656	54.9639	0.215034	0.0699438	3.07439	0.00210937	0.0111659	lncRNA	1.9521
ENSG00000233223	35.5009	0.219917	0.0871312	2.52398	0.0116034	0.0455863	lncRNA	1.34117
ENSG00000260604	2113.72	0.225821	0.0209521	10.7779	4.38e-27	3.56e-25	lncRNA	24.4486
ENSG00000172965	123.236	0.227555	0.0559339	4.06829	4.74e-05	0.000411326	lncRNA	3.38581
ENSG00000270504	152.663	0.231574	0.0463764	4.99335	5.93e-07	7.78e-06	lncRNA	5.10902
ENSG00000267322	190.787	0.233186	0.0522675	4.4614	8.14e-06	8.51e-05	lncRNA	4.07007
ENSG00000233559	91.1788	0.234775	0.0581993	4.03398	5.48e-05	0.000469652	lncRNA	3.32822
ENSG00000270194	39.8897	0.235228	0.087647	2.68382	0.0072787	0.0314338	lncRNA	1.5026
ENSG00000247095	36.5785	0.23544	0.0897372	2.62367	0.00869891	0.0361414	lncRNA	1.442
ENSG00000263847	36.2201	0.244028	0.0958684	2.54545	0.0109137	0.0433721	lncRNA	1.36279
ENSG00000271395	75.9492	0.244476	0.0648779	3.76826	0.000164391	0.00125055	lncRNA	2.9029
ENSG00000271270	34.2026	0.247833	0.0892772	2.77599	0.00550341	0.0250311	lncRNA	1.60152
ENSG00000204528	38.4477	0.248379	0.0852922	2.91209	0.00359018	0.0174563	lncRNA	1.75805
ENSG00000224888	46.0866	0.249597	0.0779916	3.20031	0.00137278	0.00778983	lncRNA	2.10847
ENSG00000230844	33.3694	0.252797	0.0915099	2.76251	0.00573581	0.0259167	lncRNA	1.58642
ENSG00000238018	81.5865	0.253831	0.0630588	4.0253	5.69e-05	0.000484651	lncRNA	3.31457
ENSG00000251034	31.9964	0.255335	0.093771	2.72296	0.00646995	0.0285994	lncRNA	1.54364
ENSG00000284669	65.5548	0.255363	0.0673636	3.79082	0.000150152	0.00115524	lncRNA	2.93733
ENSG00000249859	179.448	0.261494	0.0507852	5.14903	2.62e-07	3.66e-06	lncRNA	5.43652
ENSG00000273179	67.7767	0.264622	0.0726038	3.64474	0.000267661	0.00190675	lncRNA	2.71971
ENSG00000262454	99.4224	0.267154	0.0523341	5.10478	3.31e-07	4.54e-06	lncRNA	5.34294
ENSG00000253669	34.5028	0.269987	0.0920064	2.93444	0.00334149	0.0165229	lncRNA	1.78191
ENSG00000287733	37.1098	0.272365	0.0828224	3.28855	0.00100707	0.00600606	lncRNA	2.22141
ENSG00000259953	30.2678	0.273708	0.0950113	2.8808	0.0039667	0.0190021	lncRNA	1.7212
ENSG00000243415	109.888	0.280763	0.0558566	5.0265	5e-07	6.62e-06	lncRNA	5.17914
ENSG00000235448	48.9447	0.284034	0.0825147	3.44223	0.000576949	0.00370802	lncRNA	2.43086
ENSG00000272079	23.4035	0.285289	0.105213	2.71155	0.006697	0.0293718	lncRNA	1.53207
ENSG00000268257	20.117	0.292145	0.115641	2.52632	0.0115266	0.0453424	lncRNA	1.3435
ENSG00000261051	169.745	0.300162	0.047777	6.28256	3.33e-10	7.13e-09	lncRNA	8.14691
ENSG00000253406	404.538	0.300399	0.0398838	7.53184	5e-14	1.7e-12	lncRNA	11.7696
ENSG00000240032	113.765	0.307184	0.0519439	5.91377	3.34e-09	6.23e-08	lncRNA	7.20551
ENSG00000267519	115.276	0.311391	0.0559386	5.56666	2.6e-08	4.24e-07	lncRNA	6.37263
ENSG00000235027	28.3794	0.311776	0.0989936	3.14946	0.00163574	0.00901792	lncRNA	2.04489
ENSG00000262769	18.4096	0.314657	0.123657	2.54459	0.0109407	0.0434192	lncRNA	1.36232
ENSG00000235204	21.1256	0.317366	0.119283	2.66062	0.00779975	0.0331017	lncRNA	1.48015
ENSG00000269506	29.0109	0.322784	0.103359	3.12293	0.00179062	0.00974268	lncRNA	2.01132
ENSG00000224251	236.771	0.322795	0.0436529	7.39459	1.42e-13	4.57e-12	lncRNA	11.3401
ENSG00000286864	21.6533	0.326727	0.127201	2.5686	0.010211	0.0411119	lncRNA	1.38603
ENSG00000224814	41.2159	0.327635	0.0862399	3.79911	0.000145216	0.0011233	lncRNA	2.94951
ENSG00000227200	18.4946	0.337763	0.127623	2.64657	0.00813128	0.0342131	lncRNA	1.46581
ENSG00000228109	17.1738	0.343846	0.124172	2.76912	0.00562082	0.0254641	lncRNA	1.59407
ENSG00000268670	18.4794	0.349828	0.13425	2.60579	0.00916616	0.037727	lncRNA	1.42335
ENSG00000256001	21.0348	0.350351	0.11055	3.16915	0.00152886	0.00851819	lncRNA	2.06965
ENSG00000273489	18.3546	0.354924	0.133436	2.65987	0.007817	0.0331586	lncRNA	1.4794
ENSG00000206567	19.9185	0.363143	0.117117	3.10069	0.00193068	0.0103475	lncRNA	1.98516
ENSG00000266598	16.4736	0.364726	0.135543	2.69086	0.00712675	0.0309252	lncRNA	1.50969
ENSG00000236830	15.853	0.369919	0.132143	2.79938	0.00512013	0.0235622	lncRNA	1.62778
ENSG00000225339	20.7496	0.377328	0.116263	3.24546	0.00117261	0.00684374	lncRNA	2.16471
ENSG00000229740	14.4123	0.377888	0.150735	2.50696	0.0121773	0.0474503	lncRNA	1.32376
ENSG00000268218	20.9184	0.379283	0.123419	3.07314	0.00211819	0.0112023	lncRNA	1.95069
ENSG00000233068	20.2569	0.3862	0.116488	3.31535	0.000915274	0.00552961	lncRNA	2.25731
ENSG00000261512	24.2289	0.391384	0.111255	3.5179	0.000434982	0.00291253	lncRNA	2.53573
ENSG00000250069	16.9011	0.403087	0.131343	3.06896	0.00214804	0.0113288	lncRNA	1.94582
ENSG00000231437	18.5449	0.403175	0.135718	2.97069	0.00297132	0.0148982	lncRNA	1.82687
ENSG00000260196	45.8901	0.406747	0.0780833	5.20914	1.9e-07	2.71e-06	lncRNA	5.56703
ENSG00000272405	20.6614	0.407767	0.120715	3.37793	0.000730328	0.00454814	lncRNA	2.34217
ENSG00000204876	267.964	0.41165	0.0340201	12.1002	1.05e-33	1.17e-31	lncRNA	30.9318
ENSG00000272078	19.2787	0.412388	0.11985	3.44087	0.000579858	0.00372165	lncRNA	2.42926
ENSG00000259712	10.691	0.416782	0.163541	2.54848	0.0108194	0.0430647	lncRNA	1.36588
ENSG00000175772	14.9361	0.418746	0.140966	2.97055	0.00297268	0.0149007	lncRNA	1.82679
ENSG00000228013	13.2229	0.422424	0.155906	2.70948	0.00673881	0.02951	lncRNA	1.53003
ENSG00000255867	13.6595	0.426572	0.148819	2.86638	0.00415192	0.0197513	lncRNA	1.7044
ENSG00000272923	32.6572	0.435003	0.102382	4.2488	2.15e-05	0.00020386	lncRNA	3.69067
ENSG00000227741	10.819	0.441833	0.165729	2.66599	0.00767611	0.0327468	lncRNA	1.48483
ENSG00000260077	12.0424	0.443793	0.14832	2.99213	0.00277041	0.01403	lncRNA	1.85294
ENSG00000287866	12.6824	0.463386	0.153416	3.02045	0.00252399	0.0129732	lncRNA	1.88695
ENSG00000224875	9.59071	0.466158	0.162231	2.87342	0.00406055	0.0193923	lncRNA	1.71237
ENSG00000269937	9.04246	0.468971	0.186995	2.50793	0.012144	0.047342	lncRNA	1.32475
ENSG00000287686	9.61245	0.472328	0.177322	2.66367	0.00772934	0.0329004	lncRNA	1.4828
ENSG00000224034	12.098	0.47793	0.161011	2.96831	0.00299442	0.0149922	lncRNA	1.82414
ENSG00000261253	8.84669	0.487542	0.185869	2.62304	0.00871482	0.03619	lncRNA	1.44141
ENSG00000224511	10.3668	0.48862	0.182483	2.67763	0.00741461	0.0318845	lncRNA	1.49642
ENSG00000258559	11.1858	0.48966	0.157124	3.1164	0.00183072	0.00992003	lncRNA	2.00349
ENSG00000237934	6.82585	0.490209	0.192559	2.54576	0.010904	0.0433435	lncRNA	1.36308
ENSG00000280213	13.5125	0.490693	0.157196	3.12153	0.00179913	0.00977969	lncRNA	2.00968
ENSG00000228436	10.5717	0.491319	0.167128	2.93977	0.00328453	0.0162693	lncRNA	1.78863
ENSG00000246731	8.28245	0.49764	0.178239	2.79199	0.00523851	0.0239531	lncRNA	1.62064
ENSG00000183535	10.2995	0.497709	0.159617	3.11814	0.00181999	0.00987365	lncRNA	2.00552
ENSG00000180846	6.78533	0.500983	0.195878	2.55763	0.0105388	0.0422082	lncRNA	1.3746
ENSG00000253716	24.3517	0.501352	0.116434	4.30589	1.66e-05	0.000162333	lncRNA	3.78959
ENSG00000274421	7.98855	0.501871	0.198442	2.52905	0.011437	0.0450975	lncRNA	1.34585
ENSG00000246582	14.9403	0.502263	0.135338	3.71117	0.000206307	0.00152189	lncRNA	2.81762
ENSG00000267801	13.7429	0.51173	0.147155	3.4775	0.00050612	0.0033102	lncRNA	2.48015
ENSG00000237596	159.914	0.513967	0.0463079	11.0989	1.27e-28	1.14e-26	lncRNA	25.9431
ENSG00000276107	45.6312	0.536498	0.0840535	6.38282	1.74e-10	3.84e-09	lncRNA	8.41567
ENSG00000279762	13.7319	0.546676	0.141964	3.85081	0.000117727	0.000930771	lncRNA	3.03116
ENSG00000268006	8.9354	0.547613	0.179034	3.05871	0.00222292	0.0116593	lncRNA	1.93333
ENSG00000287086	26.1792	0.561188	0.102844	5.4567	4.85e-08	7.68e-07	lncRNA	6.11464
ENSG00000229261	9.66501	0.568872	0.163561	3.47804	0.00050509	0.00330472	lncRNA	2.48087
ENSG00000229502	8.40787	0.573558	0.185606	3.09019	0.00200026	0.0106507	lncRNA	1.97262
ENSG00000270069	28.8184	0.583665	0.107655	5.42163	5.91e-08	9.21e-07	lncRNA	6.03574
ENSG00000273702	9.34654	0.592591	0.179117	3.30841	0.000938274	0.0056408	lncRNA	2.24866
ENSG00000231172	7.65822	0.594562	0.196256	3.02952	0.00244945	0.0126354	lncRNA	1.89841
ENSG00000272293	5.51415	0.600369	0.227923	2.63408	0.00843646	0.0352212	lncRNA	1.4532
ENSG00000226438	5.59153	0.608248	0.231575	2.62657	0.0086249	0.0358686	lncRNA	1.44529
ENSG00000237638	5.32352	0.667738	0.232291	2.87457	0.00404576	0.019327	lncRNA	1.71384
ENSG00000254397	4.5573	0.703349	0.245395	2.86618	0.00415452	0.0197532	lncRNA	1.70436
ENSG00000255495	11.3767	0.712427	0.164137	4.34045	1.42e-05	0.000140622	lncRNA	3.85195
ENSG00000248323	99.648	0.718093	0.0590684	12.157	5.27e-34	6e-32	lncRNA	31.2218
ENSG00000272669	6.22366	0.737332	0.205682	3.58482	0.000337311	0.00233308	lncRNA	2.63207
ENSG00000254166	573.92	0.78617	0.0516352	15.2255	2.4e-52	5.35e-50	lncRNA	49.2716
ENSG00000235545	6.93898	0.827946	0.20136	4.11177	3.93e-05	0.000349306	lncRNA	3.45679
