# Supplementary material for: Identification of Accessible Hepatic Gene Signatures for Interindividual Variations in Nutrigenomic Response to Dietary Supplementation of Omega-3 Fatty Acids
Source: Cells. 2021 Feb 22;10(2):467. doi: 10.3390/cells10020467 (PMC7926558; doi:10.3390/cells10020467)
Supplement: Supplementary file 1 [file cells-10-00467-s001.zip › cells-1094174-resubmitted supplementary/Supplementary data/020221_supplementary Data_4.xlsx]

## Sheet: EPA_upregulated lncRNAs
Ensembl Gene ID	baseMean	log2FoldChange	lfcSE	stat	pvalue	padj	gene_type
ENSG00000253352	1008.38	0.05678	0.0216245	2.62572	0.00864648	0.0307757	lncRNA
ENSG00000163597	640.532	0.0758331	0.0239182	3.17052	0.00152167	0.00707641	lncRNA
ENSG00000244879	232.329	0.091366	0.036919	2.47477	0.0133322	0.0437603	lncRNA
ENSG00000228526	219.786	0.101374	0.0384855	2.63409	0.00843622	0.0301788	lncRNA
ENSG00000255717	555.994	0.103618	0.0301664	3.4349	0.00059277	0.00312638	lncRNA
ENSG00000228794	233.087	0.109375	0.0341675	3.20113	0.0013689	0.00645532	lncRNA
ENSG00000251022	201.209	0.125063	0.0391029	3.19829	0.00138244	0.00651355	lncRNA
ENSG00000227392	193.279	0.127608	0.0505648	2.52365	0.0116142	0.0391577	lncRNA
ENSG00000249673	190.351	0.130943	0.0375974	3.48276	0.000496271	0.00267731	lncRNA
ENSG00000177410	443.963	0.131951	0.0294283	4.4838	7.33259e-06	5.98162e-05	lncRNA
ENSG00000239665	160.94	0.132674	0.0420994	3.15145	0.0016246	0.00749428	lncRNA
ENSG00000231683	789.81	0.134989	0.0220381	6.12524	9.05493e-10	1.33022e-08	lncRNA
ENSG00000242125	529.999	0.137202	0.0268867	5.10297	3.34362e-07	3.45792e-06	lncRNA
ENSG00000178803	114.295	0.14035	0.0476431	2.94586	0.00322059	0.0134166	lncRNA
ENSG00000246451	119.851	0.142416	0.0555407	2.56417	0.0103423	0.0355956	lncRNA
ENSG00000225484	393.276	0.142643	0.038744	3.68167	0.000231709	0.00136391	lncRNA
ENSG00000224032	139.951	0.14341	0.0477958	3.00048	0.00269554	0.011551	lncRNA
ENSG00000234608	95.7589	0.151948	0.0536673	2.83129	0.00463602	0.0181885	lncRNA
ENSG00000225313	78.0293	0.152173	0.0620649	2.45183	0.014213	0.0459716	lncRNA
ENSG00000267270	76.0039	0.153862	0.0582779	2.64014	0.0082872	0.0297122	lncRNA
ENSG00000225778	74.7514	0.155599	0.0644254	2.41518	0.0157276	0.0499403	lncRNA
ENSG00000255455	76.2804	0.15671	0.0640155	2.448	0.0143653	0.0463423	lncRNA
ENSG00000287299	177.516	0.158642	0.0441325	3.59466	0.00032481	0.00184191	lncRNA
ENSG00000203993	112.29	0.159506	0.0545026	2.92657	0.00342722	0.0141332	lncRNA
ENSG00000279159	208.011	0.160198	0.0435001	3.6827	0.000230773	0.00136026	lncRNA
ENSG00000224086	118.71	0.161788	0.0520024	3.11117	0.0018635	0.00842687	lncRNA
ENSG00000236682	76.0363	0.164493	0.0585334	2.81025	0.00495035	0.0192809	lncRNA
ENSG00000234741	977.254	0.165343	0.0194339	8.50796	1.77018e-17	5.30992e-16	lncRNA
ENSG00000245532	64655.6	0.170481	0.0239658	7.11351	1.13132e-12	2.26633e-11	lncRNA
ENSG00000235244	77.628	0.170842	0.0633501	2.69679	0.00700108	0.025884	lncRNA
ENSG00000223482	324.453	0.171138	0.0346806	4.93469	8.02762e-07	7.76907e-06	lncRNA
ENSG00000174365	79.94	0.173241	0.0575353	3.01104	0.00260353	0.0112408	lncRNA
ENSG00000179406	91.5725	0.178759	0.0550359	3.24805	0.00116198	0.00561487	lncRNA
ENSG00000233461	60.4929	0.179313	0.068377	2.62242	0.00873077	0.0310243	lncRNA
ENSG00000224057	51.8865	0.179683	0.0708357	2.53661	0.0111932	0.0380364	lncRNA
ENSG00000232956	151.878	0.18163	0.0455217	3.98996	6.60831e-05	0.000445601	lncRNA
ENSG00000236901	72.5691	0.182373	0.0636908	2.86342	0.00419095	0.0167366	lncRNA
ENSG00000170919	122.072	0.182892	0.0474186	3.85696	0.000114804	0.000731647	lncRNA
ENSG00000215067	58.5396	0.186091	0.0696957	2.67005	0.00758396	0.027595	lncRNA
ENSG00000198590	76.6033	0.187696	0.0655334	2.86413	0.00418153	0.0167145	lncRNA
ENSG00000287287	55.8498	0.18843	0.0708256	2.66048	0.00780288	0.0282885	lncRNA
ENSG00000232931	99.9296	0.188441	0.060029	3.13916	0.00169432	0.00777828	lncRNA
ENSG00000269929	49.7298	0.192102	0.0724547	2.65134	0.00801738	0.0289016	lncRNA
ENSG00000287656	54.9639	0.192362	0.0696881	2.76033	0.00577438	0.0220018	lncRNA
ENSG00000223546	75.1537	0.197353	0.0629596	3.13459	0.00172094	0.00788366	lncRNA
ENSG00000284669	65.5548	0.198037	0.0674015	2.93816	0.00330164	0.0136909	lncRNA
ENSG00000261326	96.8362	0.198074	0.0571901	3.46344	0.000533321	0.00285035	lncRNA
ENSG00000266709	73.1698	0.19877	0.0621375	3.19887	0.00137966	0.00650224	lncRNA
ENSG00000223797	42.3791	0.202401	0.0801218	2.52617	0.0115314	0.03897	lncRNA
ENSG00000233058	100.374	0.205324	0.0549121	3.73915	0.000184647	0.0011179	lncRNA
ENSG00000287458	59.6659	0.207677	0.0818327	2.53782	0.0111545	0.0379352	lncRNA
ENSG00000281398	187.633	0.209479	0.0417346	5.01932	5.18554e-07	5.22445e-06	lncRNA
ENSG00000228649	85.4573	0.209831	0.0612112	3.42798	0.000608101	0.00319536	lncRNA
ENSG00000269958	89.2254	0.209991	0.0591723	3.54881	0.00038698	0.00215395	lncRNA
ENSG00000260260	61.0675	0.212801	0.0695984	3.05756	0.00223148	0.00985983	lncRNA
ENSG00000233016	220.79	0.213827	0.0357422	5.98249	2.19758e-09	3.07089e-08	lncRNA
ENSG00000286463	42.0928	0.216316	0.0840786	2.57279	0.0100883	0.0348468	lncRNA
ENSG00000250303	39.8851	0.217615	0.0842751	2.58219	0.00981742	0.0340686	lncRNA
ENSG00000261505	32.2072	0.222666	0.0893273	2.4927	0.0126775	0.0420497	lncRNA
ENSG00000254632	42.7422	0.22564	0.0795725	2.83566	0.0045731	0.0180157	lncRNA
ENSG00000236753	105.607	0.225945	0.0509362	4.43584	9.17135e-06	7.33878e-05	lncRNA
ENSG00000233783	34.1016	0.232639	0.0887966	2.61991	0.00879518	0.0312207	lncRNA
ENSG00000260942	29.9181	0.234139	0.0927531	2.52432	0.0115921	0.0391292	lncRNA
ENSG00000285973	37.75	0.235115	0.0853684	2.75412	0.00588508	0.0223592	lncRNA
ENSG00000242086	368.249	0.235445	0.0334293	7.04309	1.88025e-12	3.67665e-11	lncRNA
ENSG00000267519	115.276	0.236679	0.0560526	4.22245	2.41663e-05	0.000179736	lncRNA
ENSG00000239569	29.7866	0.237132	0.0919667	2.57845	0.00992432	0.0343633	lncRNA
ENSG00000279110	105.04	0.237386	0.0602713	3.93862	8.19509e-05	0.00053989	lncRNA
ENSG00000272563	39.1025	0.242198	0.0857191	2.82548	0.00472092	0.0184879	lncRNA
ENSG00000251034	31.9964	0.247151	0.0932747	2.64971	0.00805611	0.0290229	lncRNA
ENSG00000234997	90.6083	0.247247	0.0603314	4.09815	4.16472e-05	0.000294562	lncRNA
ENSG00000235899	129.184	0.249822	0.0476053	5.24778	1.53944e-07	1.66309e-06	lncRNA
ENSG00000263272	35.6957	0.250154	0.087445	2.8607	0.00422703	0.0168454	lncRNA
ENSG00000233559	91.1788	0.250737	0.0577711	4.34018	1.42366e-05	0.000110275	lncRNA
ENSG00000262454	99.4224	0.253481	0.0520891	4.8663	1.13705e-06	1.07619e-05	lncRNA
ENSG00000255198	32.899	0.256178	0.0933109	2.74543	0.00604319	0.0228654	lncRNA
ENSG00000242588	73.1797	0.256613	0.0674924	3.8021	0.000143472	0.000890575	lncRNA
ENSG00000229656	159.401	0.259045	0.0481407	5.381	7.40728e-08	8.39817e-07	lncRNA
ENSG00000197989	203.607	0.260822	0.0378039	6.89934	5.22431e-12	9.7923e-11	lncRNA
ENSG00000235066	27.5202	0.262124	0.104551	2.50715	0.0121708	0.0406435	lncRNA
ENSG00000264630	30.3512	0.264795	0.0992204	2.66876	0.00761322	0.0276768	lncRNA
ENSG00000286619	63.1588	0.26614	0.0685538	3.88221	0.000103513	0.00066736	lncRNA
ENSG00000227252	24.0629	0.266749	0.101071	2.63924	0.00830932	0.0297791	lncRNA
ENSG00000219665	43.002	0.268107	0.0784181	3.41894	0.000628653	0.00329229	lncRNA
ENSG00000273344	35.8591	0.268244	0.0896017	2.99373	0.00275585	0.0117713	lncRNA
ENSG00000270504	152.663	0.269011	0.0459367	5.85613	4.73775e-09	6.33223e-08	lncRNA
ENSG00000250802	40.6591	0.271783	0.0870857	3.12087	0.00180317	0.00820788	lncRNA
ENSG00000233006	134.749	0.271881	0.051056	5.32515	1.00868e-07	1.11925e-06	lncRNA
ENSG00000267080	32.3218	0.272553	0.0914065	2.98177	0.00286588	0.0121747	lncRNA
ENSG00000249352	25.9827	0.273212	0.106962	2.5543	0.0106402	0.036482	lncRNA
ENSG00000197670	22.8062	0.274023	0.108668	2.52165	0.0116806	0.0392883	lncRNA
ENSG00000224251	236.771	0.27989	0.0436205	6.41647	1.39467e-10	2.26361e-09	lncRNA
ENSG00000247095	36.5785	0.280517	0.0887777	3.15977	0.00157894	0.00731897	lncRNA
ENSG00000260604	2113.72	0.280575	0.0208688	13.4447	3.30736e-41	3.17581e-39	lncRNA
ENSG00000246334	24.731	0.280663	0.110692	2.53553	0.0112279	0.0381242	lncRNA
ENSG00000234771	49.8779	0.281308	0.0794003	3.54291	0.000395733	0.00219344	lncRNA
ENSG00000274080	49.2085	0.281545	0.0749748	3.75519	0.00017321	0.0010561	lncRNA
ENSG00000272356	23.8558	0.281559	0.106257	2.64979	0.00805428	0.0290224	lncRNA
ENSG00000260257	33.0553	0.28264	0.0912829	3.09631	0.00195943	0.00878194	lncRNA
ENSG00000265194	36.2763	0.283028	0.0921449	3.07155	0.00212952	0.00945304	lncRNA
ENSG00000237399	20.2793	0.283777	0.116333	2.43936	0.0147134	0.0472874	lncRNA
ENSG00000260708	28.7736	0.285283	0.0986304	2.89244	0.00382256	0.0154958	lncRNA
ENSG00000245060	21.5116	0.28794	0.108336	2.65785	0.00786412	0.0284745	lncRNA
ENSG00000270607	27.0438	0.289435	0.0995222	2.90824	0.00363465	0.014825	lncRNA
ENSG00000228791	26.607	0.291009	0.101777	2.85929	0.00424588	0.0169088	lncRNA
ENSG00000196756	314.234	0.292751	0.0311837	9.38797	6.11665e-21	2.3157e-19	lncRNA
ENSG00000286145	51.663	0.300069	0.0722347	4.15409	3.26588e-05	0.000237052	lncRNA
ENSG00000262580	28.932	0.300953	0.110991	2.7115	0.00669799	0.0249188	lncRNA
ENSG00000235445	17.1091	0.301303	0.121481	2.48025	0.013129	0.0432054	lncRNA
ENSG00000261051	169.745	0.302234	0.0475565	6.35527	2.0806e-10	3.33595e-09	lncRNA
ENSG00000269688	15.8852	0.30239	0.122629	2.46589	0.0136672	0.0445837	lncRNA
ENSG00000270194	39.8897	0.303167	0.0864987	3.50487	0.000456827	0.00248873	lncRNA
ENSG00000283031	17.7615	0.304993	0.125197	2.43611	0.0148464	0.0476436	lncRNA
ENSG00000248896	18.2212	0.305423	0.119085	2.56474	0.0103253	0.0355512	lncRNA
ENSG00000277476	22.0527	0.308574	0.119897	2.57365	0.0100631	0.0347739	lncRNA
ENSG00000226380	86.9863	0.311544	0.0663611	4.69468	2.67023e-06	2.36576e-05	lncRNA
ENSG00000279278	26.6766	0.311573	0.0992817	3.13827	0.00169949	0.00779787	lncRNA
ENSG00000287932	19.0445	0.31165	0.12661	2.4615	0.0138357	0.0449799	lncRNA
ENSG00000228109	17.1738	0.314082	0.123844	2.53611	0.011209	0.0380753	lncRNA
ENSG00000272078	19.2787	0.314348	0.120489	2.60893	0.00908253	0.0320456	lncRNA
ENSG00000231721	180.913	0.31648	0.0437251	7.23795	4.5553e-13	9.38808e-12	lncRNA
ENSG00000270108	20.3815	0.316612	0.116963	2.70695	0.00679054	0.0252249	lncRNA
ENSG00000253385	18.2313	0.32124	0.132576	2.42307	0.01539	0.0490705	lncRNA
ENSG00000232934	19.9385	0.323297	0.119117	2.71411	0.00664538	0.024766	lncRNA
ENSG00000287608	18.1788	0.324118	0.122518	2.64547	0.00815784	0.0293341	lncRNA
ENSG00000285774	23.1202	0.326313	0.117813	2.76976	0.00560968	0.0214551	lncRNA
ENSG00000284968	30.841	0.326438	0.0951049	3.4324	0.000598265	0.00315188	lncRNA
ENSG00000287086	26.1792	0.327582	0.104987	3.12022	0.00180715	0.00822165	lncRNA
ENSG00000224973	23.4047	0.327936	0.10719	3.05938	0.00221793	0.00980496	lncRNA
ENSG00000273489	18.3546	0.328199	0.133091	2.46597	0.0136641	0.0445837	lncRNA
ENSG00000273033	26.7718	0.328822	0.102985	3.19291	0.00140848	0.00661627	lncRNA
ENSG00000235027	28.3794	0.329583	0.0981935	3.35646	0.000789459	0.00401622	lncRNA
ENSG00000237338	22.7927	0.32982	0.116094	2.84098	0.00449756	0.0177425	lncRNA
ENSG00000272143	16.2401	0.329899	0.125461	2.6295	0.0085511	0.0305373	lncRNA
ENSG00000268257	20.117	0.33534	0.114346	2.93268	0.00336052	0.0139113	lncRNA
ENSG00000287581	21.2406	0.336184	0.107416	3.12973	0.00174965	0.00800877	lncRNA
ENSG00000279078	27.6528	0.337778	0.0996418	3.38992	0.000699136	0.00361141	lncRNA
ENSG00000273828	38.7151	0.338408	0.0909431	3.72109	0.000198364	0.00119036	lncRNA
ENSG00000273319	84.0535	0.339065	0.0605149	5.60301	2.10662e-08	2.57346e-07	lncRNA
ENSG00000287534	19.0537	0.340539	0.125224	2.71943	0.00653941	0.0244065	lncRNA
ENSG00000287001	32.6896	0.341148	0.0945464	3.60826	0.000308258	0.00175791	lncRNA
ENSG00000182376	16.7855	0.342668	0.126847	2.70143	0.00690428	0.0255977	lncRNA
ENSG00000224814	41.2159	0.344283	0.085617	4.0212	5.79035e-05	0.000397303	lncRNA
ENSG00000253716	24.3517	0.344869	0.117606	2.93241	0.0033634	0.0139168	lncRNA
ENSG00000253406	404.538	0.346318	0.0396835	8.72699	2.61546e-18	8.29418e-17	lncRNA
ENSG00000250069	16.9011	0.350705	0.131346	2.67009	0.0075831	0.027595	lncRNA
ENSG00000234912	52.1266	0.351096	0.0767172	4.57649	4.72839e-06	3.98977e-05	lncRNA
ENSG00000285106	56.6857	0.354974	0.0718128	4.94305	7.69097e-07	7.48117e-06	lncRNA
ENSG00000264577	42.0615	0.355638	0.0797145	4.46139	8.14283e-06	6.57321e-05	lncRNA
ENSG00000236540	19.6152	0.356636	0.114737	3.10829	0.00188173	0.0084935	lncRNA
ENSG00000227006	12.7735	0.361843	0.142135	2.54577	0.0109037	0.037259	lncRNA
ENSG00000272977	22.1018	0.361845	0.116661	3.10168	0.00192427	0.00864235	lncRNA
ENSG00000214353	24.9116	0.366474	0.101335	3.61647	0.000298645	0.00170819	lncRNA
ENSG00000243415	109.888	0.367596	0.0551125	6.66992	2.55941e-11	4.47975e-10	lncRNA
ENSG00000248647	45.9644	0.367758	0.0873372	4.21079	2.54483e-05	0.000188294	lncRNA
ENSG00000271395	75.9492	0.371333	0.0636624	5.83284	5.44902e-09	7.22111e-08	lncRNA
ENSG00000260418	12.0154	0.372543	0.153272	2.43061	0.0150734	0.0482641	lncRNA
ENSG00000250237	26.1227	0.372838	0.106677	3.49502	0.000474023	0.00256938	lncRNA
ENSG00000267801	13.7429	0.376032	0.148468	2.53276	0.0113169	0.0383885	lncRNA
ENSG00000175772	14.9361	0.379014	0.140774	2.69236	0.00709489	0.0261953	lncRNA
ENSG00000250698	14.7041	0.379341	0.133886	2.83331	0.00460693	0.0181166	lncRNA
ENSG00000247473	11.7781	0.380607	0.147188	2.58586	0.00971353	0.033796	lncRNA
ENSG00000285704	12.5749	0.384049	0.147469	2.60427	0.00920715	0.0323875	lncRNA
ENSG00000228918	25.9412	0.384465	0.106951	3.59479	0.000324653	0.00184163	lncRNA
ENSG00000286478	12.7399	0.385802	0.139167	2.77222	0.00556761	0.0213329	lncRNA
ENSG00000272923	32.6572	0.389076	0.102318	3.8026	0.000143185	0.000889431	lncRNA
ENSG00000261158	14.9875	0.389491	0.140381	2.77452	0.00552826	0.0212003	lncRNA
ENSG00000227213	11.2178	0.390934	0.154056	2.53761	0.0111612	0.0379502	lncRNA
ENSG00000287195	15.8872	0.391919	0.126501	3.09816	0.00194727	0.00873652	lncRNA
ENSG00000231881	11.3355	0.391981	0.1594	2.4591	0.0139286	0.0452132	lncRNA
ENSG00000230894	13.7766	0.393589	0.139229	2.82693	0.0046997	0.0184173	lncRNA
ENSG00000266651	17.1273	0.396054	0.128341	3.08596	0.00202896	0.00905579	lncRNA
ENSG00000249859	179.448	0.396642	0.0501082	7.91571	2.45841e-15	6.25076e-14	lncRNA
ENSG00000205500	18.1703	0.397094	0.122833	3.23279	0.00122586	0.00587892	lncRNA
ENSG00000204876	267.964	0.401897	0.0338697	11.866	1.77782e-32	1.2272e-30	lncRNA
ENSG00000260710	23.7284	0.402878	0.106503	3.7828	0.000155077	0.000956389	lncRNA
ENSG00000286555	12.2311	0.40708	0.151628	2.68473	0.00725891	0.0266708	lncRNA
ENSG00000276248	40.1249	0.407272	0.0907683	4.48694	7.22518e-06	5.9024e-05	lncRNA
ENSG00000206567	19.9185	0.410043	0.115735	3.54296	0.000395661	0.00219344	lncRNA
ENSG00000228393	21.4802	0.410644	0.111371	3.68717	0.000226765	0.00133847	lncRNA
ENSG00000286004	11.6335	0.411217	0.147961	2.77922	0.00544892	0.0209568	lncRNA
ENSG00000270165	9.17889	0.41527	0.171926	2.4154	0.0157181	0.0499193	lncRNA
ENSG00000253194	14.9174	0.415435	0.138986	2.98905	0.0027985	0.0119179	lncRNA
ENSG00000253669	34.5028	0.415499	0.0899054	4.62152	3.80943e-06	3.27546e-05	lncRNA
ENSG00000243319	14.9327	0.415903	0.136846	3.03921	0.002372	0.0103899	lncRNA
ENSG00000286864	21.6533	0.416102	0.125517	3.3151	0.000916117	0.00456942	lncRNA
ENSG00000253372	29.8493	0.419724	0.0931043	4.50811	6.54082e-06	5.37912e-05	lncRNA
ENSG00000261423	17.1109	0.420689	0.130883	3.21424	0.0013079	0.00620067	lncRNA
ENSG00000273230	12.5205	0.42184	0.151834	2.7783	0.0054645	0.0210073	lncRNA
ENSG00000224644	20.5279	0.4228	0.11793	3.58517	0.000336854	0.00189905	lncRNA
ENSG00000255495	11.3767	0.423746	0.168182	2.51958	0.0117496	0.0394824	lncRNA
ENSG00000263847	36.2201	0.425842	0.0935716	4.55098	5.33967e-06	4.45742e-05	lncRNA
ENSG00000222041	97.387	0.427231	0.0629367	6.78826	1.13492e-11	2.06424e-10	lncRNA
ENSG00000249087	16.3499	0.428226	0.127515	3.35823	0.000784433	0.0039961	lncRNA
ENSG00000262769	18.4096	0.428291	0.121248	3.53236	0.000411872	0.00227337	lncRNA
ENSG00000172965	123.236	0.431085	0.0546901	7.88231	3.21372e-15	8.0521e-14	lncRNA
ENSG00000183535	10.2995	0.431705	0.15989	2.70002	0.00693362	0.025679	lncRNA
ENSG00000236977	10.0819	0.431812	0.165657	2.60667	0.0091427	0.0322414	lncRNA
ENSG00000276791	15.1442	0.432599	0.139256	3.10651	0.00189309	0.00852459	lncRNA
ENSG00000263412	20.4951	0.437589	0.122574	3.57001	0.000356962	0.00200048	lncRNA
ENSG00000261544	12.9204	0.437916	0.148651	2.94594	0.00321975	0.0134166	lncRNA
ENSG00000227741	10.819	0.440342	0.164814	2.67175	0.00754558	0.0275124	lncRNA
ENSG00000269806	7.33379	0.440412	0.17864	2.46536	0.0136875	0.0446331	lncRNA
ENSG00000241886	11.295	0.442115	0.154262	2.86601	0.00415685	0.0166363	lncRNA
ENSG00000270871	9.18915	0.445121	0.174953	2.54422	0.0109521	0.0373947	lncRNA
ENSG00000280195	15.2484	0.446832	0.143096	3.12259	0.00179268	0.00817091	lncRNA
ENSG00000261560	12.4504	0.448166	0.153553	2.91864	0.00351561	0.0144147	lncRNA
ENSG00000224934	15.178	0.449369	0.133825	3.35789	0.000785411	0.0039999	lncRNA
ENSG00000280434	12.5203	0.452161	0.143128	3.15913	0.00158242	0.00733315	lncRNA
ENSG00000258858	14.5774	0.459262	0.132461	3.46714	0.000526023	0.00281836	lncRNA
ENSG00000278330	17.8547	0.459615	0.120633	3.81003	0.000138948	0.000867186	lncRNA
ENSG00000236830	15.853	0.459871	0.129922	3.5396	0.000400733	0.00221687	lncRNA
ENSG00000286599	10.5897	0.463604	0.162468	2.85351	0.0043239	0.0171717	lncRNA
ENSG00000273151	33.3182	0.464207	0.0895717	5.18252	2.18911e-07	2.32405e-06	lncRNA
ENSG00000224511	10.3668	0.466758	0.181966	2.56507	0.0103154	0.0355347	lncRNA
ENSG00000273702	9.34654	0.466852	0.180544	2.5858	0.00971526	0.033796	lncRNA
ENSG00000267322	190.787	0.468085	0.0512686	9.13005	6.84679e-20	2.40169e-18	lncRNA
ENSG00000269506	29.0109	0.470799	0.101067	4.65827	3.1887e-06	2.7821e-05	lncRNA
ENSG00000268061	12.3614	0.470992	0.147429	3.19469	0.00139979	0.00658267	lncRNA
ENSG00000278017	8.74322	0.472476	0.182109	2.59447	0.00947375	0.0331033	lncRNA
ENSG00000268218	20.9184	0.475258	0.121567	3.90944	9.25109e-05	0.000602302	lncRNA
ENSG00000272843	7.592	0.478554	0.18341	2.6092	0.00907536	0.0320302	lncRNA
ENSG00000240032	113.765	0.48042	0.0506902	9.47757	2.60264e-21	1.00526e-19	lncRNA
ENSG00000287686	9.61245	0.483175	0.17613	2.74328	0.00608288	0.0229988	lncRNA
ENSG00000266598	16.4736	0.483949	0.133032	3.63785	0.000274919	0.00158727	lncRNA
ENSG00000259523	7.40432	0.484062	0.195722	2.47321	0.0133904	0.0439178	lncRNA
ENSG00000235448	48.9447	0.484431	0.0803505	6.02897	1.65012e-09	2.35371e-08	lncRNA
ENSG00000248187	13.8359	0.489049	0.153566	3.18462	0.00144944	0.00677718	lncRNA
ENSG00000280213	13.5125	0.490673	0.156391	3.13748	0.00170407	0.00781471	lncRNA
ENSG00000260196	45.8901	0.493446	0.0768465	6.4212	1.35208e-10	2.19863e-09	lncRNA
ENSG00000228204	10.1084	0.494059	0.159195	3.10347	0.00191263	0.00859683	lncRNA
ENSG00000188525	17.8231	0.499068	0.121655	4.10233	4.09011e-05	0.0002899	lncRNA
ENSG00000267265	8.77386	0.499098	0.181243	2.75375	0.00589174	0.0223745	lncRNA
ENSG00000287503	11.7542	0.500839	0.150015	3.33859	0.000842055	0.00424062	lncRNA
ENSG00000226249	6.2176	0.502953	0.198705	2.53116	0.0113688	0.0385298	lncRNA
ENSG00000259877	11.8049	0.505411	0.148942	3.39333	0.000690478	0.00357145	lncRNA
ENSG00000287454	7.11966	0.506093	0.186569	2.71263	0.0066752	0.024861	lncRNA
ENSG00000287809	20.3707	0.506408	0.113414	4.46513	8.00185e-06	6.47227e-05	lncRNA
ENSG00000266965	9.91307	0.507191	0.172651	2.93767	0.00330692	0.0137095	lncRNA
ENSG00000276107	45.6312	0.511852	0.0838276	6.10601	1.02151e-09	1.49377e-08	lncRNA
ENSG00000282977	6.1858	0.51542	0.21043	2.44936	0.0143109	0.0462186	lncRNA
ENSG00000259712	10.691	0.516501	0.160738	3.21332	0.00131212	0.00621629	lncRNA
ENSG00000253944	7.63714	0.518942	0.200941	2.58256	0.00980702	0.0340394	lncRNA
ENSG00000286535	13.9199	0.527429	0.140959	3.74172	0.000182765	0.00110806	lncRNA
ENSG00000228063	28.8	0.532623	0.143359	3.71531	0.000202956	0.00121421	lncRNA
ENSG00000259209	9.53636	0.540133	0.163532	3.30291	0.000956856	0.00473824	lncRNA
ENSG00000224034	12.098	0.554626	0.158915	3.49008	0.000482868	0.00261238	lncRNA
ENSG00000287665	9.29269	0.557122	0.172402	3.23154	0.00123127	0.0058983	lncRNA
ENSG00000231172	7.65822	0.558158	0.195937	2.84867	0.0043903	0.0173912	lncRNA
ENSG00000269910	11.5754	0.562336	0.154444	3.64105	0.000271532	0.00157141	lncRNA
ENSG00000261253	8.84669	0.565879	0.183451	3.08463	0.00203809	0.00908708	lncRNA
ENSG00000247934	6.1636	0.567418	0.223311	2.54094	0.0110556	0.0376806	lncRNA
ENSG00000232693	12.488	0.572644	0.150731	3.79912	0.000145209	0.000899733	lncRNA
ENSG00000232712	5.70425	0.576333	0.207988	2.771	0.0055885	0.0213883	lncRNA
ENSG00000272650	6.86577	0.579683	0.203516	2.84835	0.00439471	0.0174007	lncRNA
ENSG00000276570	5.47574	0.585538	0.216714	2.70189	0.0068946	0.0255673	lncRNA
ENSG00000279085	9.04219	0.586046	0.174621	3.35611	0.000790473	0.00401972	lncRNA
ENSG00000226438	5.59153	0.586979	0.230844	2.54275	0.0109983	0.03753	lncRNA
ENSG00000287351	12.5636	0.590165	0.150933	3.91011	9.22527e-05	0.000601039	lncRNA
ENSG00000249335	11.2665	0.592152	0.161014	3.67765	0.000235396	0.00138324	lncRNA
ENSG00000279762	13.7319	0.59493	0.140367	4.2384	2.25119e-05	0.000168526	lncRNA
ENSG00000229502	8.40787	0.594933	0.184153	3.23065	0.00123508	0.00590995	lncRNA
ENSG00000272293	5.51415	0.598575	0.226685	2.64057	0.00827676	0.0296872	lncRNA
ENSG00000255867	13.6595	0.612764	0.144971	4.2268	2.3704e-05	0.00017668	lncRNA
ENSG00000244286	4.87205	0.615711	0.218224	2.82146	0.00478052	0.0186829	lncRNA
ENSG00000273445	5.35343	0.616198	0.227513	2.70841	0.00676069	0.0251249	lncRNA
ENSG00000261216	5.74377	0.618028	0.223516	2.76503	0.0056918	0.0217256	lncRNA
ENSG00000237596	159.914	0.618158	0.045648	13.5418	8.85453e-42	8.69666e-40	lncRNA
ENSG00000287762	10.6534	0.621977	0.168973	3.68091	0.000232399	0.0013675	lncRNA
ENSG00000274421	7.98855	0.631406	0.194633	3.24408	0.00117831	0.0056794	lncRNA
ENSG00000287866	12.6824	0.633458	0.149605	4.23421	2.29358e-05	0.000171475	lncRNA
ENSG00000233068	20.2569	0.648229	0.112347	5.76989	7.93228e-09	1.02127e-07	lncRNA
ENSG00000259356	7.92592	0.658163	0.198883	3.30929	0.000935324	0.00465172	lncRNA
ENSG00000275437	8.70778	0.66733	0.18812	3.54736	0.000389108	0.0021637	lncRNA
ENSG00000272512	4.59268	0.670742	0.246152	2.72491	0.00643186	0.0240852	lncRNA
ENSG00000274270	5.83819	0.671044	0.214594	3.12705	0.0017657	0.0080608	lncRNA
ENSG00000235263	4.57152	0.677758	0.244823	2.76836	0.00563385	0.0215379	lncRNA
ENSG00000286771	8.55676	0.679386	0.181342	3.74644	0.000179362	0.00109051	lncRNA
ENSG00000287848	8.0853	0.681699	0.170381	4.00103	6.30671e-05	0.000428288	lncRNA
ENSG00000264635	4.52613	0.68212	0.253051	2.69559	0.0070265	0.0259724	lncRNA
ENSG00000287408	4.61726	0.683587	0.242119	2.82335	0.00475251	0.0185904	lncRNA
ENSG00000275557	6.18933	0.683991	0.215162	3.17896	0.00147802	0.00689582	lncRNA
ENSG00000269937	9.04246	0.685431	0.18217	3.76259	0.000168166	0.00102716	lncRNA
ENSG00000235545	6.93898	0.692772	0.203132	3.41046	0.000648536	0.00338302	lncRNA
ENSG00000276809	5.41437	0.704436	0.214575	3.28293	0.00102733	0.0050393	lncRNA
ENSG00000259201	4.31624	0.706412	0.24917	2.83507	0.00458161	0.0180368	lncRNA
ENSG00000259910	11.2638	0.719966	0.151103	4.76473	1.89104e-06	1.71251e-05	lncRNA
ENSG00000259083	5.31297	0.723241	0.258455	2.79832	0.00513687	0.0199205	lncRNA
ENSG00000176349	6.87422	0.726773	0.194859	3.72973	0.000191682	0.0011552	lncRNA
ENSG00000255438	5.81	0.733351	0.217523	3.37137	0.000747962	0.0038376	lncRNA
ENSG00000257732	11.7188	0.744507	0.15658	4.75482	1.98627e-06	1.79119e-05	lncRNA
ENSG00000270069	28.8184	0.749623	0.105411	7.1114	1.14874e-12	2.29322e-11	lncRNA
ENSG00000240137	5.23072	0.790381	0.259183	3.04951	0.00229214	0.0100864	lncRNA
ENSG00000267743	5.60232	0.804503	0.218876	3.67561	0.000237283	0.00139338	lncRNA
ENSG00000227192	4.43865	0.826603	0.256593	3.22146	0.00127539	0.00607242	lncRNA
ENSG00000254205	5.37759	0.860422	0.232073	3.70755	0.000209272	0.00124678	lncRNA
ENSG00000231039	6.9311	0.88268	0.219684	4.01795	5.87064e-05	0.000401645	lncRNA
ENSG00000248323	99.648	0.920121	0.0577805	15.9244	4.28926e-57	6.30118e-55	lncRNA
ENSG00000253754	5.51986	0.941327	0.22388	4.2046	2.61543e-05	0.000192853	lncRNA
ENSG00000275880	5.93887	0.956937	0.214644	4.45826	8.26278e-06	6.65826e-05	lncRNA
ENSG00000254166	573.92	0.990412	0.0513855	19.2741	8.85594e-83	2.17451e-80	lncRNA

## Sheet: EPA_downregulated lncRNAs
Ensembl Gene ID	baseMean	log2FoldChange	lfcSE	stat	pvalue	padj	gene_type
ENSG00000243083	5.2365	-1.04726	0.22654	-4.62286	3.7849e-06	3.256e-05	lncRNA
ENSG00000260886	22.4987	-0.958908	0.114235	-8.39415	4.69288e-17	1.35565e-15	lncRNA
ENSG00000258733	10.4237	-0.875118	0.173973	-5.0302	4.89962e-07	4.94218e-06	lncRNA
ENSG00000228950	5.00436	-0.859911	0.245328	-3.50515	0.000456357	0.00248696	lncRNA
ENSG00000229775	7.32246	-0.845561	0.199812	-4.23179	2.31842e-05	0.000173176	lncRNA
ENSG00000287558	13.3591	-0.802523	0.152207	-5.27259	1.34509e-07	1.46604e-06	lncRNA
ENSG00000280837	86.1603	-0.80047	0.0574892	-13.9238	4.53895e-44	4.81577e-42	lncRNA
ENSG00000255507	5.84366	-0.780559	0.211197	-3.69589	0.00021912	0.00129915	lncRNA
ENSG00000274976	6.24472	-0.753931	0.244165	-3.08779	0.00201648	0.00900475	lncRNA
ENSG00000248685	5.4234	-0.738075	0.227585	-3.24307	0.0011825	0.00569162	lncRNA
ENSG00000287796	12.2268	-0.724235	0.156185	-4.63703	3.53446e-06	3.06047e-05	lncRNA
ENSG00000232448	4.5569	-0.704636	0.244165	-2.88591	0.00390288	0.0157508	lncRNA
ENSG00000238123	5.51242	-0.699935	0.236537	-2.95909	0.00308546	0.0129557	lncRNA
ENSG00000251141	4.20707	-0.690858	0.254583	-2.71368	0.00665399	0.0247927	lncRNA
ENSG00000225889	4.90851	-0.673052	0.234841	-2.86598	0.00415714	0.0166363	lncRNA
ENSG00000255136	6.2841	-0.669951	0.195218	-3.43181	0.000599566	0.00315726	lncRNA
ENSG00000261229	5.62786	-0.661525	0.220317	-3.0026	0.00267684	0.0114909	lncRNA
ENSG00000248810	97.1255	-0.657384	0.056651	-11.6041	3.92746e-31	2.50019e-29	lncRNA
ENSG00000245281	7.41414	-0.656885	0.198239	-3.31361	0.000921011	0.00458729	lncRNA
ENSG00000239946	7.43012	-0.654681	0.201243	-3.25319	0.00114117	0.0055283	lncRNA
ENSG00000287508	5.75576	-0.652515	0.211056	-3.09166	0.0019904	0.00890217	lncRNA
ENSG00000235823	10.7142	-0.648424	0.163858	-3.95722	7.58265e-05	0.000503596	lncRNA
ENSG00000285999	12.8217	-0.648409	0.155229	-4.17712	2.95228e-05	0.000215748	lncRNA
ENSG00000250436	57.6142	-0.641231	0.0702493	-9.12793	6.98233e-20	2.44424e-18	lncRNA
ENSG00000261379	6.33562	-0.631697	0.209445	-3.01606	0.00256087	0.0110733	lncRNA
ENSG00000285737	6.12712	-0.631279	0.221677	-2.84774	0.00440306	0.0174217	lncRNA
ENSG00000224417	12.5169	-0.628213	0.141299	-4.44599	8.74897e-06	7.01386e-05	lncRNA
ENSG00000285081	5.00474	-0.617831	0.235297	-2.62574	0.00864598	0.0307757	lncRNA
ENSG00000229425	11.6624	-0.609846	0.156855	-3.88796	0.00010109	0.000653453	lncRNA
ENSG00000285744	93.3369	-0.604911	0.0543806	-11.1236	9.62579e-29	5.60841e-27	lncRNA
ENSG00000249364	83.2731	-0.601463	0.0610735	-9.84818	6.97961e-23	2.92599e-21	lncRNA
ENSG00000254340	10.6357	-0.594092	0.169327	-3.50854	0.000450569	0.00245775	lncRNA
ENSG00000285094	7.4864	-0.591765	0.203243	-2.91162	0.00359563	0.0146902	lncRNA
ENSG00000262995	11.4912	-0.581547	0.149724	-3.88413	0.000102698	0.000662601	lncRNA
ENSG00000272129	10.5324	-0.57607	0.159177	-3.61905	0.000295682	0.00169181	lncRNA
ENSG00000255523	6.40221	-0.575913	0.215006	-2.67859	0.00739324	0.027066	lncRNA
ENSG00000261211	5.41475	-0.574647	0.218651	-2.62815	0.00858506	0.0306205	lncRNA
ENSG00000232878	5.2798	-0.572385	0.220833	-2.59193	0.00954387	0.0332941	lncRNA
ENSG00000287956	7.48668	-0.555431	0.198435	-2.79906	0.00512523	0.0198922	lncRNA
ENSG00000260000	7.76364	-0.549057	0.193671	-2.83499	0.0045827	0.018037	lncRNA
ENSG00000276980	140.12	-0.546935	0.0491288	-11.1327	8.69766e-29	5.10223e-27	lncRNA
ENSG00000262445	19.9627	-0.544522	0.116579	-4.67082	2.99993e-06	2.62673e-05	lncRNA
ENSG00000241135	17.7377	-0.543358	0.125533	-4.32842	1.50181e-05	0.000115754	lncRNA
ENSG00000280660	8.98537	-0.542116	0.181169	-2.99232	0.00276861	0.0118199	lncRNA
ENSG00000249096	90.8092	-0.537784	0.0584254	-9.20464	3.42824e-20	1.23273e-18	lncRNA
ENSG00000286802	27.3417	-0.531873	0.111842	-4.75558	1.97881e-06	1.78633e-05	lncRNA
ENSG00000251165	24.66	-0.528639	0.10444	-5.06164	4.15675e-07	4.24265e-06	lncRNA
ENSG00000286846	8.49381	-0.514738	0.170019	-3.02754	0.00246551	0.0107257	lncRNA
ENSG00000272787	12.8071	-0.511367	0.146865	-3.48188	0.000497908	0.00268445	lncRNA
ENSG00000223387	10.5188	-0.504198	0.159694	-3.15727	0.00159254	0.00737209	lncRNA
ENSG00000225756	20.6182	-0.503187	0.117454	-4.28413	1.83455e-05	0.000139215	lncRNA
ENSG00000235669	42.7132	-0.500205	0.0870224	-5.74801	9.03018e-09	1.15459e-07	lncRNA
ENSG00000264924	8.9504	-0.498408	0.179854	-2.77118	0.00558537	0.0213811	lncRNA
ENSG00000287979	8.26009	-0.491873	0.192285	-2.55805	0.0105262	0.0361633	lncRNA
ENSG00000232485	7.93481	-0.48369	0.1854	-2.6089	0.00908343	0.0320456	lncRNA
ENSG00000273449	6.54742	-0.482661	0.199596	-2.41819	0.0155979	0.0496016	lncRNA
ENSG00000233695	28.1478	-0.481936	0.1037	-4.64742	3.36111e-06	2.92362e-05	lncRNA
ENSG00000254343	28.6452	-0.465399	0.0968746	-4.80414	1.55415e-06	1.43155e-05	lncRNA
ENSG00000243818	42.4892	-0.465118	0.0825043	-5.6375	1.72533e-08	2.13043e-07	lncRNA
ENSG00000227906	32.0064	-0.464326	0.0955194	-4.86106	1.16758e-06	1.10448e-05	lncRNA
ENSG00000241388	158.915	-0.464024	0.0502702	-9.23061	2.691e-20	9.71699e-19	lncRNA
ENSG00000253616	13.4233	-0.464019	0.151807	-3.05665	0.00223828	0.00988224	lncRNA
ENSG00000273472	12.0243	-0.462153	0.156115	-2.96033	0.00307311	0.0129146	lncRNA
ENSG00000254837	10.3322	-0.457552	0.167664	-2.72898	0.00635302	0.0238455	lncRNA
ENSG00000237927	9.14586	-0.457271	0.17451	-2.62032	0.00878482	0.031197	lncRNA
ENSG00000232748	10.5322	-0.455236	0.163907	-2.77741	0.00547948	0.0210414	lncRNA
ENSG00000237413	16.9219	-0.453012	0.124621	-3.63511	0.000277865	0.00160267	lncRNA
ENSG00000272989	10.9099	-0.450615	0.1565	-2.87932	0.00398528	0.0160382	lncRNA
ENSG00000261012	100.944	-0.450507	0.0537983	-8.374	5.5695e-17	1.59018e-15	lncRNA
ENSG00000232667	11.8939	-0.443436	0.161802	-2.74061	0.00613251	0.0231711	lncRNA
ENSG00000204261	19.7668	-0.442323	0.125815	-3.51565	0.000438682	0.00240513	lncRNA
ENSG00000236520	11.7228	-0.432312	0.151137	-2.8604	0.00423105	0.0168575	lncRNA
ENSG00000261189	10.1282	-0.421268	0.1665	-2.53014	0.0114016	0.0386072	lncRNA
ENSG00000287190	11.4926	-0.416674	0.149135	-2.79393	0.00520719	0.0201761	lncRNA
ENSG00000224635	10.9676	-0.412609	0.15893	-2.59617	0.00942705	0.0329669	lncRNA
ENSG00000246859	30.4579	-0.409864	0.095605	-4.28705	1.81062e-05	0.00013746	lncRNA
ENSG00000270071	13.1848	-0.402283	0.147699	-2.72368	0.00645594	0.0241543	lncRNA
ENSG00000243694	114.267	-0.394999	0.0492774	-8.01583	1.09397e-15	2.84036e-14	lncRNA
ENSG00000248866	18.6826	-0.387526	0.121439	-3.19112	0.00141721	0.00665004	lncRNA
ENSG00000237767	181.085	-0.387238	0.0437118	-8.8589	8.08086e-19	2.67103e-17	lncRNA
ENSG00000256262	14.1377	-0.386921	0.144677	-2.67438	0.00748676	0.0273443	lncRNA
ENSG00000281344	152.706	-0.385181	0.0500382	-7.69773	1.38505e-14	3.23454e-13	lncRNA
ENSG00000230333	21.2701	-0.375719	0.111976	-3.35536	0.000792619	0.00402944	lncRNA
ENSG00000267391	815.501	-0.372946	0.0271378	-13.7427	5.63503e-43	5.73106e-41	lncRNA
ENSG00000260219	11.5326	-0.370582	0.150398	-2.46401	0.0137393	0.0447591	lncRNA
ENSG00000286625	16.7222	-0.370361	0.126309	-2.93219	0.00336584	0.0139201	lncRNA
ENSG00000261618	135.26	-0.370323	0.0486237	-7.6161	2.61453e-14	5.98382e-13	lncRNA
ENSG00000263400	18.843	-0.367008	0.124472	-2.94852	0.00319299	0.0133303	lncRNA
ENSG00000146521	14.87	-0.365415	0.137531	-2.65696	0.0078849	0.02853	lncRNA
ENSG00000258867	463.542	-0.365367	0.0277369	-13.1726	1.26191e-39	1.17242e-37	lncRNA
ENSG00000285675	14.4213	-0.356769	0.134359	-2.65535	0.00792265	0.0286321	lncRNA
ENSG00000260850	33.6092	-0.355143	0.0897975	-3.95493	7.65561e-05	0.000507853	lncRNA
ENSG00000286191	15.0223	-0.353628	0.141012	-2.50779	0.012149	0.0405865	lncRNA
ENSG00000250696	68.8683	-0.353039	0.0731529	-4.82605	1.39269e-06	1.29392e-05	lncRNA
ENSG00000285219	50.8368	-0.352602	0.07714	-4.57093	4.85554e-06	4.08903e-05	lncRNA
ENSG00000250056	60.0343	-0.351157	0.0743993	-4.71989	2.3597e-06	2.11022e-05	lncRNA
ENSG00000231992	10.9242	-0.350315	0.143344	-2.44388	0.0145304	0.0467694	lncRNA
ENSG00000204682	83.289	-0.348807	0.06178	-5.64596	1.64258e-08	2.03699e-07	lncRNA
ENSG00000229739	15.2751	-0.348528	0.13572	-2.568	0.0102288	0.0352754	lncRNA
ENSG00000261061	23.3672	-0.346963	0.122474	-2.83295	0.00461199	0.0181166	lncRNA
ENSG00000270321	57.3887	-0.346427	0.082578	-4.19515	2.7269e-05	0.00020047	lncRNA
ENSG00000248538	73.3008	-0.342849	0.0651444	-5.2629	1.41797e-07	1.53791e-06	lncRNA
ENSG00000233215	82.1252	-0.339485	0.0630656	-5.38305	7.32339e-08	8.31953e-07	lncRNA
ENSG00000273382	15.1557	-0.339119	0.133539	-2.53947	0.0111021	0.0378091	lncRNA
ENSG00000281162	16.7935	-0.333861	0.136487	-2.4461	0.0144411	0.0465257	lncRNA
ENSG00000265943	18.5523	-0.332708	0.124861	-2.66462	0.0077075	0.0279722	lncRNA
ENSG00000229005	39.5131	-0.328634	0.0808929	-4.06259	4.85322e-05	0.000337311	lncRNA
ENSG00000273599	52.0969	-0.325897	0.0815784	-3.99489	6.47234e-05	0.000437462	lncRNA
ENSG00000236345	23.2907	-0.32424	0.107889	-3.00531	0.00265306	0.0114116	lncRNA
ENSG00000270605	21.6111	-0.320873	0.110965	-2.89167	0.00383199	0.0155209	lncRNA
ENSG00000238045	26.5108	-0.320125	0.101106	-3.16622	0.00154434	0.00717022	lncRNA
ENSG00000238102	65.9685	-0.315134	0.0687486	-4.58386	4.56467e-06	3.86681e-05	lncRNA
ENSG00000286271	26.6061	-0.312523	0.101305	-3.08498	0.00203567	0.00908022	lncRNA
ENSG00000272622	41.0409	-0.30773	0.0892164	-3.44926	0.000562133	0.00298577	lncRNA
ENSG00000253878	30.4531	-0.307198	0.0945001	-3.25077	0.00115093	0.00556929	lncRNA
ENSG00000236333	26.9289	-0.30714	0.0975926	-3.14716	0.00164863	0.00759491	lncRNA
ENSG00000284747	78.6261	-0.303535	0.06896	-4.40161	1.07451e-05	8.50702e-05	lncRNA
ENSG00000261468	29.3289	-0.298842	0.100315	-2.97904	0.00289156	0.0122625	lncRNA
ENSG00000251139	18.399	-0.298327	0.117031	-2.54911	0.0107997	0.0369476	lncRNA
ENSG00000249207	60.4577	-0.297081	0.0740126	-4.01392	5.97178e-05	0.000407475	lncRNA
ENSG00000267724	20.7789	-0.296256	0.117967	-2.51135	0.0120269	0.0402331	lncRNA
ENSG00000266680	75.754	-0.287216	0.0608196	-4.72243	2.33046e-06	2.08516e-05	lncRNA
ENSG00000236882	118.344	-0.2839	0.0540737	-5.25024	1.51899e-07	1.64204e-06	lncRNA
ENSG00000249456	22.4768	-0.27825	0.112747	-2.46793	0.0135898	0.044418	lncRNA
ENSG00000234840	33.4302	-0.27451	0.0873691	-3.14196	0.00167822	0.00771263	lncRNA
ENSG00000225790	107.055	-0.27246	0.0568841	-4.78974	1.66994e-06	1.53082e-05	lncRNA
ENSG00000249685	31.2599	-0.272119	0.091629	-2.96979	0.00298002	0.012588	lncRNA
ENSG00000273284	22.3599	-0.270676	0.109424	-2.47363	0.0133748	0.0438882	lncRNA
ENSG00000287200	49.8404	-0.267616	0.0705555	-3.79299	0.000148845	0.000919936	lncRNA
ENSG00000282221	50.6025	-0.262646	0.0764906	-3.4337	0.000595407	0.00313826	lncRNA
ENSG00000255026	30.8531	-0.257245	0.0945568	-2.72054	0.00651755	0.0243424	lncRNA
ENSG00000197099	43.0761	-0.256968	0.0795333	-3.23095	0.00123381	0.00590716	lncRNA
ENSG00000230487	69.7651	-0.253031	0.0670996	-3.77097	0.000162614	0.000996086	lncRNA
ENSG00000182165	39.5297	-0.250688	0.0850465	-2.94765	0.00320197	0.0133581	lncRNA
ENSG00000269486	33.205	-0.25029	0.0911457	-2.74605	0.00603179	0.0228358	lncRNA
ENSG00000255337	33.2489	-0.248179	0.0927378	-2.67614	0.00744756	0.0272417	lncRNA
ENSG00000260401	25.174	-0.248057	0.0999775	-2.48113	0.0130966	0.0431401	lncRNA
ENSG00000233860	44.4406	-0.242384	0.0850253	-2.85073	0.00436187	0.0172946	lncRNA
ENSG00000285664	27.8493	-0.241137	0.0976952	-2.46826	0.0135772	0.0443912	lncRNA
ENSG00000284693	794.613	-0.23948	0.0206559	-11.5938	4.43262e-31	2.80962e-29	lncRNA
ENSG00000233967	35.0685	-0.235557	0.0895055	-2.63176	0.00849441	0.0303601	lncRNA
ENSG00000206337	441.959	-0.233198	0.0303361	-7.68715	1.50443e-14	3.49435e-13	lncRNA
ENSG00000255248	35.074	-0.23249	0.0861099	-2.69992	0.00693559	0.0256805	lncRNA
ENSG00000255240	32.4669	-0.232303	0.0914876	-2.53918	0.0111114	0.0378184	lncRNA
ENSG00000261324	86.8982	-0.232194	0.0633491	-3.66531	0.000247039	0.00144376	lncRNA
ENSG00000223653	42.5242	-0.226317	0.0795584	-2.84466	0.00444583	0.0175586	lncRNA
ENSG00000280734	54.5348	-0.225554	0.0719469	-3.135	0.00171852	0.00787469	lncRNA
ENSG00000286843	38.1558	-0.22356	0.0893019	-2.50342	0.0123	0.0410217	lncRNA
ENSG00000117242	47.7216	-0.223158	0.0791454	-2.81959	0.00480849	0.018788	lncRNA
ENSG00000235092	57.7078	-0.222599	0.0688709	-3.23212	0.00122875	0.00588784	lncRNA
ENSG00000266850	33.9368	-0.220182	0.0883511	-2.49213	0.012698	0.0421014	lncRNA
ENSG00000273760	39.095	-0.219162	0.0829351	-2.64257	0.0082279	0.0295427	lncRNA
ENSG00000226200	54.571	-0.218006	0.0749287	-2.90951	0.00361991	0.0147718	lncRNA
ENSG00000215386	361.197	-0.214389	0.0352782	-6.0771	1.22374e-09	1.76902e-08	lncRNA
ENSG00000287957	50.4322	-0.209429	0.0770997	-2.71634	0.0066008	0.0246159	lncRNA
ENSG00000241316	208.171	-0.206545	0.0425998	-4.84851	1.24392e-06	1.16897e-05	lncRNA
ENSG00000237949	47.7088	-0.204158	0.0749957	-2.72227	0.00648358	0.0242366	lncRNA
ENSG00000284652	536.796	-0.203508	0.0241064	-8.44207	3.11754e-17	9.14407e-16	lncRNA
ENSG00000235903	158.188	-0.198911	0.041893	-4.74808	2.05357e-06	1.84413e-05	lncRNA
ENSG00000287709	116.67	-0.193881	0.0498626	-3.8883	0.000100948	0.000652963	lncRNA
ENSG00000233237	567.216	-0.192997	0.0275112	-7.01521	2.29598e-12	4.44907e-11	lncRNA
ENSG00000233184	52.9747	-0.188204	0.0725777	-2.59314	0.0095105	0.0331999	lncRNA
ENSG00000259974	997.295	-0.187202	0.0220288	-8.49807	1.92769e-17	5.74232e-16	lncRNA
ENSG00000197536	75.6854	-0.186877	0.0688148	-2.71564	0.00661472	0.0246624	lncRNA
ENSG00000284418	66.7923	-0.185398	0.0664553	-2.78981	0.0052739	0.0204024	lncRNA
ENSG00000232451	53.085	-0.182875	0.0704024	-2.59757	0.00938851	0.0328722	lncRNA
ENSG00000231013	135.478	-0.172693	0.046835	-3.68727	0.000226674	0.0013384	lncRNA
ENSG00000231574	1019.82	-0.172435	0.0244248	-7.05985	1.66683e-12	3.27798e-11	lncRNA
ENSG00000248049	88.0852	-0.171915	0.0582332	-2.95218	0.00315538	0.0132022	lncRNA
ENSG00000225855	81.5632	-0.170069	0.056112	-3.03088	0.0024384	0.0106266	lncRNA
ENSG00000257702	57.0067	-0.169496	0.0683139	-2.48114	0.0130964	0.0431401	lncRNA
ENSG00000153363	106.481	-0.157294	0.0560168	-2.80799	0.0049852	0.0194122	lncRNA
ENSG00000230623	166.467	-0.12671	0.0442375	-2.8643	0.00417927	0.0167093	lncRNA
ENSG00000247556	1412.48	-0.112823	0.0191101	-5.90385	3.55109e-09	4.83646e-08	lncRNA
ENSG00000253738	191.02	-0.111925	0.0418701	-2.67315	0.00751437	0.0274219	lncRNA
ENSG00000226950	281.798	-0.0935935	0.034095	-2.74508	0.00604957	0.0228829	lncRNA
ENSG00000186594	518.657	-0.0804042	0.0249091	-3.22791	0.00124699	0.00595697	lncRNA
ENSG00000235142	479.455	-0.0772013	0.028966	-2.66524	0.00769327	0.0279324	lncRNA
ENSG00000251562	43181.7	-0.0741386	0.0232224	-3.19255	0.00141023	0.00662088	lncRNA
ENSG00000224078	1853.36	-0.0485136	0.019677	-2.4655	0.0136821	0.044624	lncRNA
