# Supplementary material for: Identification of Accessible Hepatic Gene Signatures for Interindividual Variations in Nutrigenomic Response to Dietary Supplementation of Omega-3 Fatty Acids
Source: Cells. 2021 Feb 22;10(2):467. doi: 10.3390/cells10020467 (PMC7926558; doi:10.3390/cells10020467)
Supplement: Supplementary file 1 [file cells-10-00467-s001.zip › cells-1094174-resubmitted supplementary/Supplementary data/020221_Supplementary Data_5.xlsx]

## Sheet: NAFLD overlapped DHA pc DEGs
ENSG00000152778
ENSG00000138443
ENSG00000188906
ENSG00000051596
ENSG00000095637
ENSG00000189241
ENSG00000100796
ENSG00000157216
ENSG00000142871
ENSG00000115486
ENSG00000196458
ENSG00000139218
ENSG00000133135
ENSG00000131724
ENSG00000101194
ENSG00000226479
ENSG00000100652
ENSG00000137628
ENSG00000054523
ENSG00000136044
ENSG00000130349
ENSG00000110721
ENSG00000107404
ENSG00000105829
ENSG00000165512
ENSG00000115904
ENSG00000178567
ENSG00000141378
ENSG00000058453
ENSG00000160285
ENSG00000105053
ENSG00000154822
ENSG00000100577
ENSG00000145439
ENSG00000205707
ENSG00000116863
ENSG00000180592
ENSG00000096433
ENSG00000156675
ENSG00000173545
ENSG00000138600
ENSG00000132938
ENSG00000100557
ENSG00000276180
ENSG00000204160
ENSG00000008086
ENSG00000101181
ENSG00000143207
ENSG00000114378
ENSG00000006715
ENSG00000069345
ENSG00000105835
ENSG00000250722
ENSG00000175906
ENSG00000065054
ENSG00000164733
ENSG00000135677
ENSG00000066813
ENSG00000184787
ENSG00000162704
ENSG00000145919
ENSG00000170873
ENSG00000104320
ENSG00000138768
ENSG00000197756
ENSG00000113391
ENSG00000152078
ENSG00000196600
ENSG00000024048
ENSG00000122966
ENSG00000152558
ENSG00000188986
ENSG00000197181
ENSG00000134897
ENSG00000148481
ENSG00000170340
ENSG00000132703
ENSG00000148426
ENSG00000137054
ENSG00000172765
ENSG00000146830
ENSG00000069667
ENSG00000145191
ENSG00000131165
ENSG00000133612
ENSG00000047188
ENSG00000113580
ENSG00000189157
ENSG00000051825
ENSG00000166710
ENSG00000128512
ENSG00000081923
ENSG00000165417
ENSG00000170439
ENSG00000076685
ENSG00000168528
ENSG00000118181
ENSG00000011566
ENSG00000093134
ENSG00000111785
ENSG00000080493
ENSG00000138413
ENSG00000266094
ENSG00000172594
ENSG00000048392
ENSG00000125875
ENSG00000093167
ENSG00000168389
ENSG00000091831
ENSG00000137274
ENSG00000146802
ENSG00000176022
ENSG00000117906
ENSG00000075945
ENSG00000150764
ENSG00000138434
ENSG00000162191
ENSG00000127241
ENSG00000102900
ENSG00000136883
ENSG00000108557
ENSG00000123136
ENSG00000137266
ENSG00000168884
ENSG00000150753
ENSG00000076258
ENSG00000117266
ENSG00000103855
ENSG00000148468
ENSG00000187147
ENSG00000197329
ENSG00000155629
ENSG00000168077
ENSG00000162441
ENSG00000106245
ENSG00000091140
ENSG00000138073
ENSG00000115053
ENSG00000076555
ENSG00000166598
ENSG00000101255
ENSG00000111011
ENSG00000071242
ENSG00000167468
ENSG00000138115
ENSG00000137124
ENSG00000107864
ENSG00000081026
ENSG00000134265
ENSG00000241119
ENSG00000104823
ENSG00000165792
ENSG00000187546
ENSG00000076356
ENSG00000172955
ENSG00000162482
ENSG00000204120
ENSG00000168765
ENSG00000115129
ENSG00000138386
ENSG00000143179
ENSG00000007541
ENSG00000138207
ENSG00000171862
ENSG00000137818
ENSG00000136630
ENSG00000129317
ENSG00000150527
ENSG00000184863
ENSG00000165661
ENSG00000118271
ENSG00000165219
ENSG00000170482
ENSG00000007944
ENSG00000132744
ENSG00000158571
ENSG00000105677
ENSG00000101974
ENSG00000084073
ENSG00000228278
ENSG00000141013
ENSG00000160633
ENSG00000164924
ENSG00000215883
ENSG00000047932
ENSG00000140326
ENSG00000162458
ENSG00000013374
ENSG00000187720
ENSG00000112096
ENSG00000134121
ENSG00000121871
ENSG00000198417
ENSG00000197496
ENSG00000151239
ENSG00000104361
ENSG00000147475
ENSG00000118507
ENSG00000187601
ENSG00000122783
ENSG00000108518
ENSG00000160014
ENSG00000077782
ENSG00000165688
ENSG00000120756
ENSG00000188229
ENSG00000159674
ENSG00000127399
ENSG00000145495
ENSG00000067167
ENSG00000108669
ENSG00000101888
ENSG00000146463
ENSG00000163840
ENSG00000205358
ENSG00000184012
ENSG00000170017
ENSG00000053372
ENSG00000170619
ENSG00000144891
ENSG00000124226
ENSG00000129116
ENSG00000076928
ENSG00000139197
ENSG00000099814
ENSG00000092871
ENSG00000134107
ENSG00000071894
ENSG00000160746
ENSG00000184983
ENSG00000156398
ENSG00000114302
ENSG00000083812
ENSG00000197965
ENSG00000062725
ENSG00000151790
ENSG00000065809
ENSG00000138286
ENSG00000143702
ENSG00000129988
ENSG00000198728
ENSG00000173041
ENSG00000185946
ENSG00000173153
ENSG00000120725
ENSG00000177697
ENSG00000112514
ENSG00000162804
ENSG00000124789
ENSG00000182107
ENSG00000175287
ENSG00000169991
ENSG00000174125
ENSG00000198478
ENSG00000137573
ENSG00000116171
ENSG00000196873
ENSG00000160803
ENSG00000198805
ENSG00000108055
ENSG00000123843
ENSG00000175197
ENSG00000116852
ENSG00000105429
ENSG00000056097
ENSG00000115306
ENSG00000063244
ENSG00000038210
ENSG00000116285
ENSG00000146433
ENSG00000091513
ENSG00000106688
ENSG00000130811
ENSG00000203879
ENSG00000128311
ENSG00000166741
ENSG00000100138
ENSG00000167695
ENSG00000124201
ENSG00000136205
ENSG00000145604
ENSG00000167081
ENSG00000156869
ENSG00000186318
ENSG00000143401
ENSG00000102898
ENSG00000166716
ENSG00000087077
ENSG00000093144
ENSG00000147601
ENSG00000136052
ENSG00000117500
ENSG00000185842
ENSG00000162688
ENSG00000135596
ENSG00000152484
ENSG00000135047
ENSG00000119917
ENSG00000132823
ENSG00000169045
ENSG00000100994
ENSG00000136720
ENSG00000130638
ENSG00000168615
ENSG00000196422
ENSG00000089154
ENSG00000121060
ENSG00000139291
ENSG00000034152
ENSG00000160049
ENSG00000101670
ENSG00000164916
ENSG00000167716
ENSG00000182871
ENSG00000079557
ENSG00000113648
ENSG00000159082
ENSG00000137393
ENSG00000186115
ENSG00000165272
ENSG00000113328
ENSG00000170889
ENSG00000131023
ENSG00000144597
ENSG00000154265
ENSG00000180667
ENSG00000196588
ENSG00000131979
ENSG00000114107
ENSG00000137871
ENSG00000134970
ENSG00000167863
ENSG00000101199
ENSG00000111371
ENSG00000205531
ENSG00000163166
ENSG00000169689
ENSG00000165912
ENSG00000165914
ENSG00000014123
ENSG00000106009
ENSG00000123728
ENSG00000189171
ENSG00000197603
ENSG00000112578
ENSG00000100345
ENSG00000213719
ENSG00000130702
ENSG00000092531
ENSG00000156735
ENSG00000105856
ENSG00000069431
ENSG00000184216
ENSG00000121022
ENSG00000134697
ENSG00000154310
ENSG00000135870
ENSG00000114942
ENSG00000040633
ENSG00000105640
ENSG00000167978
ENSG00000189050
ENSG00000167291
ENSG00000187097
ENSG00000141905
ENSG00000162896
ENSG00000122705
ENSG00000198252
ENSG00000156411
ENSG00000146904
ENSG00000205436
ENSG00000126858
ENSG00000113494
ENSG00000172270
ENSG00000134548
ENSG00000025800
ENSG00000241224
ENSG00000117868
ENSG00000182774
ENSG00000073536
ENSG00000164038
ENSG00000169020
ENSG00000125871
ENSG00000143951
ENSG00000052126
ENSG00000101493
ENSG00000146859
ENSG00000166377
ENSG00000241935
ENSG00000187325
ENSG00000158669
ENSG00000175048
ENSG00000127418
ENSG00000151414
ENSG00000167193
ENSG00000164494
ENSG00000138792
ENSG00000148655
ENSG00000081014
ENSG00000163428
ENSG00000174010
ENSG00000103381
ENSG00000153944
ENSG00000116833
ENSG00000244122
ENSG00000175137
ENSG00000132855
ENSG00000147364
ENSG00000106351
ENSG00000177225
ENSG00000119471
ENSG00000182606
ENSG00000198792
ENSG00000121361
ENSG00000132635
ENSG00000171793
ENSG00000108924
ENSG00000204386
ENSG00000136868
ENSG00000203485
ENSG00000204220
ENSG00000148396
ENSG00000175899
ENSG00000145623
ENSG00000215251
ENSG00000122641
ENSG00000103326
ENSG00000130340
ENSG00000137414
ENSG00000158104
ENSG00000196620
ENSG00000127603
ENSG00000214063
ENSG00000104866
ENSG00000166669
ENSG00000058091
ENSG00000173530
ENSG00000188215
ENSG00000050820
ENSG00000204264
ENSG00000126773
ENSG00000120738
ENSG00000121749
ENSG00000116977
ENSG00000184500
ENSG00000148357
ENSG00000184575
ENSG00000172782
ENSG00000163938
ENSG00000168807
ENSG00000116005
ENSG00000214706
ENSG00000101544
ENSG00000131779
ENSG00000170345
ENSG00000128294
ENSG00000165732
ENSG00000148120
ENSG00000187889
ENSG00000108551
ENSG00000139263
ENSG00000107959
ENSG00000156531
ENSG00000117523
ENSG00000133657
ENSG00000108984
ENSG00000198189
ENSG00000128309
ENSG00000173114
ENSG00000133103
ENSG00000171903
ENSG00000234745
ENSG00000140320
ENSG00000170315
ENSG00000156508
ENSG00000104517
ENSG00000092036
ENSG00000213512
ENSG00000137491
ENSG00000111752
ENSG00000204138
ENSG00000164307
ENSG00000122779
ENSG00000104549
ENSG00000100644
ENSG00000172667
ENSG00000127831
ENSG00000008083
ENSG00000143641
ENSG00000170500
ENSG00000182087
ENSG00000198961
ENSG00000163686
ENSG00000115317
ENSG00000198734
ENSG00000100522
ENSG00000173334
ENSG00000182179
ENSG00000179933
ENSG00000204569
ENSG00000128604
ENSG00000179271
ENSG00000123124
ENSG00000099821
ENSG00000103811
ENSG00000047457
ENSG00000112394
ENSG00000167165
ENSG00000146067
ENSG00000196396
ENSG00000179598
ENSG00000156170
ENSG00000170855
ENSG00000119844
ENSG00000141985
ENSG00000136040
ENSG00000172366
ENSG00000112964
ENSG00000116198
ENSG00000099804
ENSG00000125691
ENSG00000110887
ENSG00000050344
ENSG00000166037
ENSG00000117593
ENSG00000165175
ENSG00000110169
ENSG00000143845
ENSG00000137177
ENSG00000164934
ENSG00000150054
ENSG00000164111
ENSG00000238227
ENSG00000181904
ENSG00000112249
ENSG00000143819
ENSG00000172809
ENSG00000110921
ENSG00000178078
ENSG00000205903
ENSG00000197977
ENSG00000130203
ENSG00000011347
ENSG00000161813
ENSG00000127054
ENSG00000090060
ENSG00000142178
ENSG00000173272
ENSG00000122042
ENSG00000175455
ENSG00000115998
ENSG00000138674
ENSG00000132740
ENSG00000102531
ENSG00000074527
ENSG00000164713
ENSG00000130449
ENSG00000155097
ENSG00000137801
ENSG00000109171
ENSG00000123213
ENSG00000173281
ENSG00000149177
ENSG00000129084
ENSG00000067334
ENSG00000174695
ENSG00000198700
ENSG00000164970
ENSG00000120137
ENSG00000187193
ENSG00000099194
ENSG00000198342
ENSG00000269113
ENSG00000151835
ENSG00000182326
ENSG00000188976
ENSG00000141543
ENSG00000114127
ENSG00000175087
ENSG00000169155
ENSG00000100722
ENSG00000105325
ENSG00000149136
ENSG00000104763
ENSG00000000457
ENSG00000087258
ENSG00000115290
ENSG00000109184
ENSG00000115514
ENSG00000035664
ENSG00000131018
ENSG00000092964
ENSG00000181656
ENSG00000146083
ENSG00000135272
ENSG00000234906
ENSG00000109790
ENSG00000026950
ENSG00000175806
ENSG00000165288
ENSG00000123908
ENSG00000132792
ENSG00000186635
ENSG00000141026
ENSG00000148584
ENSG00000117395
ENSG00000134333
ENSG00000112282
ENSG00000204394
ENSG00000137106
ENSG00000154639
ENSG00000139921
ENSG00000142534
ENSG00000173218
ENSG00000185432
ENSG00000196116
ENSG00000164309
ENSG00000277443
ENSG00000143627
ENSG00000164188
ENSG00000085274
ENSG00000205609
ENSG00000079308
ENSG00000167508
ENSG00000112414
ENSG00000174705
ENSG00000088926
ENSG00000213096
ENSG00000139278
ENSG00000157036
ENSG00000148672
ENSG00000104388
ENSG00000148296
ENSG00000165475
ENSG00000169439
ENSG00000197956
ENSG00000125835
ENSG00000143412
ENSG00000178719
ENSG00000174990
ENSG00000006704
ENSG00000176542
ENSG00000183597
ENSG00000178502
ENSG00000164120
ENSG00000126368
ENSG00000103018
ENSG00000172869
ENSG00000113583
ENSG00000132549
ENSG00000180573
ENSG00000178980
ENSG00000100097
ENSG00000154263
ENSG00000101972
ENSG00000069956
ENSG00000106266
ENSG00000136167
ENSG00000159199
ENSG00000089327
ENSG00000106628
ENSG00000157227
ENSG00000112308
ENSG00000044446
ENSG00000138463
ENSG00000012174
ENSG00000153071
ENSG00000112941
ENSG00000070814
ENSG00000170638
ENSG00000147419
ENSG00000101367
ENSG00000157985
ENSG00000132481
ENSG00000061273
ENSG00000235173
ENSG00000103479
ENSG00000116194
ENSG00000115919
ENSG00000168300
ENSG00000120656
ENSG00000151806
ENSG00000134910
ENSG00000106608
ENSG00000138378
ENSG00000186866
ENSG00000154080
ENSG00000100401
ENSG00000145293
ENSG00000134352
ENSG00000164197
ENSG00000106686
ENSG00000167491
ENSG00000187017
ENSG00000205213
ENSG00000115648
ENSG00000122482
ENSG00000137713
ENSG00000189306
ENSG00000185947
ENSG00000241399
ENSG00000049860
ENSG00000008853
ENSG00000171469
ENSG00000176978
ENSG00000177200
ENSG00000130958
ENSG00000137171
ENSG00000185920
ENSG00000136104
ENSG00000188243
ENSG00000125144
ENSG00000135220
ENSG00000161944
ENSG00000174292
ENSG00000187823
ENSG00000165672
ENSG00000182150
ENSG00000042445
ENSG00000164237
ENSG00000141293
ENSG00000103126
ENSG00000143158
ENSG00000126070
ENSG00000100142
ENSG00000126457
ENSG00000021776
ENSG00000084636
ENSG00000158863
ENSG00000144035
ENSG00000144426
ENSG00000204267
ENSG00000112679
ENSG00000110693
ENSG00000184164
ENSG00000124535
ENSG00000169245
ENSG00000006652
ENSG00000070413
ENSG00000115084
ENSG00000096872
ENSG00000128590
ENSG00000143622
ENSG00000165156
ENSG00000113318
ENSG00000010017
ENSG00000106443
ENSG00000177683
ENSG00000165699
ENSG00000213614
ENSG00000164465
ENSG00000107679
ENSG00000070159
ENSG00000135423
ENSG00000072080
ENSG00000119986
ENSG00000021488
ENSG00000119403
ENSG00000144820
ENSG00000197594
ENSG00000090581
ENSG00000162522
ENSG00000145113
ENSG00000117707
ENSG00000167106
ENSG00000186522
ENSG00000126261
ENSG00000103042
ENSG00000139266
ENSG00000187045
ENSG00000243710
ENSG00000118418
ENSG00000163320
ENSG00000111912
ENSG00000073584
ENSG00000115267
ENSG00000104529
ENSG00000164684
ENSG00000112379
ENSG00000276023
ENSG00000111052
ENSG00000147202
ENSG00000161970
ENSG00000109436
ENSG00000196660
ENSG00000100353
ENSG00000100226
ENSG00000106366
ENSG00000254087
ENSG00000090339
ENSG00000124831
ENSG00000105185
ENSG00000126461
ENSG00000214013
ENSG00000129946
ENSG00000171858
ENSG00000166595
ENSG00000138449
ENSG00000171236
ENSG00000135378
ENSG00000069329
ENSG00000154370
ENSG00000142303
ENSG00000168904
ENSG00000178573
ENSG00000174744
ENSG00000089335
ENSG00000205269
ENSG00000163162
ENSG00000121486
ENSG00000111790
ENSG00000186529
ENSG00000172296
ENSG00000104687
ENSG00000075856
ENSG00000119862
ENSG00000150893
ENSG00000108061
ENSG00000176209
ENSG00000135632
ENSG00000198399
ENSG00000101846
ENSG00000055609
ENSG00000164818
ENSG00000110046
ENSG00000170473
ENSG00000162869
ENSG00000100304
ENSG00000078902
ENSG00000070831
ENSG00000250479
ENSG00000141556
ENSG00000162139
ENSG00000111684
ENSG00000152270
ENSG00000108306
ENSG00000161267
ENSG00000160200
ENSG00000141738
ENSG00000095585
ENSG00000042088
ENSG00000167548
ENSG00000162430
ENSG00000154734
ENSG00000071073
ENSG00000115204
ENSG00000245848
ENSG00000167615
ENSG00000123130
ENSG00000100442
ENSG00000172845
ENSG00000180370
ENSG00000239887
ENSG00000005486
ENSG00000184557
ENSG00000120370
ENSG00000143569
ENSG00000254470
ENSG00000164031
ENSG00000138764
ENSG00000168028
ENSG00000110107
ENSG00000148154
ENSG00000275718
ENSG00000177706
ENSG00000175105
ENSG00000124214
ENSG00000156802
ENSG00000237988
ENSG00000030582
ENSG00000130988
ENSG00000161653
ENSG00000137815
ENSG00000137478
ENSG00000132196
ENSG00000132256
ENSG00000116771
ENSG00000178950
ENSG00000166582
ENSG00000229117
ENSG00000138867
ENSG00000145241
ENSG00000139344
ENSG00000168439
ENSG00000116191
ENSG00000133027
ENSG00000149273
ENSG00000176597
ENSG00000109846
ENSG00000138071
ENSG00000088876
ENSG00000111711
ENSG00000118007
ENSG00000086570
ENSG00000117480
ENSG00000145214
ENSG00000169903
ENSG00000196547
ENSG00000179761
ENSG00000100266
ENSG00000171943
ENSG00000135334
ENSG00000112893
ENSG00000143149
ENSG00000089916
ENSG00000053254
ENSG00000104859
ENSG00000113013
ENSG00000168306
ENSG00000087074
ENSG00000198099
ENSG00000171560
ENSG00000124422
ENSG00000112977
ENSG00000064115
ENSG00000197124
ENSG00000151655
ENSG00000140848
ENSG00000102781
ENSG00000171557
ENSG00000130803
ENSG00000130723
ENSG00000076984
ENSG00000109519
ENSG00000169252
ENSG00000153879
ENSG00000135525
ENSG00000087269
ENSG00000156671
ENSG00000179832
ENSG00000117984
ENSG00000117280
ENSG00000104375
ENSG00000167772
ENSG00000143079
ENSG00000172081
ENSG00000147955
ENSG00000100241
ENSG00000154262
ENSG00000032219
ENSG00000125848
ENSG00000166260
ENSG00000112851
ENSG00000105220
ENSG00000096063
ENSG00000124614
ENSG00000112531
ENSG00000151287
ENSG00000112335
ENSG00000115756
ENSG00000166391
ENSG00000164253
ENSG00000146373
ENSG00000168778
ENSG00000108828
ENSG00000005436
ENSG00000002834
ENSG00000186501
ENSG00000106460
ENSG00000197226
ENSG00000165841
ENSG00000132510
ENSG00000146842
ENSG00000198865
ENSG00000084093
ENSG00000258461
ENSG00000244038
ENSG00000187954
ENSG00000118960
ENSG00000188994
ENSG00000118503
ENSG00000057294
ENSG00000117143
ENSG00000077150
ENSG00000197971
ENSG00000162413
ENSG00000074855
ENSG00000080546
ENSG00000159202
ENSG00000140988
ENSG00000166902
ENSG00000142230
ENSG00000071859
ENSG00000057757
ENSG00000090863
ENSG00000211445
ENSG00000196470
ENSG00000177731
ENSG00000073712
ENSG00000106012
ENSG00000100324
ENSG00000167711
ENSG00000151692
ENSG00000112695
ENSG00000143575
ENSG00000163939
ENSG00000155959
ENSG00000084733
ENSG00000204580
ENSG00000181274
ENSG00000131584
ENSG00000121690
ENSG00000105722
ENSG00000125351
ENSG00000136758
ENSG00000168397
ENSG00000159261
ENSG00000221963
ENSG00000133789
ENSG00000240038
ENSG00000154447
ENSG00000180921
ENSG00000039537
ENSG00000198160
ENSG00000103319
ENSG00000149260
ENSG00000099204
ENSG00000269556
ENSG00000007255
ENSG00000166401
ENSG00000164880
ENSG00000166483
ENSG00000168172
ENSG00000066697
ENSG00000095539
ENSG00000077458
ENSG00000188641
ENSG00000154978
ENSG00000100344
ENSG00000156453
ENSG00000117724
ENSG00000169871
ENSG00000132676
ENSG00000119729
ENSG00000108819
ENSG00000137561
ENSG00000123349
ENSG00000104980
ENSG00000131748
ENSG00000003989
ENSG00000143341
ENSG00000163251
ENSG00000147003
ENSG00000198355
ENSG00000166415
ENSG00000156873
ENSG00000131374
ENSG00000124508
ENSG00000154814
ENSG00000223501
ENSG00000115414
ENSG00000112297
ENSG00000067057
ENSG00000204389
ENSG00000075275
ENSG00000186814
ENSG00000168137
ENSG00000177700
ENSG00000071462
ENSG00000151726
ENSG00000176623
ENSG00000075292
ENSG00000113790
ENSG00000066557
ENSG00000162772
ENSG00000186468
ENSG00000123689
ENSG00000163516
ENSG00000116761
ENSG00000145703
ENSG00000113552
ENSG00000146233
ENSG00000139117
ENSG00000071537
ENSG00000180198
ENSG00000107341
ENSG00000171612
ENSG00000138698
ENSG00000168016
ENSG00000117410
ENSG00000145246
ENSG00000123561
ENSG00000038382
ENSG00000135002
ENSG00000213516
ENSG00000125967
ENSG00000237441
ENSG00000105321
ENSG00000163159
ENSG00000113742
ENSG00000125845
ENSG00000004975
ENSG00000160325
ENSG00000137700
ENSG00000145743
ENSG00000134108
ENSG00000168569
ENSG00000164089
ENSG00000214160
ENSG00000185404
ENSG00000111859
ENSG00000186141
ENSG00000065802
ENSG00000126705
ENSG00000162852
ENSG00000106799
ENSG00000116791
ENSG00000176018
ENSG00000083520
ENSG00000169908
ENSG00000104969
ENSG00000158201
ENSG00000169692
ENSG00000123191
ENSG00000102974
ENSG00000128928
ENSG00000143624
ENSG00000072134
ENSG00000176225
ENSG00000067082
ENSG00000008513
ENSG00000120868
ENSG00000168374
ENSG00000145050
ENSG00000106327
ENSG00000108578
ENSG00000138075
ENSG00000151892
ENSG00000147459
ENSG00000106034
ENSG00000145375
ENSG00000138823
ENSG00000106701
ENSG00000107186
ENSG00000052749
ENSG00000064607
ENSG00000198431
ENSG00000166816
ENSG00000139540
ENSG00000187840
ENSG00000136206
ENSG00000114554
ENSG00000137364
ENSG00000153317
ENSG00000163749
ENSG00000164442
ENSG00000204977
ENSG00000124209
ENSG00000085871
ENSG00000122435
ENSG00000176261
ENSG00000109686
ENSG00000100596
ENSG00000099889
ENSG00000196214
ENSG00000178104
ENSG00000126226
ENSG00000106733
ENSG00000135535
ENSG00000135506
ENSG00000162909
ENSG00000254685
ENSG00000177000
ENSG00000138468
ENSG00000136783
ENSG00000166971
ENSG00000116001
ENSG00000138617
ENSG00000135245
ENSG00000025434
ENSG00000187555
ENSG00000066933
ENSG00000091262
ENSG00000158467
ENSG00000167996
ENSG00000064419
ENSG00000198929
ENSG00000141449
ENSG00000176340
ENSG00000089876
ENSG00000116406
ENSG00000116688
ENSG00000107897
ENSG00000173575
ENSG00000112773
ENSG00000102081
ENSG00000123416
ENSG00000185808
ENSG00000090372
ENSG00000140961
ENSG00000100201
ENSG00000151623
ENSG00000089775
ENSG00000130713
ENSG00000198171
ENSG00000204186
ENSG00000118690
ENSG00000187446
ENSG00000081803
ENSG00000101191
ENSG00000059728
ENSG00000133316
ENSG00000131016
ENSG00000103642
ENSG00000108515
ENSG00000002933
ENSG00000187522
ENSG00000132849
ENSG00000110651
ENSG00000131844
ENSG00000162378
ENSG00000183098
ENSG00000145626
ENSG00000117528
ENSG00000059122
ENSG00000101152
ENSG00000138326
ENSG00000163581
ENSG00000176945
ENSG00000108298
ENSG00000148331
ENSG00000112697
ENSG00000105221
ENSG00000132561
ENSG00000165471
ENSG00000166073
ENSG00000228716
ENSG00000174917
ENSG00000179262
ENSG00000197893
ENSG00000124107
ENSG00000102786
ENSG00000158825
ENSG00000141385
ENSG00000169715
ENSG00000146147
ENSG00000124762
ENSG00000156162
ENSG00000104267
ENSG00000173930
ENSG00000204310
ENSG00000198018
ENSG00000147416
ENSG00000145725
ENSG00000033178
ENSG00000163249
ENSG00000151365
ENSG00000086544
ENSG00000143147
ENSG00000229833
ENSG00000146476
ENSG00000139514
ENSG00000107819
ENSG00000130254
ENSG00000113716
ENSG00000158874
ENSG00000178952
ENSG00000102804
ENSG00000196428
ENSG00000137409
ENSG00000008869
ENSG00000006210
ENSG00000138030
ENSG00000124641
ENSG00000140107
ENSG00000115364
ENSG00000109046
ENSG00000059145
ENSG00000183207
ENSG00000182197
ENSG00000111727
ENSG00000122729
ENSG00000152332
ENSG00000169018
ENSG00000113504
ENSG00000129646
ENSG00000196843
ENSG00000169764
ENSG00000164938
ENSG00000157193
ENSG00000172469
ENSG00000145192
ENSG00000108424
ENSG00000023445
ENSG00000196549
ENSG00000159692
ENSG00000107736
ENSG00000116017
ENSG00000099917
ENSG00000166471
ENSG00000213672
ENSG00000164251
ENSG00000090273
ENSG00000120742
ENSG00000160007
ENSG00000156030
ENSG00000146457
ENSG00000117155
ENSG00000116717
ENSG00000196678
ENSG00000189079
ENSG00000174032
ENSG00000108448
ENSG00000067208
ENSG00000140836
ENSG00000094916
ENSG00000156017
ENSG00000145425
ENSG00000164211
ENSG00000170871
ENSG00000124120
ENSG00000171863
ENSG00000165507
ENSG00000162989
ENSG00000119927
ENSG00000164889
ENSG00000100154
ENSG00000173273
ENSG00000113645
ENSG00000073464
ENSG00000070404
ENSG00000109062
ENSG00000075711
ENSG00000173801
ENSG00000067064
ENSG00000115355
ENSG00000089682
ENSG00000161896
ENSG00000069998
ENSG00000239305
ENSG00000009765
ENSG00000122140
ENSG00000181163
ENSG00000122490
ENSG00000161956
ENSG00000145348
ENSG00000198589
ENSG00000138821
ENSG00000178295
ENSG00000103043
ENSG00000174485
ENSG00000185324
ENSG00000109163
ENSG00000234616
ENSG00000120008
ENSG00000122420
ENSG00000177570
ENSG00000244754
ENSG00000149311
ENSG00000087095
ENSG00000152409
ENSG00000185129
ENSG00000124145
ENSG00000189233
ENSG00000104043
ENSG00000152492
ENSG00000174165
ENSG00000263001
ENSG00000172817
ENSG00000164975
ENSG00000213759
ENSG00000167306
ENSG00000177600
ENSG00000278540
ENSG00000125503
ENSG00000113387
ENSG00000100764
ENSG00000107290
ENSG00000130227
ENSG00000101843
ENSG00000133138
ENSG00000149257
ENSG00000135750
ENSG00000113845
ENSG00000106780
ENSG00000070495
ENSG00000129128
ENSG00000117394
ENSG00000085741
ENSG00000163131
ENSG00000141298
ENSG00000152464
ENSG00000134250
ENSG00000159579
ENSG00000153560
ENSG00000115425
ENSG00000167191
ENSG00000148334
ENSG00000087086
ENSG00000123636
ENSG00000154556
ENSG00000080815
ENSG00000067445
ENSG00000138758
ENSG00000101323
ENSG00000188313
ENSG00000168924
ENSG00000135269
ENSG00000107581
ENSG00000204611
ENSG00000120129
ENSG00000110619
ENSG00000154864
ENSG00000085872
ENSG00000117226
ENSG00000164742
ENSG00000127540
ENSG00000125148
ENSG00000122965
ENSG00000106025
ENSG00000156968
ENSG00000152601
ENSG00000182263
ENSG00000132437
ENSG00000100711
ENSG00000123989
ENSG00000167778
ENSG00000186834
ENSG00000268043
ENSG00000186687
ENSG00000148702
ENSG00000144228
ENSG00000071626
ENSG00000122971
ENSG00000163811
ENSG00000103510
ENSG00000041880
ENSG00000130175
ENSG00000007168
ENSG00000115295
ENSG00000132199
ENSG00000213047
ENSG00000185278
ENSG00000108439
ENSG00000088256
ENSG00000162599
ENSG00000205730
ENSG00000184678
ENSG00000164136
ENSG00000066583
ENSG00000196975
ENSG00000035403
ENSG00000173221
ENSG00000159792
ENSG00000185650
ENSG00000169814
ENSG00000061987
ENSG00000179889
ENSG00000010404
ENSG00000149428
ENSG00000128284
ENSG00000149923
ENSG00000145819
ENSG00000105643
ENSG00000106153
ENSG00000087338
ENSG00000132382
ENSG00000138035
ENSG00000139668
ENSG00000140382
ENSG00000143409
ENSG00000100997
ENSG00000175893
ENSG00000142949
ENSG00000082438
ENSG00000169217
ENSG00000164877
ENSG00000134419
ENSG00000115694
ENSG00000109787
ENSG00000106804
ENSG00000049323
ENSG00000058668
ENSG00000123143
ENSG00000184232
ENSG00000174238
ENSG00000123240
ENSG00000119979
ENSG00000138593
ENSG00000019995
ENSG00000139163
ENSG00000124788
ENSG00000078369
ENSG00000242265
ENSG00000126249
ENSG00000166780
ENSG00000130649
ENSG00000138670
ENSG00000179152
ENSG00000120162
ENSG00000110917
ENSG00000115365
ENSG00000198948
ENSG00000205423
ENSG00000214456
ENSG00000105778
ENSG00000166263
ENSG00000130309
ENSG00000120915
ENSG00000100364
ENSG00000100802
ENSG00000149231
ENSG00000167701
ENSG00000102125
ENSG00000105656
ENSG00000204590
ENSG00000105289
ENSG00000165923
ENSG00000225830
ENSG00000072210
ENSG00000111669
ENSG00000127951
ENSG00000141542
ENSG00000088386
ENSG00000107789
ENSG00000112339
ENSG00000169251
ENSG00000166228
ENSG00000167397
ENSG00000173193
ENSG00000075391
ENSG00000167981
ENSG00000187514
ENSG00000158717
ENSG00000075234
ENSG00000138639
ENSG00000119922
ENSG00000176871
ENSG00000269858
ENSG00000172878
ENSG00000171100
ENSG00000277791
ENSG00000116337
ENSG00000125037
ENSG00000111321
ENSG00000164172
ENSG00000159650
ENSG00000180008
ENSG00000188488
ENSG00000015153
ENSG00000154832
ENSG00000170522
ENSG00000182985
ENSG00000196865
ENSG00000166451
ENSG00000197417
ENSG00000198142
ENSG00000145476
ENSG00000159131
ENSG00000046604
ENSG00000082146
ENSG00000086015
ENSG00000197386
ENSG00000169738
ENSG00000115841
ENSG00000122591
ENSG00000167977
ENSG00000111077
ENSG00000137812
ENSG00000140474
ENSG00000088035
ENSG00000100219
ENSG00000119396
ENSG00000129515
ENSG00000119125
ENSG00000119929
ENSG00000114354
ENSG00000197081
ENSG00000101901
ENSG00000106049
ENSG00000164366
ENSG00000188001
ENSG00000167460
ENSG00000251247
ENSG00000106263
ENSG00000100911
ENSG00000134684
ENSG00000108187
ENSG00000151240
ENSG00000104419
ENSG00000198363
ENSG00000095397
ENSG00000132405
ENSG00000102038
ENSG00000143869
ENSG00000171621
ENSG00000079432
ENSG00000167657
ENSG00000113600
ENSG00000161405
ENSG00000148935
ENSG00000165802
ENSG00000067560
ENSG00000196632
ENSG00000155016
ENSG00000103194
ENSG00000142453
ENSG00000107104
ENSG00000161013
ENSG00000148297
ENSG00000137500
ENSG00000149476
ENSG00000085719
ENSG00000136848
ENSG00000165006
ENSG00000113643
ENSG00000105700
ENSG00000155380
ENSG00000135924
ENSG00000163586
ENSG00000151090
ENSG00000132274
ENSG00000142186
ENSG00000117151
ENSG00000165868
ENSG00000186184
ENSG00000069535
ENSG00000148730
ENSG00000174748
ENSG00000118564
ENSG00000083123
ENSG00000161031
ENSG00000113194
ENSG00000198324
ENSG00000158850
ENSG00000120306
ENSG00000107140
ENSG00000135678
ENSG00000123838
ENSG00000149658
ENSG00000243147
ENSG00000143493
ENSG00000163032
ENSG00000111058
ENSG00000197580
ENSG00000183508
ENSG00000103066
ENSG00000102362
ENSG00000163347
ENSG00000175182
ENSG00000145780
ENSG00000095261
ENSG00000115504
ENSG00000156510
ENSG00000149124
ENSG00000136603
ENSG00000069943
ENSG00000116698
ENSG00000133401
ENSG00000110958
ENSG00000147526
ENSG00000118515
ENSG00000117594
ENSG00000204469
ENSG00000184999
ENSG00000048540
ENSG00000084774
ENSG00000092820
ENSG00000073803
ENSG00000070061
ENSG00000164587
ENSG00000168234
ENSG00000266412
ENSG00000101384
ENSG00000198130
ENSG00000152689
ENSG00000076770
ENSG00000151893
ENSG00000090013
ENSG00000168010
ENSG00000139865
ENSG00000145826
ENSG00000156222
ENSG00000136068
ENSG00000196950
ENSG00000275152
ENSG00000136108
ENSG00000078237
ENSG00000183011
ENSG00000173166
ENSG00000183747
ENSG00000171564
ENSG00000167625
ENSG00000162736
ENSG00000116991
ENSG00000143384
ENSG00000100335
ENSG00000088179
ENSG00000005469
ENSG00000149212
ENSG00000196730
ENSG00000135709
ENSG00000173418
ENSG00000139318
ENSG00000007047
ENSG00000180902
ENSG00000130332
ENSG00000165733
ENSG00000182919
ENSG00000143248
ENSG00000171316
ENSG00000117625
ENSG00000100209
ENSG00000155506
ENSG00000196465
ENSG00000090612
ENSG00000165795
ENSG00000221968
ENSG00000107863
ENSG00000111846
ENSG00000166681
ENSG00000106246
ENSG00000083857
ENSG00000079459
ENSG00000091483
ENSG00000119408
ENSG00000129596
ENSG00000165775
ENSG00000109929
ENSG00000106244
ENSG00000198246
ENSG00000162654
ENSG00000107223
ENSG00000221955
ENSG00000144837
ENSG00000021826
ENSG00000150787
ENSG00000181523
ENSG00000114738
ENSG00000105193
ENSG00000115594
ENSG00000013288
ENSG00000123131
ENSG00000111300
ENSG00000142273
ENSG00000125520
ENSG00000122884
ENSG00000009830
ENSG00000248144
ENSG00000109445
ENSG00000132541
ENSG00000125551
ENSG00000180776
ENSG00000054116
ENSG00000171227
ENSG00000140521
ENSG00000204592
ENSG00000081320
ENSG00000079739
ENSG00000228474
ENSG00000198833
ENSG00000107937
ENSG00000008018
ENSG00000235194
ENSG00000130402
ENSG00000111540
ENSG00000214753
ENSG00000124783
ENSG00000111275
ENSG00000140006
ENSG00000142528
ENSG00000123453
ENSG00000198585
ENSG00000140995
ENSG00000134278
ENSG00000162545
ENSG00000131171
ENSG00000111450
ENSG00000166575
ENSG00000113916
ENSG00000132623
ENSG00000135404
ENSG00000120063
ENSG00000182551
ENSG00000132326
ENSG00000125166
ENSG00000181035
ENSG00000186889
ENSG00000068323
ENSG00000023516
ENSG00000092841
ENSG00000075785
ENSG00000126391
ENSG00000013306
ENSG00000133104
ENSG00000130706
ENSG00000143126
ENSG00000107890
ENSG00000175166
ENSG00000116871
ENSG00000135046
ENSG00000168237
ENSG00000100665
ENSG00000217128
ENSG00000142507
ENSG00000139508
ENSG00000124564
ENSG00000131043
ENSG00000115568
ENSG00000135124
ENSG00000135679
ENSG00000130204
ENSG00000171160
ENSG00000171174
ENSG00000156515
ENSG00000039319
ENSG00000105971
ENSG00000143303
ENSG00000162695
ENSG00000060339
ENSG00000167005
ENSG00000070423
ENSG00000157107
ENSG00000143028
ENSG00000122787
ENSG00000021574
ENSG00000083168
ENSG00000152102
ENSG00000148498
ENSG00000204634
ENSG00000125089
ENSG00000249915
ENSG00000138640
ENSG00000125827
ENSG00000129493
ENSG00000196139
ENSG00000099904
ENSG00000139926
ENSG00000147676
ENSG00000115977
ENSG00000089737
ENSG00000117228
ENSG00000164961
ENSG00000196365
ENSG00000173085
ENSG00000146409
ENSG00000102144
ENSG00000213949
ENSG00000184867
ENSG00000166170
ENSG00000162368
ENSG00000101391
ENSG00000162959
ENSG00000119547
ENSG00000080824
ENSG00000100889
ENSG00000179715
ENSG00000126214
ENSG00000197746
ENSG00000140391
ENSG00000029153
ENSG00000085224
ENSG00000060566
ENSG00000138032
ENSG00000128791
ENSG00000167703
ENSG00000100139
ENSG00000219607
ENSG00000177311
ENSG00000180879
ENSG00000162496
ENSG00000158716
ENSG00000100416
ENSG00000065413
ENSG00000164342
ENSG00000169635
ENSG00000188559
ENSG00000099817
ENSG00000023287
ENSG00000183077
ENSG00000183741
ENSG00000145216
ENSG00000162687
ENSG00000240224
ENSG00000112972
ENSG00000132837
ENSG00000198947
ENSG00000254004
ENSG00000005844
ENSG00000089351
ENSG00000182095
ENSG00000112303
ENSG00000138190
ENSG00000109814
ENSG00000163297
ENSG00000151014
ENSG00000113389
ENSG00000105697
ENSG00000124207
ENSG00000168906
ENSG00000068366
ENSG00000161996
ENSG00000100503
ENSG00000083097
ENSG00000123684
ENSG00000104973
ENSG00000144677
ENSG00000163527
ENSG00000198919
ENSG00000165416
ENSG00000111674
ENSG00000102870
ENSG00000104765
ENSG00000102710
ENSG00000089159
ENSG00000100528
ENSG00000157181
ENSG00000119655
ENSG00000120071
ENSG00000172164
ENSG00000136383
ENSG00000170271
ENSG00000144445
ENSG00000155368
ENSG00000135549
ENSG00000130193
ENSG00000197296
ENSG00000102921
ENSG00000126698
ENSG00000255302
ENSG00000077147
ENSG00000154328
ENSG00000048140
ENSG00000065833
ENSG00000059573
ENSG00000048162
ENSG00000172336
ENSG00000041802
ENSG00000111339
ENSG00000065000
ENSG00000188706
ENSG00000166347
ENSG00000148341
ENSG00000182704
ENSG00000164039
ENSG00000168653
ENSG00000011275
ENSG00000080910
ENSG00000130827
ENSG00000140350
ENSG00000137992
ENSG00000108639
ENSG00000178209
ENSG00000103160
ENSG00000167522
ENSG00000198208
ENSG00000196235
ENSG00000198856
ENSG00000056586
ENSG00000039068
ENSG00000167280
ENSG00000198369
ENSG00000113649
ENSG00000099810
ENSG00000053770
ENSG00000120694
ENSG00000100591
ENSG00000160087
ENSG00000155744
ENSG00000275835
ENSG00000172007
ENSG00000205364
ENSG00000188846
ENSG00000115109
ENSG00000187605
ENSG00000140264
ENSG00000116117
ENSG00000070501
ENSG00000079999
ENSG00000148303
ENSG00000147852
ENSG00000204568
ENSG00000121207
ENSG00000065534
ENSG00000103275
ENSG00000135094
ENSG00000214022
ENSG00000175931
ENSG00000240065
ENSG00000074071
ENSG00000112079
ENSG00000112902
ENSG00000168679
ENSG00000136930
ENSG00000161960
ENSG00000164944
ENSG00000185436
ENSG00000075568
ENSG00000197261
ENSG00000178252
ENSG00000135446
ENSG00000143952
ENSG00000151135
ENSG00000152700
ENSG00000113369
ENSG00000250799
ENSG00000148384
ENSG00000157103
ENSG00000181381
ENSG00000144909
[truncated: 769 more rows]

## Sheet: NAFLD overlapped DHA lncRNA DEG
ENSG00000286802
ENSG00000265943
ENSG00000251562
ENSG00000227741
ENSG00000248538
ENSG00000286843
ENSG00000250696
ENSG00000248810
ENSG00000238018
ENSG00000228013
ENSG00000259712
ENSG00000258867
ENSG00000257135
ENSG00000270194
ENSG00000214188
ENSG00000272167
ENSG00000236830
ENSG00000261253
ENSG00000272079
ENSG00000270084
ENSG00000278765
ENSG00000261324
ENSG00000254231
ENSG00000227906
ENSG00000232995
ENSG00000237949
ENSG00000189419
ENSG00000197182
ENSG00000249859
ENSG00000287558
ENSG00000269958
ENSG00000271270
ENSG00000247199
ENSG00000251139
ENSG00000247556
ENSG00000264924
ENSG00000259293
ENSG00000285636
ENSG00000287796
ENSG00000229502
ENSG00000245105
ENSG00000229711
ENSG00000233559
ENSG00000261051
ENSG00000226367
ENSG00000223387
ENSG00000246451
ENSG00000231992
ENSG00000235669
ENSG00000285737
ENSG00000254166
ENSG00000248898
ENSG00000229425
ENSG00000235448
ENSG00000272918
ENSG00000253716
ENSG00000242086
ENSG00000204682
ENSG00000225855
ENSG00000273792
ENSG00000276107
ENSG00000267106
ENSG00000255284
ENSG00000233237
ENSG00000223642
ENSG00000267391
ENSG00000258559
ENSG00000284747
ENSG00000260886
ENSG00000233215
ENSG00000261012
ENSG00000284428
ENSG00000235142
ENSG00000250069
ENSG00000251136
ENSG00000261618
ENSG00000261229
ENSG00000251165
ENSG00000268257
ENSG00000263096
ENSG00000235903
ENSG00000270504
ENSG00000229656
ENSG00000255248
ENSG00000226380
ENSG00000273489
ENSG00000232656
ENSG00000247572
ENSG00000272402
ENSG00000215386
ENSG00000275431
ENSG00000163597
ENSG00000228061
ENSG00000277130
ENSG00000196756
ENSG00000233184
ENSG00000229740
ENSG00000243694
ENSG00000235204
ENSG00000235269
ENSG00000262769
ENSG00000271533
ENSG00000260850
ENSG00000224814
ENSG00000261553
ENSG00000248685
ENSG00000254340
ENSG00000228793
ENSG00000280213
ENSG00000258733
ENSG00000259481
ENSG00000167920
ENSG00000262454
ENSG00000286271
ENSG00000287032
ENSG00000248740
ENSG00000232295
ENSG00000250436
ENSG00000259820
ENSG00000255717
ENSG00000205622
ENSG00000263847
ENSG00000253878
ENSG00000236520
ENSG00000259673
ENSG00000253666
ENSG00000174365
ENSG00000264112
ENSG00000243415
ENSG00000237767
ENSG00000187185
ENSG00000262995
ENSG00000231607
ENSG00000276980
ENSG00000260077
ENSG00000237934
ENSG00000279932
ENSG00000278266
ENSG00000287733
ENSG00000197989
ENSG00000230551
ENSG00000225756
ENSG00000281207
ENSG00000237596
ENSG00000226438
ENSG00000226627
ENSG00000179577
ENSG00000284418
ENSG00000246379
ENSG00000233016
ENSG00000179818
ENSG00000273284
ENSG00000228526
ENSG00000267724
ENSG00000266010
ENSG00000250116
ENSG00000234840
ENSG00000287979
ENSG00000236064
ENSG00000287957
ENSG00000249096
ENSG00000241135
ENSG00000177738
ENSG00000197099
ENSG00000281404
ENSG00000260032
ENSG00000287686
ENSG00000241316
ENSG00000224251
ENSG00000259953
ENSG00000272622
ENSG00000287933
ENSG00000235726
ENSG00000254990
ENSG00000232956
ENSG00000231437
ENSG00000224032
ENSG00000260401
ENSG00000245532
ENSG00000235899
ENSG00000251393
ENSG00000266680
ENSG00000272604
ENSG00000257940
ENSG00000226328
ENSG00000260971
ENSG00000269506
ENSG00000269821
ENSG00000287709
ENSG00000225790
ENSG00000262966
ENSG00000286314
ENSG00000243818
ENSG00000197536
ENSG00000204876
ENSG00000281344
ENSG00000239653
ENSG00000230590
ENSG00000250903
