# Supplementary material for: Identification of Accessible Hepatic Gene Signatures for Interindividual Variations in Nutrigenomic Response to Dietary Supplementation of Omega-3 Fatty Acids
Source: Cells. 2021 Feb 22;10(2):467. doi: 10.3390/cells10020467 (PMC7926558; doi:10.3390/cells10020467)
Supplement: Supplementary file 1 [file cells-10-00467-s001.zip › cells-1094174-resubmitted supplementary/Supplementary data/020221_Supplementary Data_6.xlsx]

## Sheet: NAFLD overlapped EPA pc DEG
ENSG00000152778
ENSG00000188906
ENSG00000051596
ENSG00000189241
ENSG00000100796
ENSG00000157216
ENSG00000142871
ENSG00000115486
ENSG00000196458
ENSG00000139218
ENSG00000133135
ENSG00000131724
ENSG00000101194
ENSG00000086102
ENSG00000140455
ENSG00000226479
ENSG00000100652
ENSG00000137628
ENSG00000159259
ENSG00000100568
ENSG00000054523
ENSG00000151136
ENSG00000136044
ENSG00000113163
ENSG00000110721
ENSG00000107404
ENSG00000138109
ENSG00000115904
ENSG00000141378
ENSG00000058453
ENSG00000160285
ENSG00000154822
ENSG00000100577
ENSG00000136026
ENSG00000145439
ENSG00000205707
ENSG00000180592
ENSG00000096433
ENSG00000008710
ENSG00000171824
ENSG00000138600
ENSG00000183060
ENSG00000132938
ENSG00000100557
ENSG00000178585
ENSG00000276180
ENSG00000204160
ENSG00000115310
ENSG00000119669
ENSG00000136908
ENSG00000143207
ENSG00000102595
ENSG00000149657
ENSG00000114378
ENSG00000107669
ENSG00000006715
ENSG00000143799
ENSG00000069345
ENSG00000105835
ENSG00000188811
ENSG00000112299
ENSG00000250722
ENSG00000175906
ENSG00000065054
ENSG00000066813
ENSG00000124406
ENSG00000184787
ENSG00000162704
ENSG00000180694
ENSG00000107566
ENSG00000145919
ENSG00000170873
ENSG00000104320
ENSG00000263465
ENSG00000138768
ENSG00000197756
ENSG00000113391
ENSG00000152078
ENSG00000108771
ENSG00000069849
ENSG00000153721
ENSG00000196600
ENSG00000024048
ENSG00000122966
ENSG00000152558
ENSG00000063176
ENSG00000148481
ENSG00000132703
ENSG00000148426
ENSG00000137054
ENSG00000172765
ENSG00000146830
ENSG00000116212
ENSG00000144712
ENSG00000138668
ENSG00000069667
ENSG00000113558
ENSG00000168411
ENSG00000131165
ENSG00000133612
ENSG00000047188
ENSG00000113580
ENSG00000104853
ENSG00000111652
ENSG00000158864
ENSG00000051825
ENSG00000166710
ENSG00000128512
ENSG00000081923
ENSG00000174151
ENSG00000143365
ENSG00000165140
ENSG00000118181
ENSG00000011566
ENSG00000014216
ENSG00000093134
ENSG00000139874
ENSG00000111785
ENSG00000082898
ENSG00000080493
ENSG00000138413
ENSG00000266094
ENSG00000231925
ENSG00000131187
ENSG00000172594
ENSG00000163104
ENSG00000048392
ENSG00000125875
ENSG00000165644
ENSG00000093167
ENSG00000168389
ENSG00000242612
ENSG00000091831
ENSG00000137274
ENSG00000146802
ENSG00000117906
ENSG00000075945
ENSG00000150764
ENSG00000138434
ENSG00000127241
ENSG00000136883
ENSG00000108557
ENSG00000137266
ENSG00000164168
ENSG00000071054
ENSG00000076258
ENSG00000092931
ENSG00000103855
ENSG00000187147
ENSG00000197329
ENSG00000144824
ENSG00000155629
ENSG00000179295
ENSG00000197312
ENSG00000196923
ENSG00000091140
ENSG00000277972
ENSG00000076555
ENSG00000123472
ENSG00000166598
ENSG00000116670
ENSG00000101255
ENSG00000167468
ENSG00000138115
ENSG00000156860
ENSG00000137124
ENSG00000109466
ENSG00000006607
ENSG00000107864
ENSG00000176731
ENSG00000170085
ENSG00000081026
ENSG00000129353
ENSG00000241119
ENSG00000272333
ENSG00000104823
ENSG00000187546
ENSG00000076356
ENSG00000172955
ENSG00000162482
ENSG00000139697
ENSG00000204120
ENSG00000168765
ENSG00000115129
ENSG00000138386
ENSG00000143179
ENSG00000138207
ENSG00000171862
ENSG00000137818
ENSG00000136630
ENSG00000108523
ENSG00000150527
ENSG00000184863
ENSG00000165661
ENSG00000118271
ENSG00000165219
ENSG00000170482
ENSG00000007944
ENSG00000132744
ENSG00000158571
ENSG00000167004
ENSG00000105677
ENSG00000101974
ENSG00000084073
ENSG00000066455
ENSG00000228278
ENSG00000160633
ENSG00000047932
ENSG00000162458
ENSG00000013374
ENSG00000187720
ENSG00000112096
ENSG00000134121
ENSG00000119596
ENSG00000121871
ENSG00000198417
ENSG00000197496
ENSG00000151239
ENSG00000104361
ENSG00000138050
ENSG00000147475
ENSG00000087087
ENSG00000118507
ENSG00000147488
ENSG00000143127
ENSG00000122783
ENSG00000160014
ENSG00000076248
ENSG00000131503
ENSG00000077782
ENSG00000165688
ENSG00000120756
ENSG00000159674
ENSG00000182944
ENSG00000127399
ENSG00000106415
ENSG00000145495
ENSG00000067167
ENSG00000108669
ENSG00000172053
ENSG00000101888
ENSG00000288380
ENSG00000146463
ENSG00000163840
ENSG00000205358
ENSG00000184012
ENSG00000170017
ENSG00000053372
ENSG00000099250
ENSG00000170619
ENSG00000155090
ENSG00000118137
ENSG00000160752
ENSG00000144891
ENSG00000163703
ENSG00000114520
ENSG00000120963
ENSG00000124226
ENSG00000129116
ENSG00000076928
ENSG00000099814
ENSG00000185627
ENSG00000092871
ENSG00000160746
ENSG00000156398
ENSG00000185304
ENSG00000197142
ENSG00000151151
ENSG00000189077
ENSG00000197965
ENSG00000062725
ENSG00000151790
ENSG00000065809
ENSG00000143702
ENSG00000129988
ENSG00000170144
ENSG00000198728
ENSG00000173153
ENSG00000177697
ENSG00000044090
ENSG00000124789
ENSG00000182107
ENSG00000175287
ENSG00000116096
ENSG00000169991
ENSG00000174125
ENSG00000108679
ENSG00000198478
ENSG00000123454
ENSG00000137573
ENSG00000116171
ENSG00000165929
ENSG00000198805
ENSG00000123843
ENSG00000175197
ENSG00000157764
ENSG00000116852
ENSG00000056097
ENSG00000038210
ENSG00000116285
ENSG00000146433
ENSG00000091513
ENSG00000106688
ENSG00000203879
ENSG00000128311
ENSG00000165102
ENSG00000100138
ENSG00000167695
ENSG00000136205
ENSG00000145604
ENSG00000197557
ENSG00000182902
ENSG00000167081
ENSG00000156869
ENSG00000085831
ENSG00000186318
ENSG00000143401
ENSG00000166716
ENSG00000127946
ENSG00000087077
ENSG00000147601
ENSG00000136052
ENSG00000215305
ENSG00000162688
ENSG00000095139
ENSG00000089094
ENSG00000135596
ENSG00000112304
ENSG00000152484
ENSG00000119917
ENSG00000132823
ENSG00000138175
ENSG00000169045
ENSG00000100994
ENSG00000198131
ENSG00000136720
ENSG00000168615
ENSG00000118292
ENSG00000121060
ENSG00000197448
ENSG00000034152
ENSG00000101670
ENSG00000164916
ENSG00000167716
ENSG00000182871
ENSG00000079557
ENSG00000113648
ENSG00000117475
ENSG00000197498
ENSG00000159082
ENSG00000137393
ENSG00000186115
ENSG00000165272
ENSG00000168758
ENSG00000072506
ENSG00000113328
ENSG00000170889
ENSG00000170677
ENSG00000161513
ENSG00000154265
ENSG00000183648
ENSG00000196588
ENSG00000131979
ENSG00000140105
ENSG00000114107
ENSG00000051009
ENSG00000250305
ENSG00000137871
ENSG00000134970
ENSG00000100413
ENSG00000034713
ENSG00000101199
ENSG00000111371
ENSG00000063241
ENSG00000143157
ENSG00000205531
ENSG00000134996
ENSG00000196782
ENSG00000135968
ENSG00000114904
ENSG00000104133
ENSG00000165912
ENSG00000165914
ENSG00000014123
ENSG00000101017
ENSG00000106009
ENSG00000123728
ENSG00000189171
ENSG00000137462
ENSG00000112578
ENSG00000213719
ENSG00000130702
ENSG00000092531
ENSG00000156735
ENSG00000109756
ENSG00000105856
ENSG00000157693
ENSG00000069431
ENSG00000184216
ENSG00000121022
ENSG00000134697
ENSG00000154310
ENSG00000178127
ENSG00000135870
ENSG00000081760
ENSG00000172340
ENSG00000101310
ENSG00000130066
ENSG00000110871
ENSG00000133059
ENSG00000105640
ENSG00000061938
ENSG00000167978
ENSG00000109475
ENSG00000167291
ENSG00000187097
ENSG00000141905
ENSG00000162896
ENSG00000122705
ENSG00000198252
ENSG00000146904
ENSG00000205436
ENSG00000126858
ENSG00000135297
ENSG00000113494
ENSG00000085721
ENSG00000172270
ENSG00000134548
ENSG00000158125
ENSG00000134153
ENSG00000182774
ENSG00000073536
ENSG00000164038
ENSG00000169020
ENSG00000104164
ENSG00000052126
ENSG00000101493
ENSG00000139684
ENSG00000114353
ENSG00000131236
ENSG00000241935
ENSG00000187325
ENSG00000188895
ENSG00000122068
ENSG00000172500
ENSG00000158669
ENSG00000168899
ENSG00000175048
ENSG00000132005
ENSG00000127418
ENSG00000141753
ENSG00000151414
ENSG00000167193
ENSG00000136574
ENSG00000164494
ENSG00000106927
ENSG00000138792
ENSG00000163428
ENSG00000174010
ENSG00000103381
ENSG00000153944
ENSG00000116833
ENSG00000173821
ENSG00000244122
ENSG00000119777
ENSG00000132855
ENSG00000147364
ENSG00000106351
ENSG00000213722
ENSG00000177225
ENSG00000135604
ENSG00000119471
ENSG00000182606
ENSG00000198792
ENSG00000121361
ENSG00000171793
ENSG00000108924
ENSG00000114439
ENSG00000204386
ENSG00000136868
ENSG00000203485
ENSG00000204220
ENSG00000148396
ENSG00000175899
ENSG00000145623
ENSG00000180525
ENSG00000067248
ENSG00000215251
ENSG00000122641
ENSG00000103326
ENSG00000130340
ENSG00000137414
ENSG00000158104
ENSG00000196620
ENSG00000127603
ENSG00000104866
ENSG00000182979
ENSG00000058091
ENSG00000180432
ENSG00000148335
ENSG00000173530
ENSG00000188215
ENSG00000050820
ENSG00000157399
ENSG00000204264
ENSG00000120738
ENSG00000121749
ENSG00000204178
ENSG00000133142
ENSG00000116977
ENSG00000184500
ENSG00000148357
ENSG00000184575
ENSG00000172782
ENSG00000119333
ENSG00000163938
ENSG00000168807
ENSG00000116005
ENSG00000214706
ENSG00000131779
ENSG00000170345
ENSG00000161940
ENSG00000165732
ENSG00000148120
ENSG00000187889
ENSG00000108551
ENSG00000139263
ENSG00000156531
ENSG00000133657
ENSG00000108984
ENSG00000198189
ENSG00000128309
ENSG00000125149
ENSG00000173114
ENSG00000133103
ENSG00000171903
ENSG00000234745
ENSG00000061936
ENSG00000140320
ENSG00000170315
ENSG00000156508
ENSG00000104517
ENSG00000092036
ENSG00000155850
ENSG00000213512
ENSG00000073921
ENSG00000137491
ENSG00000187867
ENSG00000111752
ENSG00000204138
ENSG00000164307
ENSG00000122779
ENSG00000104549
ENSG00000100644
ENSG00000172667
ENSG00000127831
ENSG00000143641
ENSG00000170500
ENSG00000111647
ENSG00000182087
ENSG00000143363
ENSG00000198961
ENSG00000198734
ENSG00000006756
ENSG00000100522
ENSG00000173334
ENSG00000182179
ENSG00000071564
ENSG00000170846
ENSG00000204569
ENSG00000123124
ENSG00000099821
ENSG00000103811
ENSG00000112394
ENSG00000167165
ENSG00000064651
ENSG00000198814
ENSG00000137760
ENSG00000156170
ENSG00000170855
ENSG00000119844
ENSG00000146281
ENSG00000141985
ENSG00000136040
ENSG00000172366
ENSG00000171444
ENSG00000112964
ENSG00000108559
ENSG00000099804
ENSG00000139436
ENSG00000110887
ENSG00000185122
ENSG00000166037
ENSG00000117593
ENSG00000254986
ENSG00000165175
ENSG00000023228
ENSG00000108654
ENSG00000110169
ENSG00000087470
ENSG00000143845
ENSG00000064393
ENSG00000141376
ENSG00000137216
ENSG00000164934
ENSG00000164111
ENSG00000087191
ENSG00000181904
ENSG00000160113
ENSG00000112249
ENSG00000143819
ENSG00000149357
ENSG00000172809
ENSG00000178078
ENSG00000205903
ENSG00000158417
ENSG00000197977
ENSG00000130203
ENSG00000011347
ENSG00000161813
ENSG00000090060
ENSG00000146278
ENSG00000142178
ENSG00000173272
ENSG00000130707
ENSG00000123933
ENSG00000164190
ENSG00000184675
ENSG00000115998
ENSG00000138674
ENSG00000132740
ENSG00000102531
ENSG00000145945
ENSG00000074527
ENSG00000164713
ENSG00000155097
ENSG00000137575
ENSG00000137801
ENSG00000109171
ENSG00000123213
ENSG00000173281
ENSG00000204520
ENSG00000036054
ENSG00000149177
ENSG00000083444
ENSG00000159216
ENSG00000111530
ENSG00000143553
ENSG00000174695
ENSG00000100316
ENSG00000198700
ENSG00000164970
ENSG00000120137
ENSG00000187193
ENSG00000099194
ENSG00000269113
ENSG00000151835
ENSG00000182326
ENSG00000141543
ENSG00000114127
ENSG00000175087
ENSG00000169155
ENSG00000100722
ENSG00000149136
ENSG00000104763
ENSG00000116221
ENSG00000000457
ENSG00000115290
ENSG00000109184
ENSG00000035664
ENSG00000155893
ENSG00000131018
ENSG00000092964
ENSG00000181656
ENSG00000146083
ENSG00000135272
ENSG00000105993
ENSG00000234906
ENSG00000109790
ENSG00000026950
ENSG00000175806
ENSG00000165288
ENSG00000123908
ENSG00000132792
ENSG00000106638
ENSG00000186635
ENSG00000258818
ENSG00000141026
ENSG00000130943
ENSG00000148584
ENSG00000163541
ENSG00000144579
ENSG00000134333
ENSG00000112282
ENSG00000137106
ENSG00000149131
ENSG00000155561
ENSG00000139921
ENSG00000262246
ENSG00000185432
ENSG00000196116
ENSG00000142599
ENSG00000164309
ENSG00000196683
ENSG00000277443
ENSG00000143627
ENSG00000164188
ENSG00000205609
ENSG00000079308
ENSG00000039139
ENSG00000167508
ENSG00000112414
ENSG00000174705
ENSG00000138604
ENSG00000088926
ENSG00000048828
ENSG00000213096
ENSG00000152234
ENSG00000139278
ENSG00000132388
ENSG00000100023
ENSG00000148672
ENSG00000148296
ENSG00000165475
ENSG00000151224
ENSG00000169439
ENSG00000197956
ENSG00000088356
ENSG00000125835
ENSG00000143412
ENSG00000174990
ENSG00000179909
ENSG00000142039
ENSG00000006704
ENSG00000176542
ENSG00000183597
ENSG00000164120
ENSG00000213445
ENSG00000126368
ENSG00000172869
ENSG00000113583
ENSG00000204642
ENSG00000132549
ENSG00000180573
ENSG00000178980
ENSG00000100097
ENSG00000184840
ENSG00000116663
ENSG00000132466
ENSG00000123104
ENSG00000128944
ENSG00000069956
ENSG00000106266
ENSG00000136167
ENSG00000051382
ENSG00000138081
ENSG00000107643
ENSG00000110344
ENSG00000157227
ENSG00000179476
ENSG00000139517
ENSG00000044446
ENSG00000153071
ENSG00000112941
ENSG00000154229
ENSG00000070814
ENSG00000170638
ENSG00000128915
ENSG00000147419
ENSG00000101367
ENSG00000157985
ENSG00000061273
ENSG00000015171
ENSG00000235173
ENSG00000139641
ENSG00000103479
ENSG00000101343
ENSG00000116194
ENSG00000115919
ENSG00000111331
ENSG00000168300
ENSG00000120656
ENSG00000151806
ENSG00000134910
ENSG00000106608
ENSG00000138378
ENSG00000186866
ENSG00000131263
ENSG00000100401
ENSG00000145293
ENSG00000134352
ENSG00000167491
ENSG00000141867
ENSG00000187017
ENSG00000205213
ENSG00000115648
ENSG00000137713
ENSG00000189306
ENSG00000185947
ENSG00000198455
ENSG00000166548
ENSG00000179091
ENSG00000241399
ENSG00000049860
ENSG00000008853
ENSG00000171469
ENSG00000176978
ENSG00000177200
ENSG00000137171
ENSG00000185920
ENSG00000100403
ENSG00000188677
ENSG00000125144
ENSG00000135220
ENSG00000161944
ENSG00000163960
ENSG00000009307
ENSG00000165672
ENSG00000093217
ENSG00000052841
ENSG00000156172
ENSG00000042445
ENSG00000115598
ENSG00000173915
ENSG00000164237
ENSG00000141293
ENSG00000204842
ENSG00000103126
ENSG00000143158
ENSG00000100142
ENSG00000126457
ENSG00000084636
ENSG00000144035
ENSG00000113924
ENSG00000117859
ENSG00000204267
ENSG00000008441
ENSG00000112679
ENSG00000006712
ENSG00000110693
ENSG00000125775
ENSG00000184164
ENSG00000184371
ENSG00000169245
ENSG00000006652
ENSG00000070413
ENSG00000166441
ENSG00000115084
ENSG00000140749
ENSG00000102934
ENSG00000138111
ENSG00000096872
ENSG00000128590
ENSG00000143622
ENSG00000165156
ENSG00000079385
ENSG00000127838
ENSG00000198964
ENSG00000113318
ENSG00000106443
ENSG00000177683
ENSG00000165699
ENSG00000213614
ENSG00000164465
ENSG00000070159
ENSG00000103222
ENSG00000168970
ENSG00000135423
ENSG00000072080
ENSG00000119986
ENSG00000021488
ENSG00000144820
ENSG00000197594
ENSG00000120885
ENSG00000162613
ENSG00000162522
ENSG00000145113
ENSG00000125734
ENSG00000117707
ENSG00000167106
ENSG00000088808
ENSG00000186522
ENSG00000185989
ENSG00000126261
ENSG00000173064
ENSG00000103042
ENSG00000068400
ENSG00000125966
ENSG00000187045
ENSG00000118418
ENSG00000162511
ENSG00000067704
ENSG00000163320
ENSG00000111912
ENSG00000073584
ENSG00000115267
ENSG00000104529
ENSG00000101474
ENSG00000164684
ENSG00000112379
ENSG00000111052
ENSG00000073605
ENSG00000067836
ENSG00000112245
ENSG00000147202
ENSG00000197879
ENSG00000161970
ENSG00000109436
ENSG00000196660
ENSG00000100226
ENSG00000106366
ENSG00000090339
ENSG00000171747
ENSG00000118705
ENSG00000124831
ENSG00000105185
ENSG00000136813
ENSG00000126461
ENSG00000214013
ENSG00000171858
ENSG00000142733
ENSG00000173517
ENSG00000151491
ENSG00000138449
ENSG00000171236
ENSG00000135378
ENSG00000154370
ENSG00000232859
ENSG00000142303
ENSG00000131669
ENSG00000168904
ENSG00000092529
ENSG00000178573
ENSG00000174744
ENSG00000138760
ENSG00000089335
ENSG00000117448
ENSG00000163162
ENSG00000121486
ENSG00000111790
ENSG00000186529
ENSG00000117899
ENSG00000172296
ENSG00000104687
ENSG00000119862
ENSG00000174749
ENSG00000134058
ENSG00000072422
ENSG00000108840
ENSG00000136770
ENSG00000108061
ENSG00000176209
ENSG00000123095
ENSG00000135632
ENSG00000101846
ENSG00000115137
ENSG00000055609
ENSG00000144659
ENSG00000110046
ENSG00000170473
ENSG00000114573
ENSG00000070831
ENSG00000104643
ENSG00000035928
ENSG00000141556
ENSG00000060971
ENSG00000111684
ENSG00000109572
ENSG00000152270
ENSG00000100083
ENSG00000108306
ENSG00000161267
ENSG00000160200
ENSG00000141738
ENSG00000095585
ENSG00000165119
ENSG00000042088
ENSG00000167548
ENSG00000154734
ENSG00000071073
ENSG00000245848
ENSG00000177192
ENSG00000123130
ENSG00000100442
ENSG00000172845
ENSG00000168672
ENSG00000180370
ENSG00000239887
ENSG00000159069
ENSG00000120370
ENSG00000166454
ENSG00000143569
ENSG00000164031
ENSG00000138764
ENSG00000171206
ENSG00000110107
ENSG00000100519
ENSG00000148154
ENSG00000275718
ENSG00000177706
ENSG00000124214
ENSG00000156802
ENSG00000237988
ENSG00000130988
ENSG00000197555
ENSG00000178537
ENSG00000161653
ENSG00000137815
ENSG00000137478
ENSG00000132196
ENSG00000155096
ENSG00000132256
ENSG00000166582
ENSG00000229117
ENSG00000138867
ENSG00000168610
ENSG00000139344
ENSG00000132109
ENSG00000149273
ENSG00000176597
ENSG00000109846
ENSG00000091428
ENSG00000138071
ENSG00000173638
ENSG00000125818
ENSG00000111711
ENSG00000136628
ENSG00000143499
ENSG00000118007
ENSG00000106803
ENSG00000099769
ENSG00000086570
ENSG00000088298
ENSG00000145214
ENSG00000071794
ENSG00000169903
ENSG00000179761
ENSG00000100266
ENSG00000143971
ENSG00000112893
ENSG00000184226
ENSG00000143149
ENSG00000089916
ENSG00000053254
ENSG00000104859
ENSG00000168306
ENSG00000087074
ENSG00000198099
ENSG00000197818
ENSG00000104356
ENSG00000171560
ENSG00000112977
ENSG00000064115
ENSG00000197124
ENSG00000151655
ENSG00000147050
ENSG00000171557
ENSG00000130803
ENSG00000130723
ENSG00000109519
ENSG00000136478
ENSG00000153879
ENSG00000135525
ENSG00000130305
ENSG00000156671
ENSG00000179832
ENSG00000177106
ENSG00000117984
ENSG00000078140
ENSG00000241343
ENSG00000117280
ENSG00000167772
ENSG00000143079
ENSG00000128335
ENSG00000172081
ENSG00000147955
ENSG00000100241
ENSG00000154262
ENSG00000032219
ENSG00000100100
ENSG00000204351
ENSG00000135744
ENSG00000133872
ENSG00000125848
ENSG00000166260
ENSG00000112851
ENSG00000105220
ENSG00000198951
ENSG00000104731
ENSG00000096063
ENSG00000124614
ENSG00000112531
ENSG00000112335
ENSG00000115756
ENSG00000174173
ENSG00000166391
ENSG00000164253
ENSG00000168778
ENSG00000108828
ENSG00000132286
ENSG00000005436
ENSG00000002834
ENSG00000106460
ENSG00000158457
ENSG00000132510
ENSG00000147576
ENSG00000085185
ENSG00000114541
ENSG00000198865
ENSG00000083544
ENSG00000137070
ENSG00000152894
ENSG00000258461
ENSG00000132964
ENSG00000005020
ENSG00000159873
ENSG00000159658
ENSG00000118960
ENSG00000188994
ENSG00000118503
ENSG00000111145
ENSG00000057294
ENSG00000117143
ENSG00000077150
ENSG00000197971
ENSG00000146197
ENSG00000162413
ENSG00000112787
ENSG00000137198
ENSG00000110243
ENSG00000005022
ENSG00000080546
ENSG00000168310
ENSG00000166750
ENSG00000094631
ENSG00000140988
ENSG00000166902
ENSG00000071859
ENSG00000057757
ENSG00000211445
ENSG00000177731
ENSG00000073712
ENSG00000106012
ENSG00000100324
ENSG00000167711
ENSG00000008256
ENSG00000112695
ENSG00000143575
ENSG00000163939
ENSG00000130939
ENSG00000155959
ENSG00000084733
ENSG00000178685
ENSG00000198466
ENSG00000131584
ENSG00000121690
ENSG00000105607
ENSG00000125351
ENSG00000168397
ENSG00000159261
ENSG00000221963
ENSG00000133789
ENSG00000080371
ENSG00000240038
ENSG00000154447
ENSG00000177463
ENSG00000181264
ENSG00000039537
ENSG00000198160
ENSG00000103319
ENSG00000149260
ENSG00000166401
ENSG00000164880
ENSG00000078674
ENSG00000066697
ENSG00000095539
ENSG00000077458
ENSG00000166889
ENSG00000188641
ENSG00000154978
ENSG00000155393
ENSG00000100344
ENSG00000156453
ENSG00000197702
ENSG00000197147
ENSG00000169871
ENSG00000119729
ENSG00000108819
ENSG00000137561
ENSG00000123349
ENSG00000137312
ENSG00000003989
ENSG00000143341
ENSG00000163251
ENSG00000147003
ENSG00000145907
ENSG00000106565
ENSG00000171302
ENSG00000198355
ENSG00000166415
ENSG00000130338
ENSG00000156873
ENSG00000141562
ENSG00000160917
ENSG00000131374
ENSG00000124508
ENSG00000223501
ENSG00000115414
ENSG00000112297
ENSG00000067057
ENSG00000075275
ENSG00000168137
ENSG00000213064
ENSG00000128849
ENSG00000071462
ENSG00000151726
ENSG00000196576
ENSG00000176623
ENSG00000075292
ENSG00000113790
ENSG00000083750
ENSG00000171314
ENSG00000066557
ENSG00000162772
ENSG00000126218
ENSG00000186468
ENSG00000163516
ENSG00000116761
ENSG00000181191
ENSG00000145703
ENSG00000156535
ENSG00000108528
ENSG00000106588
ENSG00000113552
ENSG00000146233
ENSG00000139117
ENSG00000071537
ENSG00000150593
ENSG00000197635
ENSG00000102316
ENSG00000153207
ENSG00000107341
ENSG00000168385
ENSG00000171612
ENSG00000138698
ENSG00000168016
ENSG00000117410
ENSG00000089050
ENSG00000118482
ENSG00000145246
ENSG00000198663
ENSG00000123561
ENSG00000134538
ENSG00000164070
ENSG00000038382
ENSG00000147654
ENSG00000135002
ENSG00000213516
ENSG00000160867
ENSG00000125967
ENSG00000105321
ENSG00000163159
ENSG00000073910
ENSG00000173744
ENSG00000113742
ENSG00000125845
ENSG00000004975
ENSG00000137700
ENSG00000134108
ENSG00000196449
ENSG00000164089
ENSG00000143614
ENSG00000130956
ENSG00000111859
ENSG00000157483
ENSG00000099381
ENSG00000186141
ENSG00000171155
ENSG00000074964
ENSG00000065802
ENSG00000126705
ENSG00000162852
ENSG00000106799
ENSG00000116791
ENSG00000176018
ENSG00000083520
ENSG00000169908
ENSG00000127314
ENSG00000158201
ENSG00000169692
ENSG00000137207
ENSG00000123191
ENSG00000128928
ENSG00000143624
ENSG00000072134
ENSG00000176225
ENSG00000067082
ENSG00000008513
ENSG00000168374
ENSG00000185267
ENSG00000106327
ENSG00000142655
ENSG00000138075
ENSG00000151892
ENSG00000147459
ENSG00000115687
ENSG00000106034
ENSG00000145375
ENSG00000157654
ENSG00000128585
ENSG00000160710
ENSG00000138823
ENSG00000103150
ENSG00000107186
ENSG00000052749
ENSG00000064607
ENSG00000198431
ENSG00000166816
ENSG00000139540
ENSG00000187840
ENSG00000213930
ENSG00000114554
ENSG00000137364
ENSG00000153317
ENSG00000164442
ENSG00000204977
ENSG00000124209
ENSG00000108433
ENSG00000100106
ENSG00000085871
ENSG00000145632
ENSG00000176261
ENSG00000225697
ENSG00000100596
ENSG00000107537
ENSG00000129460
ENSG00000178104
ENSG00000100348
ENSG00000086061
ENSG00000126226
ENSG00000022840
ENSG00000106733
ENSG00000135535
ENSG00000135506
ENSG00000162909
ENSG00000168395
ENSG00000136783
ENSG00000165525
ENSG00000166971
ENSG00000116001
ENSG00000135245
ENSG00000025434
ENSG00000187555
ENSG00000141736
ENSG00000155008
ENSG00000066933
ENSG00000091262
ENSG00000100065
ENSG00000015479
ENSG00000167996
ENSG00000173406
ENSG00000064419
ENSG00000198929
ENSG00000136950
ENSG00000141449
ENSG00000172331
ENSG00000169914
ENSG00000089876
ENSG00000143947
ENSG00000116406
ENSG00000116688
ENSG00000163069
ENSG00000107897
ENSG00000173575
ENSG00000089127
ENSG00000172590
ENSG00000112773
ENSG00000102081
ENSG00000185808
ENSG00000090372
ENSG00000140961
ENSG00000100201
ENSG00000156413
ENSG00000159899
ENSG00000151623
ENSG00000270170
ENSG00000124098
ENSG00000134874
ENSG00000130713
ENSG00000204186
ENSG00000187446
ENSG00000178802
ENSG00000081803
ENSG00000131016
ENSG00000184898
ENSG00000103642
ENSG00000162882
ENSG00000108515
ENSG00000002933
ENSG00000104518
ENSG00000132849
ENSG00000110651
ENSG00000131844
ENSG00000162378
ENSG00000179218
ENSG00000183098
ENSG00000130165
ENSG00000145626
ENSG00000150401
ENSG00000162878
ENSG00000059122
ENSG00000101152
ENSG00000138326
ENSG00000163581
ENSG00000176945
ENSG00000108298
ENSG00000172840
ENSG00000148331
ENSG00000112697
ENSG00000105221
ENSG00000132561
ENSG00000205808
ENSG00000165471
ENSG00000101745
ENSG00000151176
ENSG00000166073
ENSG00000228716
ENSG00000179262
ENSG00000197893
ENSG00000028203
ENSG00000124107
ENSG00000102786
ENSG00000165259
ENSG00000106785
ENSG00000158825
ENSG00000141385
ENSG00000169715
ENSG00000146147
ENSG00000124762
ENSG00000156162
ENSG00000134248
ENSG00000173465
ENSG00000140876
ENSG00000109320
ENSG00000104267
ENSG00000173930
ENSG00000204310
ENSG00000180767
ENSG00000147416
ENSG00000145725
ENSG00000198464
ENSG00000033178
ENSG00000007341
ENSG00000163249
ENSG00000154001
ENSG00000151365
ENSG00000086544
ENSG00000229833
ENSG00000146476
ENSG00000139514
ENSG00000107819
ENSG00000130254
ENSG00000130244
ENSG00000113716
ENSG00000158874
ENSG00000169599
ENSG00000102804
ENSG00000258289
ENSG00000120910
ENSG00000196428
ENSG00000137409
ENSG00000008869
ENSG00000068878
ENSG00000185624
ENSG00000173933
ENSG00000138030
ENSG00000114735
ENSG00000140107
ENSG00000115364
ENSG00000150656
ENSG00000109046
ENSG00000059145
ENSG00000001631
ENSG00000182197
ENSG00000120907
ENSG00000111727
ENSG00000110245
ENSG00000122729
ENSG00000152332
ENSG00000169018
ENSG00000169764
ENSG00000146038
ENSG00000108651
ENSG00000164938
ENSG00000157193
ENSG00000172469
ENSG00000104904
ENSG00000145192
ENSG00000160439
ENSG00000108424
ENSG00000023445
ENSG00000196549
ENSG00000182481
ENSG00000107736
ENSG00000198162
ENSG00000116017
ENSG00000124920
ENSG00000099917
ENSG00000122026
ENSG00000164251
ENSG00000090273
ENSG00000120742
ENSG00000160007
ENSG00000169398
ENSG00000108176
ENSG00000117155
ENSG00000162645
ENSG00000116717
ENSG00000174032
ENSG00000113141
ENSG00000108448
ENSG00000118263
ENSG00000067208
ENSG00000140836
ENSG00000094916
ENSG00000189099
ENSG00000082213
ENSG00000145425
ENSG00000164211
ENSG00000170871
ENSG00000124120
ENSG00000171863
ENSG00000134987
ENSG00000165507
ENSG00000115718
ENSG00000143198
ENSG00000119927
ENSG00000164889
ENSG00000100154
ENSG00000173273
ENSG00000073464
ENSG00000165916
ENSG00000188582
ENSG00000070404
ENSG00000185561
ENSG00000109062
ENSG00000108312
ENSG00000118855
ENSG00000173801
ENSG00000134243
ENSG00000067064
ENSG00000198804
ENSG00000133641
ENSG00000115355
ENSG00000205629
ENSG00000161896
ENSG00000117305
ENSG00000069998
ENSG00000239305
ENSG00000009765
ENSG00000122140
ENSG00000122490
ENSG00000217555
ENSG00000138821
ENSG00000113269
ENSG00000165832
ENSG00000125249
ENSG00000103043
ENSG00000114316
ENSG00000138594
ENSG00000174485
ENSG00000185324
ENSG00000056558
ENSG00000131148
ENSG00000167930
ENSG00000234616
ENSG00000120008
ENSG00000122420
ENSG00000149311
ENSG00000124145
ENSG00000137955
ENSG00000214595
ENSG00000112210
ENSG00000077549
ENSG00000189233
ENSG00000152492
ENSG00000263001
ENSG00000213626
ENSG00000172817
ENSG00000213759
ENSG00000115271
ENSG00000090905
ENSG00000160410
ENSG00000177600
ENSG00000278540
ENSG00000107290
ENSG00000130227
ENSG00000101843
ENSG00000133138
ENSG00000135750
ENSG00000113845
ENSG00000106780
ENSG00000159403
ENSG00000186432
ENSG00000122786
ENSG00000070495
ENSG00000158710
ENSG00000129128
ENSG00000167232
ENSG00000101126
ENSG00000117394
ENSG00000114650
ENSG00000085741
ENSG00000205362
ENSG00000163131
ENSG00000141298
ENSG00000152464
ENSG00000185088
ENSG00000183624
ENSG00000142089
ENSG00000134250
ENSG00000135148
ENSG00000159579
ENSG00000153560
ENSG00000115425
ENSG00000011260
ENSG00000088888
ENSG00000145390
ENSG00000167191
ENSG00000148334
ENSG00000087086
ENSG00000166278
ENSG00000164663
ENSG00000140564
ENSG00000123636
ENSG00000154556
ENSG00000164597
ENSG00000262814
ENSG00000196712
ENSG00000080815
ENSG00000067445
ENSG00000198157
ENSG00000101323
ENSG00000188313
ENSG00000168924
ENSG00000135269
ENSG00000168509
ENSG00000120129
ENSG00000144711
ENSG00000159335
ENSG00000154864
ENSG00000085872
ENSG00000117226
ENSG00000118508
ENSG00000164742
ENSG00000127540
ENSG00000125148
ENSG00000122965
ENSG00000106025
ENSG00000184060
ENSG00000156968
ENSG00000136247
ENSG00000182263
ENSG00000132437
ENSG00000105135
ENSG00000186834
ENSG00000268043
ENSG00000186687
ENSG00000146414
ENSG00000148702
ENSG00000071626
ENSG00000122971
ENSG00000166411
ENSG00000115419
ENSG00000041880
ENSG00000007168
ENSG00000115295
ENSG00000132199
ENSG00000126768
ENSG00000213047
ENSG00000185278
ENSG00000108439
ENSG00000088256
ENSG00000162599
ENSG00000205730
ENSG00000184678
ENSG00000130299
ENSG00000088812
ENSG00000164136
ENSG00000165195
ENSG00000066583
ENSG00000196975
ENSG00000035403
ENSG00000110700
ENSG00000173221
ENSG00000111335
ENSG00000164347
ENSG00000159792
ENSG00000169814
ENSG00000061987
ENSG00000179889
ENSG00000010404
ENSG00000129292
ENSG00000149428
ENSG00000128284
ENSG00000105707
ENSG00000105643
ENSG00000106153
ENSG00000087338
ENSG00000132382
ENSG00000136381
ENSG00000139668
ENSG00000108604
ENSG00000116095
ENSG00000143409
ENSG00000100997
ENSG00000175893
ENSG00000082438
ENSG00000169217
ENSG00000164877
ENSG00000134419
ENSG00000115694
ENSG00000109787
ENSG00000106804
ENSG00000113384
ENSG00000143970
ENSG00000049323
ENSG00000058668
ENSG00000178035
ENSG00000169727
ENSG00000184232
ENSG00000087263
ENSG00000135929
ENSG00000174238
ENSG00000123240
ENSG00000119979
ENSG00000138593
ENSG00000019995
ENSG00000139163
ENSG00000124788
ENSG00000242265
ENSG00000117713
ENSG00000152520
ENSG00000130649
ENSG00000138670
ENSG00000179152
ENSG00000120162
ENSG00000163513
ENSG00000115365
ENSG00000198948
ENSG00000214456
ENSG00000105778
ENSG00000166263
ENSG00000137073
ENSG00000180801
ENSG00000120915
ENSG00000240682
ENSG00000100364
ENSG00000100802
ENSG00000149231
ENSG00000167701
ENSG00000147905
ENSG00000102125
ENSG00000105656
ENSG00000105289
ENSG00000147996
ENSG00000165923
ENSG00000178177
ENSG00000156587
ENSG00000177628
ENSG00000072210
ENSG00000184432
ENSG00000108797
ENSG00000141542
ENSG00000088386
ENSG00000158828
ENSG00000107789
ENSG00000104760
ENSG00000112339
ENSG00000166228
ENSG00000173193
ENSG00000075391
ENSG00000117450
ENSG00000187514
ENSG00000153066
ENSG00000158717
ENSG00000169609
ENSG00000075234
ENSG00000138639
ENSG00000119922
ENSG00000067066
ENSG00000137776
ENSG00000176871
ENSG00000269858
ENSG00000172878
ENSG00000095015
ENSG00000171100
ENSG00000114529
ENSG00000116337
ENSG00000125037
ENSG00000111321
ENSG00000164172
ENSG00000165474
ENSG00000159650
ENSG00000188488
ENSG00000109919
ENSG00000154832
ENSG00000182985
ENSG00000239521
ENSG00000196865
ENSG00000198300
ENSG00000166451
ENSG00000170854
ENSG00000009950
ENSG00000198142
ENSG00000145476
ENSG00000159131
ENSG00000175550
ENSG00000111364
ENSG00000046604
ENSG00000082146
ENSG00000086015
ENSG00000197386
ENSG00000084734
ENSG00000114779
ENSG00000169738
ENSG00000115841
ENSG00000122591
ENSG00000111077
ENSG00000137812
ENSG00000088035
ENSG00000100219
ENSG00000119396
ENSG00000129515
ENSG00000111911
ENSG00000119125
ENSG00000119929
ENSG00000125977
ENSG00000114354
ENSG00000197081
ENSG00000133424
ENSG00000167685
ENSG00000188026
ENSG00000144959
ENSG00000106049
ENSG00000174720
ENSG00000185010
ENSG00000188001
ENSG00000167460
ENSG00000188549
ENSG00000106263
ENSG00000100811
ENSG00000100911
ENSG00000134684
ENSG00000108187
ENSG00000117133
ENSG00000161021
ENSG00000151240
ENSG00000104419
ENSG00000198363
ENSG00000095397
ENSG00000132405
ENSG00000166224
ENSG00000102038
ENSG00000143869
ENSG00000171621
ENSG00000079432
ENSG00000113600
ENSG00000107929
ENSG00000156639
ENSG00000174780
ENSG00000161405
ENSG00000148935
ENSG00000165802
ENSG00000159166
ENSG00000196632
ENSG00000155016
ENSG00000103194
ENSG00000185591
ENSG00000100197
ENSG00000107104
ENSG00000161013
ENSG00000132613
ENSG00000137500
ENSG00000149476
ENSG00000180992
ENSG00000085719
ENSG00000154813
ENSG00000136848
ENSG00000165006
ENSG00000113643
ENSG00000110042
ENSG00000155380
ENSG00000135924
ENSG00000163586
ENSG00000151090
ENSG00000132274
ENSG00000164117
ENSG00000142186
ENSG00000165868
ENSG00000186184
ENSG00000069535
ENSG00000148730
ENSG00000118564
ENSG00000083123
ENSG00000161031
ENSG00000131480
ENSG00000136874
ENSG00000120306
ENSG00000107140
ENSG00000135678
ENSG00000123838
ENSG00000149658
ENSG00000243147
ENSG00000143493
ENSG00000175727
ENSG00000163032
ENSG00000111058
ENSG00000055957
ENSG00000197580
ENSG00000140859
ENSG00000183508
ENSG00000102362
ENSG00000163347
ENSG00000059691
ENSG00000197714
ENSG00000175182
ENSG00000145780
ENSG00000171453
ENSG00000169016
ENSG00000115504
ENSG00000156510
ENSG00000099901
ENSG00000149124
ENSG00000068079
ENSG00000072274
ENSG00000108175
ENSG00000116698
ENSG00000185513
ENSG00000147526
ENSG00000118515
ENSG00000117594
ENSG00000204469
ENSG00000184999
ENSG00000084774
ENSG00000073803
ENSG00000070061
ENSG00000125648
ENSG00000164587
ENSG00000168234
ENSG00000266412
ENSG00000101384
ENSG00000100934
ENSG00000198130
ENSG00000152689
ENSG00000076770
ENSG00000151893
ENSG00000125356
ENSG00000090013
ENSG00000139865
ENSG00000140374
ENSG00000145826
ENSG00000168066
ENSG00000136068
ENSG00000164758
ENSG00000196950
ENSG00000275152
ENSG00000136108
ENSG00000119812
ENSG00000078237
ENSG00000173166
ENSG00000183747
ENSG00000163435
ENSG00000171564
ENSG00000167625
ENSG00000162736
ENSG00000104964
ENSG00000143384
ENSG00000116473
ENSG00000105245
ENSG00000100335
ENSG00000088179
ENSG00000005469
ENSG00000149212
ENSG00000196730
ENSG00000135709
ENSG00000173418
ENSG00000139318
ENSG00000122218
ENSG00000007047
ENSG00000180902
ENSG00000125743
ENSG00000130332
ENSG00000165733
ENSG00000182919
ENSG00000180596
ENSG00000143248
ENSG00000171316
ENSG00000155506
ENSG00000090612
[truncated: 1,228 more rows]

## Sheet: NAFLD overlapped EPA lncRNA DEG
ENSG00000286802
ENSG00000248866
ENSG00000242588
ENSG00000274080
ENSG00000259877
ENSG00000253944
ENSG00000265943
ENSG00000230487
ENSG00000279278
ENSG00000260708
ENSG00000251562
ENSG00000227741
ENSG00000244286
ENSG00000248538
ENSG00000286843
ENSG00000250696
ENSG00000248810
ENSG00000259712
ENSG00000258867
ENSG00000255455
ENSG00000270194
ENSG00000236830
ENSG00000261253
ENSG00000261324
ENSG00000280434
ENSG00000228791
ENSG00000249673
ENSG00000227906
ENSG00000237949
ENSG00000249859
ENSG00000287558
ENSG00000186594
ENSG00000269958
ENSG00000263412
ENSG00000232712
ENSG00000251139
ENSG00000247556
ENSG00000285704
ENSG00000264924
ENSG00000279078
ENSG00000287796
ENSG00000229502
ENSG00000236540
ENSG00000233559
ENSG00000261051
ENSG00000285774
ENSG00000273319
ENSG00000236977
ENSG00000231574
ENSG00000269929
ENSG00000230333
ENSG00000224086
ENSG00000223387
ENSG00000246451
ENSG00000225889
ENSG00000231992
ENSG00000235669
ENSG00000285737
ENSG00000254166
ENSG00000226200
ENSG00000229425
ENSG00000231881
ENSG00000170919
ENSG00000226249
ENSG00000235092
ENSG00000243319
ENSG00000235448
ENSG00000242125
ENSG00000253716
ENSG00000242086
ENSG00000204682
ENSG00000225855
ENSG00000253194
ENSG00000287195
ENSG00000276107
ENSG00000235066
ENSG00000153363
ENSG00000233237
ENSG00000267391
ENSG00000272143
ENSG00000249335
ENSG00000284747
ENSG00000228918
ENSG00000230894
ENSG00000182165
ENSG00000225313
ENSG00000257702
ENSG00000239665
ENSG00000260886
ENSG00000261158
ENSG00000233215
ENSG00000274976
ENSG00000272356
ENSG00000228393
ENSG00000261012
ENSG00000235142
ENSG00000285675
ENSG00000260710
ENSG00000250069
ENSG00000261618
ENSG00000206337
ENSG00000233006
ENSG00000205500
ENSG00000261229
ENSG00000283031
ENSG00000251165
ENSG00000214353
ENSG00000269486
ENSG00000287287
ENSG00000266965
ENSG00000268257
ENSG00000235903
ENSG00000270504
ENSG00000229656
ENSG00000255248
ENSG00000249352
ENSG00000270871
ENSG00000226380
ENSG00000237927
ENSG00000197670
ENSG00000273489
ENSG00000227392
ENSG00000273828
ENSG00000228649
ENSG00000223482
ENSG00000215386
ENSG00000260418
ENSG00000270108
ENSG00000287534
ENSG00000163597
ENSG00000196756
ENSG00000286599
ENSG00000229005
ENSG00000249087
ENSG00000233184
ENSG00000287503
ENSG00000243694
ENSG00000251022
ENSG00000262769
ENSG00000267080
ENSG00000260850
ENSG00000225484
ENSG00000224814
ENSG00000280660
ENSG00000248685
ENSG00000261544
ENSG00000254340
ENSG00000280213
ENSG00000198590
ENSG00000258733
ENSG00000263400
ENSG00000262454
ENSG00000286271
ENSG00000232693
ENSG00000223653
ENSG00000227006
ENSG00000287932
ENSG00000250436
ENSG00000255717
ENSG00000261468
ENSG00000259356
ENSG00000263847
ENSG00000253878
ENSG00000273382
ENSG00000236520
ENSG00000273151
ENSG00000233783
ENSG00000226950
ENSG00000248896
ENSG00000287762
ENSG00000266709
ENSG00000174365
ENSG00000232934
ENSG00000245281
ENSG00000243415
ENSG00000287956
ENSG00000253352
ENSG00000237767
ENSG00000204261
ENSG00000262995
ENSG00000276980
ENSG00000287454
ENSG00000223797
ENSG00000197989
ENSG00000241886
ENSG00000228794
ENSG00000225756
ENSG00000237596
ENSG00000226438
ENSG00000284418
ENSG00000276248
ENSG00000251141
ENSG00000233016
ENSG00000273284
ENSG00000228526
ENSG00000261061
ENSG00000267724
ENSG00000273344
ENSG00000234840
ENSG00000287979
ENSG00000287957
ENSG00000279110
ENSG00000272977
ENSG00000249096
ENSG00000229739
ENSG00000241135
ENSG00000197099
ENSG00000262580
ENSG00000234912
ENSG00000287686
ENSG00000260942
ENSG00000280734
ENSG00000241316
ENSG00000224251
ENSG00000287299
ENSG00000236901
ENSG00000255026
ENSG00000234608
ENSG00000272622
ENSG00000286191
ENSG00000240137
ENSG00000233461
ENSG00000287848
ENSG00000260260
ENSG00000287508
ENSG00000232956
ENSG00000261326
ENSG00000261189
ENSG00000224032
ENSG00000260401
ENSG00000245532
ENSG00000235899
ENSG00000248187
ENSG00000286771
ENSG00000266680
ENSG00000247934
ENSG00000286145
ENSG00000245060
ENSG00000265194
ENSG00000284968
ENSG00000269506
ENSG00000267270
ENSG00000287709
ENSG00000287581
ENSG00000225790
ENSG00000255337
ENSG00000243818
ENSG00000197536
ENSG00000255523
ENSG00000204876
ENSG00000263272
ENSG00000281344
ENSG00000179406
ENSG00000227252
ENSG00000253372
