# Supplementary material for: Identification of Accessible Hepatic Gene Signatures for Interindividual Variations in Nutrigenomic Response to Dietary Supplementation of Omega-3 Fatty Acids
Source: Cells. 2021 Feb 22;10(2):467. doi: 10.3390/cells10020467 (PMC7926558; doi:10.3390/cells10020467)
Supplement: Supplementary file 1 [file cells-10-00467-s001.zip › cells-1094174-resubmitted supplementary/Supplementary data/020221_Supplementary Data_8.xlsx]

## Sheet: Downregulated EPA&OA DEGs
ENSG00000105552
ENSG00000172602
ENSG00000072310
ENSG00000124713
ENSG00000123453
ENSG00000110436
ENSG00000162896
ENSG00000155792
ENSG00000146904
ENSG00000144035
ENSG00000213366
ENSG00000164742
ENSG00000171759
ENSG00000143921
ENSG00000269313
ENSG00000168237
ENSG00000171160
ENSG00000175906
ENSG00000141232
ENSG00000066813
ENSG00000140505
ENSG00000172482
ENSG00000157303
ENSG00000187045
ENSG00000175899
ENSG00000196600
ENSG00000122966
ENSG00000166816
ENSG00000131781
ENSG00000145692
ENSG00000178573
ENSG00000148357
ENSG00000184232
ENSG00000203942
ENSG00000186529
ENSG00000242265
ENSG00000139194
ENSG00000125730
ENSG00000136872
ENSG00000136883
ENSG00000175003
ENSG00000154920
ENSG00000214456
ENSG00000137491
ENSG00000111752
ENSG00000165029
ENSG00000120915
ENSG00000121270
ENSG00000137204
ENSG00000084110
ENSG00000005844
ENSG00000009694
ENSG00000105289
ENSG00000172955
ENSG00000110887
ENSG00000165175
ENSG00000143845
ENSG00000159650
ENSG00000072315
ENSG00000170482
ENSG00000169562
ENSG00000163884
ENSG00000198650
ENSG00000136842
ENSG00000183044
ENSG00000131620
ENSG00000122194
ENSG00000169738
ENSG00000145934
ENSG00000132205
ENSG00000179761
ENSG00000118520
ENSG00000151365
ENSG00000168306
ENSG00000198099
ENSG00000111181
ENSG00000139899
ENSG00000099194
ENSG00000269113
ENSG00000167107
ENSG00000138030
ENSG00000157087
ENSG00000152518
ENSG00000161544
ENSG00000135094
ENSG00000181656
ENSG00000234906
ENSG00000145192
ENSG00000137474
ENSG00000166391
ENSG00000165478
ENSG00000250799
ENSG00000161031
ENSG00000157103
ENSG00000188338
ENSG00000143627
ENSG00000198865
ENSG00000258461
ENSG00000112494
ENSG00000183091
ENSG00000036473
ENSG00000198077
ENSG00000091513
ENSG00000149124
ENSG00000165507
ENSG00000174990
ENSG00000125735
ENSG00000099974
ENSG00000243978
ENSG00000154269
ENSG00000130518
ENSG00000169710
ENSG00000275152
ENSG00000095464
ENSG00000183747
ENSG00000196616
ENSG00000099937
ENSG00000068137
ENSG00000130173
ENSG00000139318
ENSG00000159261
ENSG00000119938
ENSG00000189233
ENSG00000095539
ENSG00000158292
ENSG00000101986
ENSG00000164626
ENSG00000008311
ENSG00000139531
ENSG00000021826
ENSG00000143257
ENSG00000187017
ENSG00000113492
ENSG00000125520
ENSG00000146678
ENSG00000204103
ENSG00000205978
ENSG00000156050
ENSG00000241935
ENSG00000109758
ENSG00000138111
ENSG00000170608
ENSG00000224389
ENSG00000106327
ENSG00000158104
ENSG00000063176
ENSG00000198670
ENSG00000106384
ENSG00000019582
ENSG00000162496
ENSG00000185633
ENSG00000085117
ENSG00000167701
ENSG00000160200
ENSG00000156413
ENSG00000182179
ENSG00000099875
ENSG00000057593
ENSG00000160972
ENSG00000125459
ENSG00000165376
ENSG00000244731
ENSG00000132744
ENSG00000166311
ENSG00000197893
ENSG00000140876
ENSG00000186204
ENSG00000130005
ENSG00000100197
ENSG00000149476
ENSG00000123454
ENSG00000147576
ENSG00000122121
ENSG00000090776
ENSG00000255508
ENSG00000261701
ENSG00000094631
ENSG00000160221
ENSG00000100342
ENSG00000090534
ENSG00000159423
ENSG00000149260
ENSG00000166825
ENSG00000135127
ENSG00000141337
ENSG00000181192

## Sheet: Upregulated EPA&OA DEGs
ENSG00000189171
ENSG00000173698
ENSG00000187288
ENSG00000130429
ENSG00000176597
ENSG00000142178
ENSG00000166813
ENSG00000229833
ENSG00000084636
ENSG00000120063
ENSG00000181619
ENSG00000140107
ENSG00000203812
ENSG00000135046
ENSG00000167772
ENSG00000157193
ENSG00000124614
ENSG00000233954
ENSG00000198478
ENSG00000205609
ENSG00000073111
ENSG00000134240
ENSG00000151012
ENSG00000265681
ENSG00000131389
ENSG00000172059
ENSG00000127561
ENSG00000114771
ENSG00000135245
ENSG00000111799
ENSG00000147872
ENSG00000163463
ENSG00000166821
ENSG00000006327
ENSG00000198074
ENSG00000100926
ENSG00000136630
ENSG00000110090
ENSG00000101928
ENSG00000065833
ENSG00000004799
ENSG00000138050
ENSG00000159884
ENSG00000171612
ENSG00000188611
ENSG00000145736
ENSG00000051341
ENSG00000241343
ENSG00000163624
ENSG00000182118
ENSG00000186377
ENSG00000148950
ENSG00000069849
ENSG00000224982
ENSG00000115641
ENSG00000173267
ENSG00000205155
ENSG00000138182
ENSG00000271079
ENSG00000168917
ENSG00000174749
ENSG00000026025
ENSG00000116815
ENSG00000082512
ENSG00000185477
ENSG00000151967
ENSG00000170537
ENSG00000108590
