# Supplementary material for: Identification of Accessible Hepatic Gene Signatures for Interindividual Variations in Nutrigenomic Response to Dietary Supplementation of Omega-3 Fatty Acids
Source: Cells. 2021 Feb 22;10(2):467. doi: 10.3390/cells10020467 (PMC7926558; doi:10.3390/cells10020467)
Supplement: Supplementary file 1 [file cells-10-00467-s001.zip › cells-1094174-resubmitted supplementary/Supplementary data/020221_Supplementary Data_9.xlsx]

## Sheet: DHA&EPA signagture pc_up
ENSG00000176945
ENSG00000051596
ENSG00000135750
ENSG00000271303
ENSG00000188290
ENSG00000067057
ENSG00000169087
ENSG00000273542
ENSG00000181404
ENSG00000100968
ENSG00000176978
ENSG00000198142
ENSG00000132003
ENSG00000255150
ENSG00000119946
ENSG00000162458
ENSG00000158825
ENSG00000135424
ENSG00000117394
ENSG00000085741
ENSG00000213347
ENSG00000151208
ENSG00000099331
ENSG00000162772
ENSG00000169715
ENSG00000125144
ENSG00000198417
ENSG00000188211
ENSG00000071282
ENSG00000086570
ENSG00000113552
ENSG00000074527
ENSG00000155846
ENSG00000161011
ENSG00000087086
ENSG00000160570
ENSG00000100266
ENSG00000137801
ENSG00000198369
ENSG00000138029
ENSG00000119929
ENSG00000175592
ENSG00000077782
ENSG00000100767
ENSG00000197081
ENSG00000169213
ENSG00000087074
ENSG00000139514
ENSG00000185950
ENSG00000171408
ENSG00000096433
ENSG00000121900
ENSG00000182774
ENSG00000149489
ENSG00000164970
ENSG00000187193
ENSG00000205364
ENSG00000205358
ENSG00000184012
ENSG00000146072
ENSG00000125148
ENSG00000101493
ENSG00000149925
ENSG00000130270
ENSG00000104419
ENSG00000151632
ENSG00000054967
ENSG00000095397
ENSG00000219200
ENSG00000104369
ENSG00000109046
ENSG00000179832
ENSG00000147852
ENSG00000137265
ENSG00000059145
ENSG00000177427
ENSG00000074410
ENSG00000175793
ENSG00000204160
ENSG00000160460
ENSG00000136997
ENSG00000078269
ENSG00000188807
ENSG00000175931
ENSG00000185467
ENSG00000153094
ENSG00000140931
ENSG00000185022
ENSG00000198933
ENSG00000131591
ENSG00000186868
ENSG00000161960
ENSG00000115295
ENSG00000269335
ENSG00000159314
ENSG00000244122
ENSG00000145113
ENSG00000197261
ENSG00000167106
ENSG00000198517
ENSG00000128016
ENSG00000103249
ENSG00000163586
ENSG00000091136
ENSG00000148677
ENSG00000177225
ENSG00000116017
ENSG00000187134
ENSG00000173511
ENSG00000168778
ENSG00000156127
ENSG00000124253
ENSG00000168476
ENSG00000004399
ENSG00000162066
ENSG00000084764
ENSG00000137309
ENSG00000125089
ENSG00000140297
ENSG00000249915
ENSG00000196139
ENSG00000137573
ENSG00000010404
ENSG00000161010
ENSG00000112379
ENSG00000023902
ENSG00000145623
ENSG00000153714
ENSG00000176454
ENSG00000189143
ENSG00000174945
ENSG00000091490
ENSG00000140470
ENSG00000188483
ENSG00000019144
ENSG00000115762
ENSG00000198848
ENSG00000153551
ENSG00000145014
ENSG00000108370
ENSG00000198431
ENSG00000100226
ENSG00000100053
ENSG00000106366
ENSG00000108448
ENSG00000028137
ENSG00000115657
ENSG00000175197
ENSG00000102362
ENSG00000116852
ENSG00000084754
ENSG00000240849
ENSG00000116285
ENSG00000175182
ENSG00000050820
ENSG00000162959
ENSG00000145780
ENSG00000156510
ENSG00000275993
ENSG00000168268
ENSG00000109220
ENSG00000138449
ENSG00000120738
ENSG00000164877
ENSG00000165269
ENSG00000167695
ENSG00000112183
ENSG00000060566
ENSG00000183597
ENSG00000165886
ENSG00000131188
ENSG00000058668
ENSG00000174951
ENSG00000198535
ENSG00000172782
ENSG00000130513
ENSG00000126368
ENSG00000164949
ENSG00000171813
ENSG00000105550
ENSG00000158014
ENSG00000168003
ENSG00000166046
ENSG00000160211
ENSG00000108551
ENSG00000100292
ENSG00000104885
ENSG00000154127
ENSG00000157510
ENSG00000067225
ENSG00000261150
ENSG00000146592
ENSG00000076864
ENSG00000166819
ENSG00000026508
ENSG00000106266
ENSG00000108557
ENSG00000078018
ENSG00000169635
ENSG00000166949
ENSG00000167996
ENSG00000138834
ENSG00000103253
ENSG00000186918
ENSG00000131910
ENSG00000140968
ENSG00000163083
ENSG00000135709
ENSG00000044446
ENSG00000158887
ENSG00000158158
ENSG00000153071
ENSG00000240224
ENSG00000170500
ENSG00000138678
ENSG00000160991
ENSG00000140961
ENSG00000023839
ENSG00000160813
ENSG00000164916
ENSG00000052795
ENSG00000109814
ENSG00000187479
ENSG00000175768
ENSG00000165752
ENSG00000154734
ENSG00000189410
ENSG00000153395
ENSG00000166592
ENSG00000184602
ENSG00000100439
ENSG00000154803
ENSG00000129911
ENSG00000141542
ENSG00000158792
ENSG00000180758
ENSG00000106246
ENSG00000165272
ENSG00000181830
ENSG00000167165
ENSG00000131016
ENSG00000040487
ENSG00000176092
ENSG00000111674
ENSG00000156875
ENSG00000047644
ENSG00000154783
ENSG00000158008
ENSG00000197063
ENSG00000179913
ENSG00000144837
ENSG00000134369
ENSG00000275464
ENSG00000127948
ENSG00000171603
ENSG00000235272
ENSG00000140044
ENSG00000123358
ENSG00000129521
ENSG00000132692
ENSG00000072778
ENSG00000112182
ENSG00000088826
ENSG00000163975
ENSG00000135549
ENSG00000165914
ENSG00000105732
ENSG00000176170
ENSG00000111412
ENSG00000023909
ENSG00000186603
ENSG00000138166

## Sheet: DHA&EPA signature pc_down
ENSG00000248144
ENSG00000144331
ENSG00000188906
ENSG00000132541
ENSG00000163449
ENSG00000125551
ENSG00000113845
ENSG00000241399
ENSG00000075275
ENSG00000156735
ENSG00000178795
ENSG00000155755
ENSG00000069431
ENSG00000136161
ENSG00000100652
ENSG00000135220
ENSG00000116761
ENSG00000116667
ENSG00000196208
ENSG00000136044
ENSG00000157131
ENSG00000146233
ENSG00000115425
ENSG00000169019
ENSG00000108950
ENSG00000113889
ENSG00000141293
ENSG00000205436
ENSG00000131171
ENSG00000154556
ENSG00000113494
ENSG00000154822
ENSG00000134548
ENSG00000145246
ENSG00000123561
ENSG00000166575
ENSG00000180592
ENSG00000165338
ENSG00000117226
ENSG00000106823
ENSG00000106546
ENSG00000125845
ENSG00000123612
ENSG00000124875
ENSG00000117834
ENSG00000205835
ENSG00000169245
ENSG00000156968
ENSG00000137700
ENSG00000132938
ENSG00000253598
ENSG00000137968
ENSG00000112992
ENSG00000132437
ENSG00000153086
ENSG00000163631
ENSG00000138496
ENSG00000124564
ENSG00000175600
ENSG00000164089
ENSG00000134363
ENSG00000135423
ENSG00000072080
ENSG00000138792
ENSG00000144820
ENSG00000250722
ENSG00000102743
ENSG00000166348
ENSG00000010932
ENSG00000122787
ENSG00000132855
ENSG00000106351
ENSG00000149742
ENSG00000150540
ENSG00000101230
ENSG00000121361
ENSG00000107957
ENSG00000171793
ENSG00000138075
ENSG00000151892
ENSG00000138640
ENSG00000139926
ENSG00000147676
ENSG00000163739
ENSG00000117228
ENSG00000173085
ENSG00000175029
ENSG00000122641
ENSG00000128284
ENSG00000137673
ENSG00000196620
ENSG00000132703
ENSG00000189057
ENSG00000184867
ENSG00000134184
ENSG00000164841
ENSG00000167384
ENSG00000109576
ENSG00000184979
ENSG00000179715
ENSG00000128512
ENSG00000197442
ENSG00000155970
ENSG00000106804
ENSG00000137965
ENSG00000168904
ENSG00000163545
ENSG00000178104
ENSG00000093134
ENSG00000133131
ENSG00000138413
ENSG00000148123
ENSG00000266094
ENSG00000166035
ENSG00000005421
ENSG00000172594
ENSG00000152804
ENSG00000172296
ENSG00000187889
ENSG00000136783
ENSG00000091831
ENSG00000108984
ENSG00000130649
ENSG00000119862
ENSG00000173114
ENSG00000131482
ENSG00000134986
ENSG00000141338
ENSG00000163874
ENSG00000164342
ENSG00000155666
ENSG00000076258
ENSG00000126016
ENSG00000171617
ENSG00000101846
ENSG00000213512
ENSG00000211452
ENSG00000041982
ENSG00000122779
ENSG00000141449
ENSG00000146039
ENSG00000121858
ENSG00000100802
ENSG00000152270
ENSG00000109511
ENSG00000132837
ENSG00000147100
ENSG00000076555
ENSG00000162366
ENSG00000161267
ENSG00000066468
ENSG00000095585
ENSG00000198734
ENSG00000113389
ENSG00000165923
ENSG00000105697
ENSG00000123684
ENSG00000138115
ENSG00000273259
ENSG00000198919
ENSG00000112394
ENSG00000088386
ENSG00000198168
ENSG00000103569
ENSG00000086205
ENSG00000124568
ENSG00000144218
ENSG00000166840
ENSG00000175895
ENSG00000148218
ENSG00000108515
ENSG00000136040
ENSG00000187546
ENSG00000112964
ENSG00000120262
ENSG00000275718
ENSG00000187758
ENSG00000170271
ENSG00000104490
ENSG00000237988
ENSG00000183098
ENSG00000164344
ENSG00000130988
ENSG00000147647
ENSG00000084674
ENSG00000188488
ENSG00000109181
ENSG00000164904
ENSG00000163581
ENSG00000181904
ENSG00000007944
ENSG00000188676
ENSG00000166451
ENSG00000165471
ENSG00000139344
ENSG00000228716
ENSG00000133639
ENSG00000113946
ENSG00000197977
ENSG00000145476
ENSG00000011347
ENSG00000146085
ENSG00000139144
ENSG00000111339
ENSG00000203797
ENSG00000121871
ENSG00000146147
ENSG00000178662
ENSG00000080910
ENSG00000173930
ENSG00000169856
ENSG00000125968
ENSG00000099260
ENSG00000118507
ENSG00000137812
ENSG00000185215
ENSG00000169903
ENSG00000148057
ENSG00000100219
ENSG00000125347
ENSG00000173281
ENSG00000119125
ENSG00000167074
ENSG00000197124
ENSG00000101888
ENSG00000182600
ENSG00000151655
ENSG00000188001
ENSG00000169174
ENSG00000108187
ENSG00000116117
ENSG00000175087
ENSG00000108691
ENSG00000172348
ENSG00000144891
ENSG00000143416
ENSG00000121207
ENSG00000121895
ENSG00000218819
ENSG00000154262
ENSG00000178445
ENSG00000145675
ENSG00000148935
ENSG00000156398
ENSG00000161405
ENSG00000135272
ENSG00000064692
ENSG00000125848
ENSG00000151790
ENSG00000080618
ENSG00000026950
ENSG00000123983
ENSG00000196632
ENSG00000165288
ENSG00000264006
ENSG00000164938
ENSG00000111199
ENSG00000172469
ENSG00000148584
ENSG00000129151
ENSG00000023445
ENSG00000150768
ENSG00000104537
ENSG00000196549
ENSG00000157514
ENSG00000132274
ENSG00000180745
ENSG00000182107
ENSG00000197888
ENSG00000115361
ENSG00000174125
ENSG00000134962
ENSG00000185432
ENSG00000118514
ENSG00000083123
ENSG00000106460
ENSG00000044012
ENSG00000277443
ENSG00000116171
ENSG00000164188
ENSG00000117009
ENSG00000112293
ENSG00000123838
ENSG00000086730
ENSG00000163032
ENSG00000088926
ENSG00000123843
ENSG00000183508
ENSG00000198610
ENSG00000119711
ENSG00000235750
ENSG00000148672
ENSG00000164211
ENSG00000169429
ENSG00000105852
ENSG00000143412
ENSG00000118515
ENSG00000119927
ENSG00000164308
ENSG00000101347
ENSG00000145604
ENSG00000184999
ENSG00000164120
ENSG00000007933
ENSG00000168234
ENSG00000076770
ENSG00000139865
ENSG00000183230
ENSG00000070214
ENSG00000145826
ENSG00000161896
ENSG00000162688
ENSG00000140465
ENSG00000107551
ENSG00000196950
ENSG00000134389
ENSG00000169507
ENSG00000169504
ENSG00000178075
ENSG00000177409
ENSG00000119917
ENSG00000116882
ENSG00000186480
ENSG00000101605
ENSG00000169570
ENSG00000149212
ENSG00000005469
ENSG00000108375
ENSG00000117318
ENSG00000232653
ENSG00000124374
ENSG00000182919
ENSG00000240038
ENSG00000122420
ENSG00000143248
ENSG00000101670
ENSG00000079557
ENSG00000109911
ENSG00000039537
ENSG00000137393
ENSG00000186115
ENSG00000116194
ENSG00000188641
ENSG00000100344
ENSG00000129596
ENSG00000111700
ENSG00000137561
ENSG00000204128
ENSG00000172817
ENSG00000135537
ENSG00000000971
ENSG00000169248
ENSG00000162654
ENSG00000139209
ENSG00000138378
ENSG00000114107
ENSG00000071575
ENSG00000213759
ENSG00000181744
ENSG00000143341
ENSG00000278540
ENSG00000166415
ENSG00000143631
ENSG00000128285
ENSG00000164078
ENSG00000129514
ENSG00000205213
ENSG00000156006
ENSG00000123728
ENSG00000154258

## Sheet: DHA signature pc_up
ENSG00000188566
ENSG00000165030
ENSG00000142544
ENSG00000204389
ENSG00000175482
ENSG00000164620
ENSG00000197417
ENSG00000130787
ENSG00000215883
ENSG00000081320
ENSG00000100867
ENSG00000166145
ENSG00000109846
ENSG00000150991
ENSG00000123689
ENSG00000148334
ENSG00000134278
ENSG00000169026
ENSG00000135454
ENSG00000058453
ENSG00000166900
ENSG00000008735
ENSG00000167065
ENSG00000116985
ENSG00000128274
ENSG00000143126
ENSG00000183018
ENSG00000025039
ENSG00000117984
ENSG00000196182
ENSG00000092871
ENSG00000174007
ENSG00000172081
ENSG00000035664
ENSG00000137193
ENSG00000165802
ENSG00000170011
ENSG00000213928
ENSG00000211584
ENSG00000156515
ENSG00000119403
ENSG00000169991
ENSG00000106868
ENSG00000185567
ENSG00000157827
ENSG00000164684
ENSG00000162148
ENSG00000215817
ENSG00000187994
ENSG00000092377
ENSG00000136206
ENSG00000139370
ENSG00000134070
ENSG00000162413
ENSG00000174276
ENSG00000160678
ENSG00000171105
ENSG00000198720
ENSG00000167995
ENSG00000170345
ENSG00000219607
ENSG00000151692
ENSG00000106258
ENSG00000172071
ENSG00000157557
ENSG00000132823
ENSG00000089327
ENSG00000107263
ENSG00000103855
ENSG00000285976
ENSG00000168077
ENSG00000159733
ENSG00000174516
ENSG00000154277
ENSG00000144655
ENSG00000189114
ENSG00000007255
ENSG00000245848
ENSG00000160868
ENSG00000105767
ENSG00000152137
ENSG00000119408
ENSG00000204388
ENSG00000184557
ENSG00000179598
ENSG00000241119
ENSG00000213699
ENSG00000148154
ENSG00000119922
ENSG00000130427
ENSG00000065357
ENSG00000198355
ENSG00000176125
ENSG00000165912
ENSG00000165661
ENSG00000177614
ENSG00000225190
ENSG00000178718

## Sheet: DHA signature pc_down
ENSG00000274750
ENSG00000151726
ENSG00000156042
ENSG00000242110
ENSG00000101049
ENSG00000120802
ENSG00000187823
ENSG00000163898
ENSG00000188738
ENSG00000198520
ENSG00000145439
ENSG00000137877
ENSG00000132326
ENSG00000117461
ENSG00000186889
ENSG00000153130
ENSG00000216937
ENSG00000171462
ENSG00000017427
ENSG00000113161
ENSG00000147804
ENSG00000256294
ENSG00000129749
ENSG00000177694
ENSG00000005108
ENSG00000105971
ENSG00000117707
ENSG00000188107
ENSG00000166275
ENSG00000116678
ENSG00000243710
ENSG00000108924
ENSG00000259417
ENSG00000152078
ENSG00000181016
ENSG00000171428
ENSG00000197181
ENSG00000206561
ENSG00000175893
ENSG00000116918
ENSG00000051825
ENSG00000164649
ENSG00000182287
ENSG00000166922
ENSG00000138032
ENSG00000177432
ENSG00000128791
ENSG00000167703
ENSG00000111785
ENSG00000177483
ENSG00000139163
ENSG00000165072
ENSG00000133116
ENSG00000120159
ENSG00000171320
ENSG00000100916
ENSG00000150893
ENSG00000113249
ENSG00000092036
ENSG00000104549
ENSG00000180425
ENSG00000139631
ENSG00000135480
ENSG00000162687
ENSG00000112972
ENSG00000112303
ENSG00000168772
ENSG00000156876
ENSG00000118690
ENSG00000171234
ENSG00000110031
ENSG00000132646
ENSG00000119699
ENSG00000113108
ENSG00000151881
ENSG00000049246
ENSG00000132196
ENSG00000150054
ENSG00000186446
ENSG00000158571
ENSG00000145860
ENSG00000109193
ENSG00000115841
ENSG00000125675
ENSG00000174564
ENSG00000088035
ENSG00000215187
ENSG00000143147
ENSG00000144362
ENSG00000138336
ENSG00000251247
ENSG00000012048
ENSG00000198342
ENSG00000129646
ENSG00000066279
ENSG00000186994
ENSG00000151287
ENSG00000131931
ENSG00000126460
ENSG00000113369
ENSG00000080298
ENSG00000128918
ENSG00000164309
ENSG00000243910
ENSG00000165841
ENSG00000161048
ENSG00000125945
ENSG00000126838
ENSG00000115504
ENSG00000152495
ENSG00000162989
ENSG00000131470
ENSG00000188613
ENSG00000070404
ENSG00000196470
ENSG00000154263
ENSG00000154065
ENSG00000179029
ENSG00000173166
ENSG00000184083
ENSG00000145348
ENSG00000109163
ENSG00000181450
ENSG00000165995
ENSG00000100209
ENSG00000078401
ENSG00000196465
ENSG00000159082
ENSG00000133466
ENSG00000104043
ENSG00000181827
ENSG00000265817
ENSG00000077458
ENSG00000171451
ENSG00000150722
ENSG00000117724
ENSG00000118523
ENSG00000180423
ENSG00000137871
ENSG00000134970
ENSG00000106686
ENSG00000052802
ENSG00000132639

## Sheet: EPA signature pc_up
ENSG00000215440
ENSG00000165716
ENSG00000276966
ENSG00000242028
ENSG00000214827
ENSG00000101115
ENSG00000087842
ENSG00000187231
ENSG00000137404
ENSG00000133134
ENSG00000132535
ENSG00000187720
ENSG00000187775
ENSG00000282936
ENSG00000233822
ENSG00000205362
ENSG00000086015
ENSG00000197959
ENSG00000159259
ENSG00000126500
ENSG00000151136
ENSG00000056972
ENSG00000167522
ENSG00000148339
ENSG00000145214
ENSG00000001630
ENSG00000061656
ENSG00000141622
ENSG00000110721
ENSG00000122756
ENSG00000153885
ENSG00000101311
ENSG00000141527
ENSG00000143552
ENSG00000174327
ENSG00000131503
ENSG00000177303
ENSG00000163704
ENSG00000117410
ENSG00000159216
ENSG00000130821
ENSG00000185565
ENSG00000277075
ENSG00000188026
ENSG00000038382
ENSG00000181019
ENSG00000130244
ENSG00000186577
ENSG00000288380
ENSG00000274070
ENSG00000135686
ENSG00000198829
ENSG00000011638
ENSG00000130511
ENSG00000068878
ENSG00000184916
ENSG00000275714
ENSG00000114480
ENSG00000181638
ENSG00000184060
ENSG00000173702
ENSG00000183723
ENSG00000198363
ENSG00000140749
ENSG00000243135
ENSG00000116871
ENSG00000186364
ENSG00000183814
ENSG00000132005
ENSG00000258429
ENSG00000188234
ENSG00000221926
ENSG00000102359
ENSG00000183495
ENSG00000164465
ENSG00000168970
ENSG00000126705
ENSG00000103222
ENSG00000119640
ENSG00000119986
ENSG00000130363
ENSG00000123908
ENSG00000197061
ENSG00000268350
ENSG00000010438
ENSG00000130943
ENSG00000108381
ENSG00000132017
ENSG00000147799
ENSG00000164535
ENSG00000260007
ENSG00000185989
ENSG00000130299
ENSG00000125482
ENSG00000109084
ENSG00000080845
ENSG00000262246
ENSG00000167994
ENSG00000181029
ENSG00000101405
ENSG00000105556
ENSG00000182606
ENSG00000162650
ENSG00000067177
ENSG00000173258
ENSG00000142599
ENSG00000115687
ENSG00000132510
ENSG00000104976
ENSG00000161791
ENSG00000131480
ENSG00000197208
ENSG00000177685
ENSG00000163191
ENSG00000140403
ENSG00000196584
ENSG00000164251
ENSG00000092445
ENSG00000256591
ENSG00000180525
ENSG00000197483
ENSG00000067836
ENSG00000244405
ENSG00000139438
ENSG00000167508
ENSG00000075702
ENSG00000174705
ENSG00000127527
ENSG00000185158
ENSG00000174032
ENSG00000181751
ENSG00000141579
ENSG00000198546
ENSG00000140836
ENSG00000054392
ENSG00000106853
ENSG00000144712
ENSG00000115266
ENSG00000148335
ENSG00000189099
ENSG00000136826
ENSG00000153317
ENSG00000126461
ENSG00000177599
ENSG00000104897
ENSG00000278637
ENSG00000073150
ENSG00000146197
ENSG00000156273
ENSG00000170264
ENSG00000161647
ENSG00000155367
ENSG00000121749
ENSG00000185513
ENSG00000179909
ENSG00000126214
ENSG00000232859
ENSG00000186564
ENSG00000006704
ENSG00000160318
ENSG00000162365
ENSG00000085831
ENSG00000205560
ENSG00000160201
ENSG00000161940
ENSG00000172803
ENSG00000126215
ENSG00000106976
ENSG00000100036
ENSG00000152952
ENSG00000156097
ENSG00000142173
ENSG00000066933
ENSG00000164758
ENSG00000144136
ENSG00000265972
ENSG00000265491
ENSG00000197375
ENSG00000072422
ENSG00000111490
ENSG00000120162
ENSG00000135723
ENSG00000065413
ENSG00000090061
ENSG00000136167
ENSG00000144476
ENSG00000186010
ENSG00000129197
ENSG00000123095
ENSG00000142227
ENSG00000116604
ENSG00000217555
ENSG00000136720
ENSG00000111249
ENSG00000105245
ENSG00000160796
ENSG00000278705
ENSG00000169914
ENSG00000240682
ENSG00000158747
ENSG00000196923
ENSG00000118292
ENSG00000204519
ENSG00000149485
ENSG00000124610
ENSG00000103034
ENSG00000176014
ENSG00000144559
ENSG00000042088
ENSG00000118785
ENSG00000101255
ENSG00000181264
ENSG00000170638
ENSG00000161996
ENSG00000126001
ENSG00000181409
ENSG00000116990
ENSG00000214595
ENSG00000163931
ENSG00000125872
ENSG00000181481
ENSG00000146858
ENSG00000170004
ENSG00000061273
ENSG00000082196
ENSG00000140022
ENSG00000187486
ENSG00000099625
ENSG00000154978
ENSG00000126603
ENSG00000164690
ENSG00000167123
ENSG00000115041
ENSG00000175505
ENSG00000125744
ENSG00000213626
ENSG00000171608
ENSG00000108106
ENSG00000172366
ENSG00000174791
ENSG00000160888
ENSG00000108474
ENSG00000133627
ENSG00000100038
ENSG00000184047
ENSG00000124214
ENSG00000269858
ENSG00000114529
ENSG00000162878
ENSG00000244474
ENSG00000247595
ENSG00000117281
ENSG00000161714
ENSG00000050165
ENSG00000168785
ENSG00000139722
ENSG00000285868
ENSG00000104863

## Sheet: EPA signature pc_down
ENSG00000115414
ENSG00000112297
ENSG00000159403
ENSG00000277203
ENSG00000115486
ENSG00000126561
ENSG00000133135
ENSG00000131724
ENSG00000162407
ENSG00000140416
ENSG00000137628
ENSG00000183549
ENSG00000145703
ENSG00000116661
ENSG00000143390
ENSG00000198585
ENSG00000143278
ENSG00000143344
ENSG00000111186
ENSG00000156172
ENSG00000198252
ENSG00000157502
ENSG00000167604
ENSG00000243649
ENSG00000198157
ENSG00000188313
ENSG00000101323
ENSG00000205707
ENSG00000204267
ENSG00000111801
ENSG00000182551
ENSG00000145321
ENSG00000154864
ENSG00000110693
ENSG00000152229
ENSG00000196136
ENSG00000157426
ENSG00000114166
ENSG00000102934
ENSG00000059378
ENSG00000100665
ENSG00000276180
ENSG00000175048
ENSG00000128590
ENSG00000139508
ENSG00000146674
ENSG00000159200
ENSG00000205413
ENSG00000114378
ENSG00000171806
ENSG00000115738
ENSG00000148702
ENSG00000158623
ENSG00000171174
ENSG00000164494
ENSG00000167588
ENSG00000117601
ENSG00000021488
ENSG00000197594
ENSG00000176018
ENSG00000138642
ENSG00000176890
ENSG00000170989
ENSG00000204262
ENSG00000164136
ENSG00000066583
ENSG00000135604
ENSG00000197019
ENSG00000185267
ENSG00000111335
ENSG00000162511
ENSG00000114200
ENSG00000106034
ENSG00000169814
ENSG00000115363
ENSG00000135736
ENSG00000204613
ENSG00000108771
ENSG00000162999
ENSG00000138823
ENSG00000112245
ENSG00000151876
ENSG00000206052
ENSG00000152558
ENSG00000176399
ENSG00000213949
ENSG00000104635
ENSG00000021852
ENSG00000185813
ENSG00000143409
ENSG00000100889
ENSG00000074590
ENSG00000082438
ENSG00000179023
ENSG00000107537
ENSG00000142303
ENSG00000092529
ENSG00000116977
ENSG00000204366
ENSG00000139874
ENSG00000131187
ENSG00000189292
ENSG00000163644
ENSG00000166971
ENSG00000175183
ENSG00000091262
ENSG00000173406
ENSG00000115137
ENSG00000187867
ENSG00000147883
ENSG00000155629
ENSG00000125434
ENSG00000166263
ENSG00000127831
ENSG00000110446
ENSG00000163069
ENSG00000153029
ENSG00000239713
ENSG00000204099
ENSG00000112773
ENSG00000185808
ENSG00000198947
ENSG00000144746
ENSG00000196177
ENSG00000163297
ENSG00000156587
ENSG00000125703
ENSG00000071073
ENSG00000079150
ENSG00000108797
ENSG00000134874
ENSG00000147573
ENSG00000103811
ENSG00000206503
ENSG00000081803
ENSG00000204427
ENSG00000180346
ENSG00000103044
ENSG00000173193
ENSG00000129353
ENSG00000010704
ENSG00000109072
ENSG00000244414
ENSG00000115129
ENSG00000132763
ENSG00000138207
ENSG00000104381
ENSG00000176871
ENSG00000145545
ENSG00000170099
ENSG00000145626
ENSG00000002549
ENSG00000213892
ENSG00000137752
ENSG00000164172
ENSG00000118271
ENSG00000163531
ENSG00000132256
ENSG00000100714
ENSG00000112309
ENSG00000205659
ENSG00000198300
ENSG00000132561
ENSG00000228278
ENSG00000132386
ENSG00000147408
ENSG00000120054
ENSG00000134121
ENSG00000164039
ENSG00000173262
ENSG00000180914
ENSG00000104267
ENSG00000205133
ENSG00000112320
ENSG00000139269
ENSG00000153904
ENSG00000145945
ENSG00000147488
ENSG00000143127
ENSG00000172497
ENSG00000286112
ENSG00000105866
ENSG00000039068
ENSG00000104432
ENSG00000185261
ENSG00000143149
ENSG00000128641
ENSG00000146670
ENSG00000129675
ENSG00000101981
ENSG00000198515
ENSG00000171560
ENSG00000185010
ENSG00000109794
ENSG00000064115
ENSG00000256043
ENSG00000070182
ENSG00000186815
ENSG00000010030
ENSG00000172007
ENSG00000170017
ENSG00000169621
ENSG00000182326
ENSG00000170775
ENSG00000081041
ENSG00000168394
ENSG00000111727
ENSG00000113600
ENSG00000176971
ENSG00000179222
ENSG00000131018
ENSG00000092964
ENSG00000226124
ENSG00000185304
ENSG00000240065
ENSG00000146038
ENSG00000134326
ENSG00000112851
ENSG00000125430
ENSG00000112902
ENSG00000258818
ENSG00000129988
ENSG00000165879
ENSG00000134365
ENSG00000173451
ENSG00000109881
ENSG00000153823
ENSG00000125378
ENSG00000167183
ENSG00000137106
ENSG00000160326
ENSG00000004468
ENSG00000176907
ENSG00000073849
ENSG00000165868
ENSG00000069535
ENSG00000108679
ENSG00000072201
ENSG00000165929
ENSG00000144909
ENSG00000164976
ENSG00000100897
ENSG00000162645
ENSG00000196542
ENSG00000003096
ENSG00000143061
ENSG00000169439
ENSG00000186470
ENSG00000147027
ENSG00000115604
ENSG00000180233
ENSG00000147526
ENSG00000197557
ENSG00000134575
ENSG00000188582
ENSG00000179021
ENSG00000162694
ENSG00000073712
ENSG00000174628
ENSG00000167711
ENSG00000136514
ENSG00000009765
ENSG00000163825
ENSG00000255529
ENSG00000138175
ENSG00000163536
ENSG00000140093
ENSG00000105607
ENSG00000181444
ENSG00000125351
ENSG00000179476
ENSG00000105974
ENSG00000148450
ENSG00000117791
ENSG00000008382
ENSG00000139178
ENSG00000058085
ENSG00000124145
ENSG00000166401
ENSG00000102910
ENSG00000151470
ENSG00000169228
ENSG00000196083
ENSG00000162757
ENSG00000111331
ENSG00000205765
ENSG00000131979
ENSG00000172456
ENSG00000250305
ENSG00000003989
ENSG00000086062
ENSG00000143387
ENSG00000115594
ENSG00000186732
ENSG00000126709
ENSG00000133138
ENSG00000101017
